# Supplementary material for: Genomic diversity is similar between Atlantic Forest restorations and natural remnants for the native tree Casearia sylvestris Sw
Source: PLoS One. 2018 Mar 7;13(3):e0192165. doi: 10.1371/journal.pone.0192165 (PMC5841640; doi:10.1371/journal.pone.0192165)
Supplement: S1 Dataset — (XLSX) [file pone.0192165.s003.xlsx]

## Sheet: Sheet1
Sample_ID	Pop	Lat_S	Long_W
IR1	RF - Iracemapolis	S22°34'38.8''	W047°30'33.0''
IR2	RF - Iracemapolis	S22°34'27.7''	W047°30'33.9''
IR3	RF - Iracemapolis	S22°34'33.7''	W047°30'36.9''
IR4	RF - Iracemapolis	S22°34'33.2''	W047°30'36.5''
IR5	RF - Iracemapolis	S22°34'03.8''	W047°30'23.1''
IR6	RF - Iracemapolis	S22°34'27.5''	W047°30'32.8''
IR7	RF - Iracemapolis	S22°34'27.5''	W047°30'32.8''
IR8	RF - Iracemapolis	S22°34'15.5''	W047°30'27.2''
IR9	RF - Iracemapolis	S22°34'24.6''	W047°30'23.9''
IR10	RF - Iracemapolis	S22°34'25.4''	W047°30'31.4''
IR11	RF - Iracemapolis	S22°34'36.7''	W047°30'27.4''
IR12	RF - Iracemapolis	S22°34'37.0''	W047°30'30.9''
IR13	RF - Iracemapolis	S22°34'34.9''	W047°30'25.0''
IR14	RF - Iracemapolis	S22°34'34.2''	W047°30'21.6''
IR15	RF - Iracemapolis	S22°34'35.1''	W047°30'23.7''
IR16	RF - Iracemapolis	S22°34'35.1''	W047°30'23.7''
IR17	RF - Iracemapolis	S22°34'35.1''	W047°30'23.7''
IR18	RF - Iracemapolis	S22°34'17.4''	W047°30'21.4''
IR19	RF - Iracemapolis	S22°34'29.9''	W047°30'20.1''
IR20	RF - Iracemapolis	S22°34'32.5''	W047°30'36.4''
IR21	RF - Iracemapolis	S22°34'27.8''	W047°30'34.3''
IR22	RF - Iracemapolis	S22°34'03.8''	W047°30'23.1''
IR23	RF - Iracemapolis	S22°33'55.8''	W047°30'20.4''
IR24	RF - Iracemapolis	S22°34'13.8''	W047°30'21.0''
CO1	RF - Cosmopolis	S22°40'20.4''	W047°12'44.2''
CO2	RF - Cosmopolis	S22°40'22.6''	W047°12'44.6''
CO3	RF - Cosmopolis	S22°40'22.6''	W047°12'44.6''
CO4	RF - Cosmopolis	S22°40'22.6''	W047°12'44.6''
CO5	RF - Cosmopolis	S22°40'23.0''	W047°12'44.4''
CO6	RF - Cosmopolis	S22°40'21.5''	W047°12'45.4''
CO7	RF - Cosmopolis	S22°40'23.4''	W047°12'43.6''
CO8	RF - Cosmopolis	S22°40'18.2''	W047°12'24.9''
CO9	RF - Cosmopolis	S22°40'19.5''	W047°12'26.0''
CO10	RF - Cosmopolis	S22°40'21.3''	W047°12'14.6''
CO11	RF - Cosmopolis	S22°40'14.0''	W047°12'36.9''
CO12	RF - Cosmopolis	S22°40'09.8''	W047°12'40.1''
CO13	RF - Cosmopolis	S22°40'18.1''	W047°12'37.9''
CO14	RF - Cosmopolis	S22°40'11.9''	W047°12'36.1''
CO15	RF - Cosmopolis	S22°40'18.7''	W047°12'36.4''
CO16	RF - Cosmopolis	S22°40'20.6''	W047°12'27.9''
CO17	RF - Cosmopolis	S22°40'20.6''	W047°12'27.3''
CO18	RF - Cosmopolis	S22°40'10.7''	W047°12'38.0''
CO19	RF - Cosmopolis	S22°40'20.6''	W047°12'27.3''
CO20	RF - Cosmopolis	S22°40'11.0''	W047°12'36.5''
CO21	RF - Cosmopolis	S22°40'22.5''	W047°12'12.8''
CO22	RF - Cosmopolis	S22°40'24.7''	W047°12'01.6''
CO23	RF - Cosmopolis	S22°40'22.5''	W047°12'06.8''
CO24	RF - Cosmopolis	S22°40'24.2''	W047°12'00.1''
SG1	NR - Mata de Santa Genebra (Campinas)	S22°49'04.8''	W047°06'27.6''
SG2	NR - Mata de Santa Genebra (Campinas)	S22°49'42.7''	W047°06'18.9''
SG3	NR - Mata de Santa Genebra (Campinas)	S22°49'46.2''	W047°06'19.2''
SG4	NR - Mata de Santa Genebra (Campinas)	S22°49'46.2''	W047°06'19.2''
SG5	NR - Mata de Santa Genebra (Campinas)	S22°49'51.7''	W047°06'19.6''
SG6	NR - Mata de Santa Genebra (Campinas)	S22°50'03.5''	W047°06'25.1''
SG7	NR - Mata de Santa Genebra (Campinas)	S22°50'02.7''	W047°06'25.4''
SG8	NR - Mata de Santa Genebra (Campinas)	S22°50'00.7''	W047°06'26.5''
SG9	NR - Mata de Santa Genebra (Campinas)	S22°49'53.9''	W047°06'32.9''
SG10	NR - Mata de Santa Genebra (Campinas)	S22°49'53.2''	W047°06'33.7''
SG11	NR - Mata de Santa Genebra (Campinas)	S22°49'53.3''	W047°06'33.7''
SG12	NR - Mata de Santa Genebra (Campinas)	S22°49'53.4''	W047°06'33.7''
SG13	NR - Mata de Santa Genebra (Campinas)	S22°49'48.0''	W047°06'39.8''
SG14	NR - Mata de Santa Genebra (Campinas)	S22°49'48.0''	W047°06'39.8''
SG15	NR - Mata de Santa Genebra (Campinas)	S22°49'46.9''	W047°06'41.3''
SG16	NR - Mata de Santa Genebra (Campinas)	S22°49'58.4''	W047°06'28.3''
SG17	NR - Mata de Santa Genebra (Campinas)	S22°49'55.4''	W047°06'31.1''
SG18	NR - Mata de Santa Genebra (Campinas)	S22°49'48.0''	W047°06'39.8''
SG19	NR - Mata de Santa Genebra (Campinas)	S22°49'48.0''	W047°06'39.8''
SG20	NR - Mata de Santa Genebra (Campinas)	S22°49'48.0''	W047°06'39.8''
SG21	NR - Mata de Santa Genebra (Campinas)	S22°48'50.3''	W047°06'48.6''
SG22	NR - Mata de Santa Genebra (Campinas)	S22°49'06.0''	W047°06'27.4''
SG23	NR - Mata de Santa Genebra (Campinas)	S22°49'07.1''	W047°06'25.8''
SG24	NR - Mata de Santa Genebra (Campinas)	S22°49'09.1''	W047°06'24.2''
TT1	NR - UPD Tietê (Tietê)	S22°59'58.4''	W047°44'15.0''
TT2	NR - UPD Tietê (Tietê)	S22°59'55.1''	W047°44'13.5''
TT3	NR - UPD Tietê (Tietê)	S22°59'52.9''	W047°44'11.9''
TT4	NR - UPD Tietê (Tietê)	S22°59'52.2''	W047°44'12.9''
TT5	NR - UPD Tietê (Tietê)	S22°59'50.0''	W047°44'13.6''
TT6	NR - UPD Tietê (Tietê)	S22°59'47.1''	W047°44'12.6''
TT7	NR - UPD Tietê (Tietê)	S22°59'47.0''	W047°44'11.5''
TT8	NR - UPD Tietê (Tietê)	S22°59'55.7''	W047°44'08.6''
TT9	NR - UPD Tietê (Tietê)	S22°59'46.8''	W047°44'09.6''
TT10	NR - UPD Tietê (Tietê)	S22°59'48.8''	W047°44'13.6''
TT11	NR - UPD Tietê (Tietê)	S22°59'48.8''	W047°44'13.6''
TT12	NR - UPD Tietê (Tietê)	S22°59'48.1''	W047°44'11.6''
TT13	NR - UPD Tietê (Tietê)	S22°59'59.2''	W047°43'51.2''
TT14	NR - UPD Tietê (Tietê)	S22°59'57.9''	W047°43'51.1''
TT15	NR - UPD Tietê (Tietê)	S22°59'59.2''	W047°43'51.2''
TT16	NR - UPD Tietê (Tietê)	S23°00'07.9''	W047°43'39.3''
TT17	NR - UPD Tietê (Tietê)	S23°00'00.8''	W047°43'51.8''
TT18	NR - UPD Tietê (Tietê)	S22°59'57.2''	W047°43'51.1''
TT19	NR - UPD Tietê (Tietê)	S23°00'04.1''	W047°43'44.4''
TT20	NR - UPD Tietê (Tietê)	S23°00'25.7''	W047°43'23.0''
TT21	NR - UPD Tietê (Tietê)	S23°00'25.1''	W047°43'24.7''
TT22	NR - UPD Tietê (Tietê)	S23°00'21.1''	W047°43'33.2''
TT23	NR - UPD Tietê (Tietê)	S23°00'16.8''	W047°43'42.0''
BLANK	-	-	-
