# Supplementary material for: Genomic diversity is similar between Atlantic Forest restorations and natural remnants for the native tree Casearia sylvestris Sw
Source: PLoS One. 2018 Mar 7;13(3):e0192165. doi: 10.1371/journal.pone.0192165 (PMC5841640; doi:10.1371/journal.pone.0192165)
Supplement: S2 Dataset — (VCF) [file pone.0192165.s004.vcf]

##fileformat=VCFv4.0
##fileDate=20161211
##source="Stacks v1.29"
##INFO=<ID=NS,Number=1,Type=Integer,Description="Number of Samples With Data">
##INFO=<ID=AF,Number=.,Type=Float,Description="Allele Frequency">
##FORMAT=<ID=GT,Number=1,Type=String,Description="Genotype">
##FORMAT=<ID=DP,Number=1,Type=Integer,Description="Read Depth">
##FORMAT=<ID=AD,Number=1,Type=Integer,Description="Allele Depth">
##FORMAT=<ID=GL,Number=.,Type=Float,Description="Genotype Likelihood">
#CHROM	POS	ID	REF	ALT	QUAL	FILTER	INFO	FORMAT	CO01	CO02	CO03	CO04	CO05	CO06	CO07	CO08	CO09	CO10	CO11	CO12	CO13	CO14	CO15	CO17	CO18	CO19	CO20	CO21	CO22	CO23	CO24	IR01	IR02	IR03	IR05	IR06	IR07	IR08	IR09	IR10	IR11	IR12	IR13	IR14	IR16	IR17	IR18	IR19	IR20	IR21	IR24	SG01	SG02	SG03	SG04	SG06	SG07	SG08	SG09	SG10	SG11	SG12	SG13	SG14	SG16	SG17	SG18	SG19	SG20	SG21	SG22	SG23	SG24	TT01	TT02	TT03	TT04	TT05	TT06	TT07	TT09	TT10	TT11	TT12	TT13	TT14	TT15	TT16	TT17	TT18	TT19	TT20	TT21	TT23
un	2323	26	C	T	.	PASS	NS=67;AF=0.925,0.075	GT:DP:AD:GL	0/0:7:3,4:.,9.7,.	./.:4:.,.:.,.,.	0/0:6:3,3:.,8.32,.	0/0:29:14,15:.,40.2,.	0/0:139:69,70:.,192.69,.	./.:0:.,.:.,.,.	0/0:11:5,6:.,15.25,.	./.:0:.,.:.,.,.	0/0:83:41,42:.,115.06,.	0/0:71:35,36:.,98.43,.	0/0:54:27,27:.,74.86,.	0/0:45:22,23:.,62.38,.	./.:0:.,.:.,.,.	0/0:4:2,2:.,5.55,.	0/0:5:2,3:.,6.93,.	0/0:74:37,37:.,102.59,.	0/0:6:3,3:.,8.32,.	0/0:36:18,18:.,49.91,.	0/0:12:6,6:.,16.64,.	0/0:36:18,18:.,49.91,.	./.:0:.,.:.,.,.	0/0:5:2,3:.,6.93,.	0/0:40:20,20:.,55.45,.	./.:5:.,.:.,.,.	0/0:6:3,3:.,8.32,.	0/0:275:137,138:.,381.23,.	1/1:6:3,3:.,8.32,.	./.:0:.,.:.,.,.	./.:0:.,.:.,.,.	0/0:3:1,2:.,4.16,.	0/0:87:43,44:.,120.61,.	0/0:6:3,3:.,8.32,.	0/0:9:4,5:.,12.48,.	0/0:21:10,11:.,29.11,.	0/1:7:3,4:.,9.7,.	0/0:109:54,55:.,151.11,.	0/0:18:9,9:.,24.95,.	0/1:10:7,3:.,13.86,.	0/0:110:55,55:.,152.49,.	0/0:12:6,6:.,16.64,.	0/0:89:44,45:.,123.38,.	0/0:6:3,3:.,8.32,.	./.:0:.,.:.,.,.	0/0:14:7,7:.,19.41,.	./.:6:.,.:.,.,.	0/0:6:3,3:.,8.32,.	./.:0:.,.:.,.,.	0/0:9:4,5:.,12.48,.	0/0:5:2,3:.,6.93,.	0/0:3:1,2:.,4.16,.	1/1:6:3,3:.,8.32,.	0/0:5:2,3:.,6.93,.	0/1:9:4,5:.,12.48,.	0/0:60:30,30:.,83.18,.	0/1:4:2,2:.,5.55,.	0/0:10:5,5:.,13.86,.	0/0:59:29,30:.,81.79,.	0/0:10:5,5:.,13.86,.	1/1:3:1,2:.,4.16,.	0/0:7:3,4:.,9.7,.	0/0:15:7,8:.,20.79,.	./.:6:.,.:.,.,.	0/0:39:19,20:.,54.07,.	0/0:41:20,21:.,56.84,.	0/0:16:8,8:.,22.18,.	0/0:6:3,3:.,8.32,.	0/0:65:32,33:.,90.11,.	0/0:7:3,4:.,9.7,.	0/0:53:26,27:.,73.47,.	./.:0:.,.:.,.,.	0/0:93:46,47:.,128.93,.	./.:4:.,.:.,.,.	0/0:6:3,3:.,8.32,.	0/0:21:10,11:.,29.11,.	0/0:5:2,3:.,6.93,.	0/0:146:73,73:.,202.4,.	0/0:18:9,9:.,24.95,.	0/0:68:34,34:.,94.27,.	0/0:17:8,9:.,23.57,.	./.:2:.,.:.,.,.	0/0:86:43,43:.,119.22,.	./.:0:.,.:.,.,.	0/0:76:38,38:.,105.36,.	./.:0:.,.:.,.,.	./.:0:.,.:.,.,.	./.:0:.,.:.,.,.
un	2373	26	T	G	.	PASS	NS=67;AF=0.925,0.075	GT:DP:AD:GL	0/0:7:3,4:.,9.7,.	./.:4:.,.:.,.,.	0/0:6:3,3:.,8.32,.	0/0:29:14,15:.,40.2,.	0/0:139:69,70:.,192.69,.	./.:0:.,.:.,.,.	0/0:11:5,6:.,15.25,.	./.:0:.,.:.,.,.	0/0:83:41,42:.,115.06,.	0/0:71:35,36:.,98.43,.	0/0:54:27,27:.,74.86,.	0/0:45:22,23:.,62.38,.	./.:0:.,.:.,.,.	0/0:4:2,2:.,5.55,.	0/0:5:2,3:.,6.93,.	0/0:74:37,37:.,102.59,.	0/0:6:3,3:.,8.32,.	0/0:36:18,18:.,49.91,.	0/0:12:6,6:.,16.64,.	0/0:36:18,18:.,49.91,.	./.:0:.,.:.,.,.	0/0:5:2,3:.,6.93,.	0/0:40:20,20:.,55.45,.	./.:5:.,.:.,.,.	0/0:6:3,3:.,8.32,.	0/0:275:137,138:.,381.23,.	1/1:6:3,3:.,8.32,.	./.:0:.,.:.,.,.	./.:0:.,.:.,.,.	0/0:3:1,2:.,4.16,.	0/0:87:43,44:.,120.61,.	0/0:6:3,3:.,8.32,.	0/0:9:4,5:.,12.48,.	0/0:21:10,11:.,29.11,.	1/0:7:4,3:.,9.7,.	0/0:109:54,55:.,151.11,.	0/0:18:9,9:.,24.95,.	1/0:10:3,7:.,13.86,.	0/0:110:55,55:.,152.49,.	0/0:12:6,6:.,16.64,.	0/0:89:44,45:.,123.38,.	0/0:6:3,3:.,8.32,.	./.:0:.,.:.,.,.	0/0:14:7,7:.,19.41,.	./.:6:.,.:.,.,.	0/0:6:3,3:.,8.32,.	./.:0:.,.:.,.,.	0/0:9:4,5:.,12.48,.	0/0:5:2,3:.,6.93,.	0/0:3:1,2:.,4.16,.	1/1:6:3,3:.,8.32,.	0/0:5:2,3:.,6.93,.	1/0:9:5,4:.,12.48,.	0/0:60:30,30:.,83.18,.	1/0:4:2,2:.,5.55,.	0/0:10:5,5:.,13.86,.	0/0:59:29,30:.,81.79,.	0/0:10:5,5:.,13.86,.	1/1:3:1,2:.,4.16,.	0/0:7:3,4:.,9.7,.	0/0:15:7,8:.,20.79,.	./.:6:.,.:.,.,.	0/0:39:19,20:.,54.07,.	0/0:41:20,21:.,56.84,.	0/0:16:8,8:.,22.18,.	0/0:6:3,3:.,8.32,.	0/0:65:32,33:.,90.11,.	0/0:7:3,4:.,9.7,.	0/0:53:26,27:.,73.47,.	./.:0:.,.:.,.,.	0/0:93:46,47:.,128.93,.	./.:4:.,.:.,.,.	0/0:6:3,3:.,8.32,.	0/0:21:10,11:.,29.11,.	0/0:5:2,3:.,6.93,.	0/0:146:73,73:.,202.4,.	0/0:18:9,9:.,24.95,.	0/0:68:34,34:.,94.27,.	0/0:17:8,9:.,23.57,.	./.:2:.,.:.,.,.	0/0:86:43,43:.,119.22,.	./.:0:.,.:.,.,.	0/0:76:38,38:.,105.36,.	./.:0:.,.:.,.,.	./.:0:.,.:.,.,.	./.:0:.,.:.,.,.
un	3753	41	T	C	.	PASS	NS=62;AF=0.669,0.331	GT:DP:AD:GL	./.:0:.,.:.,.,.	0/0:20:10,10:.,27.73,.	./.:0:.,.:.,.,.	1/0:10:5,5:.,16.64,.	0/0:28:14,14:.,38.82,.	0/0:6:3,3:.,8.32,.	./.:0:.,.:.,.,.	0/0:9:4,5:.,12.48,.	./.:0:.,.:.,.,.	1/0:19:9,10:.,26.34,.	0/0:18:9,9:.,24.95,.	./.:0:.,.:.,.,.	1/1:6:3,3:.,8.32,.	1/0:10:4,6:.,13.86,.	1/1:12:6,6:.,16.64,.	0/0:27:13,14:.,37.43,.	1/0:9:5,4:.,15.25,.	./.:2:.,.:.,.,.	0/0:16:8,8:.,22.18,.	1/0:11:8,3:.,15.25,.	./.:0:.,.:.,.,.	./.:0:.,.:.,.,.	1/0:6:3,3:.,9.7,.	1/0:20:7,13:.,27.73,.	./.:0:.,.:.,.,.	0/0:44:22,22:.,61,.	1/0:36:22,14:.,49.91,.	./.:5:.,.:.,.,.	0/0:19:9,10:.,26.34,.	1/0:12:5,7:.,16.64,.	0/0:20:10,10:.,27.73,.	1/0:11:7,4:.,15.25,.	0/0:34:17,17:.,47.13,.	./.:0:.,.:.,.,.	1/0:44:28,16:.,61,.	0/0:19:9,10:.,26.34,.	./.:0:.,.:.,.,.	0/0:18:9,9:.,24.95,.	1/1:26:13,13:.,36.04,.	0/0:9:4,5:.,12.48,.	1/0:22:11,11:.,30.5,.	0/0:6:3,3:.,8.32,.	1/0:3:1,2:.,5.55,.	./.:0:.,.:.,.,.	1/0:32:21,11:.,44.36,.	./.:7:.,.:.,.,.	./.:2:.,.:.,.,.	1/1:27:13,14:.,37.43,.	1/1:11:5,6:.,15.25,.	0/0:8:4,4:.,11.09,.	1/1:35:17,18:.,48.52,.	0/0:9:4,5:.,12.48,.	1/0:22:11,11:.,30.5,.	0/0:3:1,2:.,4.16,.	1/1:26:13,13:.,36.04,.	1/0:28:20,8:.,40.2,.	0/0:14:7,7:.,19.41,.	0/0:33:16,17:.,45.75,.	0/0:22:11,11:.,30.5,.	1/0:20:12,8:.,27.73,.	1/0:28:14,14:.,38.82,.	0/0:6:3,3:.,8.32,.	./.:12:.,.:.,.,.	1/0:12:6,6:.,16.64,.	./.:7:.,.:.,.,.	0/0:8:4,4:.,11.09,.	0/0:15:7,8:.,20.79,.	0/0:16:8,8:.,22.18,.	0/0:14:7,7:.,19.41,.	./.:0:.,.:.,.,.	0/0:16:8,8:.,22.18,.	./.:0:.,.:.,.,.	1/0:9:5,4:.,12.48,.	./.:0:.,.:.,.,.	./.:0:.,.:.,.,.	1/0:15:5,10:.,24.95,.	1/0:21:15,6:.,36.04,.	./.:0:.,.:.,.,.	./.:0:.,.:.,.,.	0/0:6:3,3:.,8.32,.	1/0:24:9,15:.,33.27,.	1/1:11:5,6:.,15.25,.	1/0:16:9,7:.,22.18,.	0/0:23:11,12:.,31.88,.	1/0:7:3,4:.,11.09,.	./.:6:.,.:.,.,.
un	9690	105	G	A	.	PASS	NS=73;AF=0.966,0.034	GT:DP:AD:GL	0/0:4:2,2:.,5.55,.	0/0:9:4,5:.,12.48,.	0/0:4:2,2:.,5.55,.	0/0:4:2,2:.,5.55,.	0/0:36:18,18:.,49.91,.	./.:0:.,.:.,.,.	0/0:7:3,4:.,9.7,.	./.:2:.,.:.,.,.	0/0:22:11,11:.,30.5,.	0/0:14:7,7:.,19.41,.	1/0:16:5,11:.,22.18,.	1/0:7:3,4:.,11.09,.	./.:0:.,.:.,.,.	0/0:14:7,7:.,19.41,.	0/0:11:5,6:.,15.25,.	1/0:14:7,7:.,19.41,.	0/0:7:3,4:.,9.7,.	0/0:4:2,2:.,5.55,.	0/0:12:6,6:.,16.64,.	./.:0:.,.:.,.,.	0/0:21:10,11:.,29.11,.	./.:0:.,.:.,.,.	0/0:5:2,3:.,6.93,.	0/0:13:6,7:.,18.02,.	0/0:11:5,6:.,15.25,.	0/0:35:17,18:.,48.52,.	0/0:20:10,10:.,27.73,.	0/0:3:1,2:.,4.16,.	0/0:13:6,7:.,18.02,.	0/0:9:4,5:.,12.48,.	0/0:8:4,4:.,11.09,.	0/0:6:3,3:.,8.32,.	0/0:14:7,7:.,19.41,.	0/0:4:2,2:.,5.55,.	0/0:14:7,7:.,19.41,.	0/0:9:4,5:.,12.48,.	0/0:8:4,4:.,11.09,.	0/0:15:7,8:.,20.79,.	0/0:14:7,7:.,19.41,.	0/0:19:9,10:.,26.34,.	0/0:8:4,4:.,11.09,.	0/0:6:3,3:.,8.32,.	./.:2:.,.:.,.,.	0/0:20:10,10:.,27.73,.	0/0:16:8,8:.,22.18,.	0/0:9:4,5:.,12.48,.	./.:0:.,.:.,.,.	0/0:10:5,5:.,13.86,.	0/0:6:3,3:.,8.32,.	0/0:4:2,2:.,5.55,.	0/0:10:5,5:.,13.86,.	./.:0:.,.:.,.,.	0/0:9:4,5:.,12.48,.	0/0:4:2,2:.,5.55,.	0/0:14:7,7:.,19.41,.	0/0:10:5,5:.,13.86,.	0/0:9:4,5:.,12.48,.	0/0:23:11,12:.,31.88,.	0/0:22:11,11:.,30.5,.	0/0:8:4,4:.,11.09,.	1/0:10:5,5:.,13.86,.	0/0:6:3,3:.,8.32,.	0/0:11:5,6:.,15.25,.	0/0:6:3,3:.,8.32,.	0/0:9:4,5:.,12.48,.	0/0:12:6,6:.,16.64,.	0/0:18:9,9:.,24.95,.	1/0:10:3,7:.,13.86,.	0/0:4:2,2:.,5.55,.	./.:0:.,.:.,.,.	0/0:18:9,9:.,24.95,.	./.:5:.,.:.,.,.	0/0:7:3,4:.,9.7,.	./.:0:.,.:.,.,.	0/0:9:4,5:.,12.48,.	0/0:14:7,7:.,19.41,.	0/0:21:10,11:.,29.11,.	0/0:11:5,6:.,15.25,.	./.:0:.,.:.,.,.	0/0:3:1,2:.,4.16,.	0/0:18:9,9:.,24.95,.	0/0:7:3,4:.,9.7,.	0/0:7:3,4:.,9.7,.	0/0:15:7,8:.,20.79,.	0/0:3:1,2:.,4.16,.	./.:4:.,.:.,.,.
un	11827	128	T	A	.	PASS	NS=75;AF=0.940,0.060	GT:DP:AD:GL	0/0:9:4,5:.,12.48,.	1/0:15:10,5:.,20.79,.	0/0:11:5,6:.,15.25,.	./.:0:.,.:.,.,.	0/0:36:18,18:.,49.91,.	0/0:11:5,6:.,15.25,.	0/0:14:7,7:.,19.41,.	0/0:6:3,3:.,8.32,.	0/0:31:15,16:.,42.98,.	0/0:16:8,8:.,22.18,.	0/0:20:10,10:.,27.73,.	./.:4:.,.:.,.,.	./.:2:.,.:.,.,.	0/0:13:6,7:.,18.02,.	1/0:9:3,6:.,12.48,.	0/0:21:10,11:.,29.11,.	0/0:8:4,4:.,11.09,.	0/0:3:1,2:.,4.16,.	0/0:12:6,6:.,16.64,.	0/0:13:6,7:.,18.02,.	0/0:22:11,11:.,30.5,.	./.:0:.,.:.,.,.	0/0:6:3,3:.,8.32,.	0/0:24:12,12:.,33.27,.	0/0:12:6,6:.,16.64,.	0/0:43:21,22:.,59.61,.	1/0:48:22,26:.,66.54,.	./.:2:.,.:.,.,.	0/0:19:12,7:.,26.34,.	0/0:17:8,9:.,23.57,.	0/0:24:12,12:.,33.27,.	0/0:17:8,9:.,23.57,.	1/1:25:12,13:.,34.66,.	./.:0:.,.:.,.,.	0/0:28:14,14:.,38.82,.	0/0:29:14,15:.,40.2,.	./.:2:.,.:.,.,.	0/0:16:8,8:.,22.18,.	0/0:17:8,9:.,23.57,.	0/0:25:12,13:.,34.66,.	0/0:15:11,4:.,20.79,.	0/0:5:2,3:.,6.93,.	0/0:4:2,2:.,5.55,.	0/0:41:20,21:.,56.84,.	1/0:31:14,17:.,42.98,.	0/0:13:6,7:.,18.02,.	./.:0:.,.:.,.,.	0/0:8:4,4:.,11.09,.	0/0:8:4,4:.,11.09,.	0/0:11:5,6:.,15.25,.	1/0:26:15,11:.,36.04,.	0/0:13:6,7:.,18.02,.	0/0:10:5,5:.,13.86,.	0/0:3:1,2:.,4.16,.	0/0:23:11,12:.,31.88,.	0/0:31:15,16:.,42.98,.	0/0:15:7,8:.,20.79,.	0/0:52:26,26:.,72.09,.	0/0:28:21,7:.,38.82,.	0/0:16:8,8:.,22.18,.	0/0:33:16,17:.,45.75,.	0/0:12:6,6:.,16.64,.	0/0:11:5,6:.,15.25,.	0/0:12:6,6:.,16.64,.	0/0:3:1,2:.,4.16,.	0/0:12:6,6:.,16.64,.	0/0:7:4,3:.,9.7,.	0/0:14:7,7:.,19.41,.	0/0:9:4,5:.,12.48,.	./.:0:.,.:.,.,.	1/0:20:11,9:.,27.73,.	0/0:9:4,5:.,12.48,.	0/0:3:1,2:.,4.16,.	./.:0:.,.:.,.,.	0/0:19:7,12:.,26.34,.	0/0:24:12,12:.,33.27,.	0/0:22:11,11:.,30.5,.	0/0:10:5,5:.,13.86,.	./.:2:.,.:.,.,.	1/0:9:6,3:.,12.48,.	0/0:37:18,19:.,51.29,.	0/0:8:4,4:.,11.09,.	0/0:13:6,7:.,18.02,.	0/0:32:16,16:.,44.36,.	0/0:16:8,8:.,22.18,.	0/0:6:3,3:.,8.32,.
un	11890	128	C	T	.	PASS	NS=74;AF=0.959,0.041	GT:DP:AD:GL	0/0:9:4,5:.,12.48,.	0/0:15:10,5:.,20.79,.	0/0:11:5,6:.,15.25,.	./.:0:.,.:.,.,.	0/0:36:18,18:.,49.91,.	0/0:11:5,6:.,15.25,.	0/0:14:7,7:.,19.41,.	0/0:6:3,3:.,8.32,.	0/0:31:15,16:.,42.98,.	0/0:16:8,8:.,22.18,.	0/0:20:10,10:.,27.73,.	0/0:4:2,2:.,5.55,.	./.:2:.,.:.,.,.	0/0:13:6,7:.,18.02,.	0/0:9:3,6:.,12.48,.	0/0:21:10,11:.,29.11,.	0/0:8:4,4:.,11.09,.	0/0:3:1,2:.,4.16,.	0/0:12:6,6:.,16.64,.	0/0:13:6,7:.,18.02,.	0/0:22:11,11:.,30.5,.	./.:0:.,.:.,.,.	0/0:6:3,3:.,8.32,.	0/0:24:12,12:.,33.27,.	0/0:12:6,6:.,16.64,.	0/0:43:21,22:.,59.61,.	0/0:48:22,26:.,66.54,.	./.:2:.,.:.,.,.	0/1:19:12,7:.,26.34,.	0/0:17:8,9:.,23.57,.	0/0:24:12,12:.,33.27,.	0/0:17:8,9:.,23.57,.	0/0:25:12,13:.,34.66,.	./.:0:.,.:.,.,.	0/0:28:14,14:.,38.82,.	0/0:29:14,15:.,40.2,.	./.:2:.,.:.,.,.	0/0:16:8,8:.,22.18,.	0/0:17:8,9:.,23.57,.	0/0:25:12,13:.,34.66,.	0/1:15:11,4:.,20.79,.	0/0:5:2,3:.,6.93,.	0/0:4:2,2:.,5.55,.	0/0:41:20,21:.,56.84,.	0/0:31:14,17:.,42.98,.	0/0:13:6,7:.,18.02,.	./.:0:.,.:.,.,.	0/0:8:4,4:.,11.09,.	0/0:8:4,4:.,11.09,.	0/0:11:5,6:.,15.25,.	0/0:26:15,11:.,36.04,.	0/0:13:6,7:.,18.02,.	0/0:10:5,5:.,13.86,.	0/0:3:1,2:.,4.16,.	0/0:23:11,12:.,31.88,.	0/0:31:15,16:.,42.98,.	0/0:15:7,8:.,20.79,.	0/0:52:26,26:.,72.09,.	0/1:28:21,7:.,38.82,.	0/0:16:8,8:.,22.18,.	0/0:33:16,17:.,45.75,.	0/0:12:6,6:.,16.64,.	0/0:11:5,6:.,15.25,.	0/0:12:6,6:.,16.64,.	./.:3:.,.:.,.,.	0/0:12:6,6:.,16.64,.	0/1:7:4,3:.,9.7,.	0/0:14:7,7:.,19.41,.	0/0:9:4,5:.,12.48,.	./.:0:.,.:.,.,.	0/0:20:11,9:.,27.73,.	0/0:9:4,5:.,12.48,.	./.:3:.,.:.,.,.	./.:0:.,.:.,.,.	0/1:19:7,12:.,26.34,.	0/1:24:12,12:.,33.27,.	0/0:22:11,11:.,30.5,.	0/0:10:5,5:.,13.86,.	./.:2:.,.:.,.,.	0/0:9:6,3:.,12.48,.	0/0:37:18,19:.,51.29,.	0/0:8:4,4:.,11.09,.	0/0:13:6,7:.,18.02,.	0/0:32:16,16:.,44.36,.	0/0:16:8,8:.,22.18,.	0/0:6:3,3:.,8.32,.
un	13048	141	C	T	.	PASS	NS=66;AF=0.955,0.045	GT:DP:AD:GL	./.:6:.,.:.,.,.	./.:0:.,.:.,.,.	0/0:5:2,3:.,6.93,.	0/0:10:5,5:.,13.86,.	0/0:36:18,18:.,49.91,.	0/0:8:4,4:.,11.09,.	0/0:16:8,8:.,22.18,.	0/0:6:3,3:.,8.32,.	./.:0:.,.:.,.,.	0/0:18:9,9:.,24.95,.	0/0:25:12,13:.,34.66,.	0/0:9:4,5:.,12.48,.	0/0:3:1,2:.,4.16,.	0/0:12:6,6:.,16.64,.	./.:0:.,.:.,.,.	0/0:13:6,7:.,18.02,.	0/0:8:4,4:.,11.09,.	0/0:8:4,4:.,11.09,.	0/0:19:9,10:.,26.34,.	./.:2:.,.:.,.,.	0/0:19:9,10:.,26.34,.	./.:0:.,.:.,.,.	0/0:5:2,3:.,9.7,.	0/0:16:8,8:.,22.18,.	./.:2:.,.:.,.,.	0/0:28:14,14:.,38.82,.	0/0:16:8,8:.,22.18,.	0/0:4:2,2:.,5.55,.	0/1:21:12,9:.,30.5,.	0/1:15:5,10:.,20.79,.	0/0:20:10,10:.,27.73,.	0/0:14:7,7:.,19.41,.	0/0:12:6,6:.,16.64,.	./.:0:.,.:.,.,.	0/1:15:7,8:.,20.79,.	0/0:20:10,10:.,27.73,.	0/0:4:2,2:.,5.55,.	./.:0:.,.:.,.,.	0/0:15:7,8:.,20.79,.	0/0:18:9,9:.,24.95,.	0/1:13:5,8:.,18.02,.	./.:0:.,.:.,.,.	0/0:6:3,3:.,8.32,.	0/0:25:12,13:.,34.66,.	0/0:14:7,7:.,19.41,.	0/0:15:7,8:.,20.79,.	./.:0:.,.:.,.,.	0/0:16:8,8:.,22.18,.	0/0:10:5,5:.,13.86,.	0/0:15:7,8:.,20.79,.	0/0:31:15,16:.,42.98,.	0/0:12:6,6:.,16.64,.	0/0:11:5,6:.,15.25,.	0/0:19:9,10:.,26.34,.	./.:0:.,.:.,.,.	0/0:23:11,12:.,31.88,.	./.:0:.,.:.,.,.	0/0:25:12,13:.,34.66,.	0/0:9:4,5:.,12.48,.	0/0:19:9,10:.,26.34,.	0/0:14:7,7:.,19.41,.	0/0:10:5,5:.,13.86,.	./.:0:.,.:.,.,.	0/0:14:7,7:.,19.41,.	./.:2:.,.:.,.,.	0/1:9:6,3:.,12.48,.	0/0:17:8,9:.,23.57,.	0/0:9:4,5:.,12.48,.	0/1:13:7,6:.,18.02,.	./.:0:.,.:.,.,.	0/0:22:11,11:.,30.5,.	0/0:9:4,5:.,12.48,.	0/0:12:6,6:.,16.64,.	0/0:4:2,2:.,5.55,.	./.:0:.,.:.,.,.	0/0:14:7,7:.,19.41,.	0/0:21:10,11:.,29.11,.	./.:0:.,.:.,.,.	./.:0:.,.:.,.,.	./.:0:.,.:.,.,.	0/0:21:10,11:.,29.11,.	0/0:5:2,3:.,9.7,.	0/0:13:6,7:.,18.02,.	0/0:18:9,9:.,24.95,.	0/0:6:3,3:.,11.09,.	0/0:8:4,4:.,11.09,.
un	13848	149	G	A	.	PASS	NS=69;AF=0.986,0.014	GT:DP:AD:GL	0/0:7:3,4:.,9.7,.	0/0:17:8,9:.,23.57,.	0/0:3:1,2:.,4.16,.	0/0:6:3,3:.,8.32,.	0/0:16:8,8:.,22.18,.	0/0:6:3,3:.,8.32,.	0/0:4:2,2:.,5.55,.	0/0:6:3,3:.,8.32,.	0/0:15:7,8:.,20.79,.	0/0:10:5,5:.,13.86,.	0/0:5:2,3:.,6.93,.	0/0:4:2,2:.,5.55,.	./.:2:.,.:.,.,.	0/0:11:5,6:.,15.25,.	0/0:3:1,2:.,4.16,.	0/0:16:8,8:.,22.18,.	0/0:7:3,4:.,9.7,.	./.:2:.,.:.,.,.	0/0:14:7,7:.,19.41,.	0/0:5:2,3:.,6.93,.	0/0:11:5,6:.,15.25,.	./.:2:.,.:.,.,.	0/0:5:2,3:.,6.93,.	0/0:16:8,8:.,22.18,.	0/0:4:2,2:.,5.55,.	0/0:16:8,8:.,22.18,.	0/0:13:6,7:.,18.02,.	./.:2:.,.:.,.,.	0/0:6:3,3:.,8.32,.	0/0:3:1,2:.,4.16,.	0/0:12:6,6:.,16.64,.	0/0:7:3,4:.,9.7,.	0/0:6:3,3:.,8.32,.	./.:0:.,.:.,.,.	0/0:21:10,11:.,29.11,.	0/0:15:7,8:.,20.79,.	./.:0:.,.:.,.,.	0/0:6:3,3:.,8.32,.	0/0:8:4,4:.,11.09,.	0/0:11:5,6:.,15.25,.	./.:7:.,.:.,.,.	0/0:5:2,3:.,6.93,.	./.:0:.,.:.,.,.	0/0:14:7,7:.,19.41,.	0/0:11:5,6:.,15.25,.	0/0:4:2,2:.,5.55,.	./.:0:.,.:.,.,.	0/0:8:4,4:.,11.09,.	0/0:4:2,2:.,5.55,.	./.:0:.,.:.,.,.	0/0:13:6,7:.,18.02,.	0/0:3:1,2:.,4.16,.	0/0:3:1,2:.,4.16,.	0/0:4:2,2:.,5.55,.	0/0:6:3,3:.,8.32,.	0/0:3:1,2:.,4.16,.	0/0:5:2,3:.,6.93,.	0/0:19:9,10:.,26.34,.	0/0:7:3,4:.,9.7,.	0/0:3:1,2:.,4.16,.	0/0:14:7,7:.,19.41,.	0/0:4:2,2:.,5.55,.	0/0:7:3,4:.,9.7,.	0/0:7:3,4:.,9.7,.	./.:0:.,.:.,.,.	./.:0:.,.:.,.,.	0/0:4:2,2:.,5.55,.	0/0:7:3,4:.,9.7,.	1/0:7:4,3:.,12.48,.	./.:0:.,.:.,.,.	1/0:11:5,6:.,15.25,.	0/0:4:2,2:.,5.55,.	./.:0:.,.:.,.,.	./.:0:.,.:.,.,.	0/0:9:4,5:.,12.48,.	0/0:10:5,5:.,13.86,.	0/0:10:5,5:.,13.86,.	0/0:5:2,3:.,6.93,.	0/0:3:1,2:.,4.16,.	./.:0:.,.:.,.,.	0/0:7:3,4:.,9.7,.	0/0:8:4,4:.,11.09,.	0/0:15:7,8:.,20.79,.	0/0:8:4,4:.,11.09,.	0/0:4:2,2:.,5.55,.	./.:0:.,.:.,.,.
un	20210	218	T	C	.	PASS	NS=79;AF=0.981,0.019	GT:DP:AD:GL	0/0:24:12,12:.,33.27,.	0/0:30:15,15:.,41.59,.	0/0:15:7,8:.,20.79,.	0/0:11:5,6:.,15.25,.	0/0:33:16,17:.,45.75,.	0/0:5:2,3:.,6.93,.	0/0:30:15,15:.,41.59,.	0/0:24:12,12:.,33.27,.	0/0:40:20,20:.,55.45,.	0/0:33:17,16:.,45.75,.	0/0:33:19,14:.,47.13,.	0/0:23:11,12:.,31.88,.	0/0:7:3,4:.,9.7,.	0/0:34:17,17:.,47.13,.	0/0:21:10,11:.,29.11,.	0/0:37:18,19:.,51.29,.	0/0:18:9,9:.,24.95,.	0/0:7:3,4:.,9.7,.	0/0:13:6,7:.,18.02,.	0/0:23:11,12:.,31.88,.	0/0:23:11,12:.,31.88,.	./.:0:.,.:.,.,.	0/0:15:7,8:.,20.79,.	1/0:34:20,14:.,47.13,.	0/0:21:7,14:.,30.5,.	0/0:22:11,11:.,30.5,.	0/0:36:18,18:.,49.91,.	0/0:11:5,6:.,15.25,.	0/0:18:9,9:.,24.95,.	0/0:24:12,12:.,33.27,.	0/0:30:15,15:.,41.59,.	0/0:22:11,11:.,30.5,.	0/0:41:20,21:.,56.84,.	0/0:5:2,3:.,6.93,.	0/0:20:10,10:.,27.73,.	0/0:35:17,18:.,48.52,.	0/0:8:4,4:.,11.09,.	0/0:23:11,12:.,31.88,.	./.:0:.,.:.,.,.	0/0:27:15,12:.,37.43,.	0/0:11:6,5:.,18.02,.	0/0:13:6,7:.,18.02,.	./.:8:.,.:.,.,.	0/0:23:11,12:.,31.88,.	0/0:32:16,16:.,44.36,.	0/0:8:4,4:.,11.09,.	./.:0:.,.:.,.,.	0/0:35:17,18:.,48.52,.	0/0:18:9,9:.,24.95,.	0/0:24:12,12:.,33.27,.	0/0:41:20,21:.,56.84,.	0/0:13:6,7:.,18.02,.	0/0:22:11,11:.,30.5,.	0/0:21:10,11:.,29.11,.	0/0:33:16,17:.,45.75,.	0/0:37:18,19:.,51.29,.	0/0:29:14,15:.,40.2,.	./.:23:.,.:.,.,.	0/0:21:10,11:.,29.11,.	0/0:13:6,7:.,18.02,.	0/0:22:12,10:.,30.5,.	0/0:15:7,8:.,20.79,.	0/0:17:8,9:.,23.57,.	0/0:12:6,6:.,16.64,.	1/0:12:4,8:.,16.64,.	0/0:19:12,7:.,27.73,.	0/0:6:3,3:.,9.7,.	0/0:19:9,10:.,26.34,.	0/0:7:3,4:.,9.7,.	./.:0:.,.:.,.,.	1/0:27:20,7:.,37.43,.	0/0:20:10,10:.,27.73,.	0/0:19:9,10:.,26.34,.	./.:0:.,.:.,.,.	0/0:33:16,17:.,45.75,.	0/0:19:9,10:.,26.34,.	0/0:23:11,12:.,31.88,.	0/0:16:8,8:.,22.18,.	0/0:9:4,5:.,12.48,.	0/0:10:5,5:.,13.86,.	0/0:14:7,7:.,19.41,.	0/0:18:9,9:.,24.95,.	0/0:24:12,12:.,33.27,.	0/0:14:9,5:.,19.41,.	0/0:4:2,2:.,5.55,.	0/0:20:10,10:.,27.73,.
un	20229	218	G	A	.	PASS	NS=78;AF=0.936,0.064	GT:DP:AD:GL	1/0:24:12,12:.,33.27,.	0/0:30:15,15:.,41.59,.	0/0:15:7,8:.,20.79,.	0/0:11:5,6:.,15.25,.	0/0:33:16,17:.,45.75,.	0/0:5:2,3:.,6.93,.	0/0:30:15,15:.,41.59,.	0/0:24:12,12:.,33.27,.	0/0:40:20,20:.,55.45,.	1/0:33:17,16:.,45.75,.	1/0:33:19,14:.,47.13,.	0/0:23:11,12:.,31.88,.	0/0:7:3,4:.,9.7,.	0/0:34:17,17:.,47.13,.	0/0:21:10,11:.,29.11,.	0/0:37:18,19:.,51.29,.	0/0:18:9,9:.,24.95,.	0/0:7:3,4:.,9.7,.	0/0:13:6,7:.,18.02,.	0/0:23:11,12:.,31.88,.	0/0:23:11,12:.,31.88,.	./.:0:.,.:.,.,.	0/0:15:7,8:.,20.79,.	1/0:34:20,14:.,47.13,.	0/0:21:7,14:.,30.5,.	0/0:22:11,11:.,30.5,.	0/0:36:18,18:.,49.91,.	0/0:11:5,6:.,15.25,.	0/0:18:9,9:.,24.95,.	0/0:24:12,12:.,33.27,.	0/0:30:15,15:.,41.59,.	0/0:22:11,11:.,30.5,.	0/0:41:20,21:.,56.84,.	0/0:5:2,3:.,6.93,.	0/0:20:10,10:.,27.73,.	0/0:35:17,18:.,48.52,.	0/0:8:4,4:.,11.09,.	0/0:23:11,12:.,31.88,.	./.:0:.,.:.,.,.	0/0:27:15,12:.,37.43,.	0/0:11:6,5:.,18.02,.	0/0:13:6,7:.,18.02,.	./.:8:.,.:.,.,.	0/0:23:11,12:.,31.88,.	0/0:32:16,16:.,44.36,.	./.:8:.,.:.,.,.	./.:0:.,.:.,.,.	0/0:35:17,18:.,48.52,.	0/0:18:9,9:.,24.95,.	0/0:24:12,12:.,33.27,.	0/0:41:20,21:.,56.84,.	0/0:13:6,7:.,18.02,.	0/0:22:11,11:.,30.5,.	0/0:21:10,11:.,29.11,.	0/0:33:16,17:.,45.75,.	0/0:37:18,19:.,51.29,.	0/0:29:14,15:.,40.2,.	./.:23:.,.:.,.,.	0/0:21:10,11:.,29.11,.	0/0:13:6,7:.,18.02,.	1/0:22:12,10:.,30.5,.	0/0:15:7,8:.,20.79,.	0/0:17:8,9:.,23.57,.	0/0:12:6,6:.,16.64,.	1/0:12:4,8:.,16.64,.	1/0:19:12,7:.,27.73,.	0/0:6:3,3:.,9.7,.	0/0:19:9,10:.,26.34,.	0/0:7:3,4:.,9.7,.	./.:0:.,.:.,.,.	1/0:27:20,7:.,37.43,.	0/0:20:10,10:.,27.73,.	0/0:19:9,10:.,26.34,.	./.:0:.,.:.,.,.	0/0:33:16,17:.,45.75,.	0/0:19:9,10:.,26.34,.	0/0:23:11,12:.,31.88,.	0/0:16:8,8:.,22.18,.	0/0:9:4,5:.,12.48,.	0/0:10:5,5:.,13.86,.	0/0:14:7,7:.,19.41,.	1/0:18:9,9:.,24.95,.	0/0:24:12,12:.,33.27,.	1/0:14:9,5:.,19.41,.	0/0:4:2,2:.,5.55,.	0/0:20:10,10:.,27.73,.
un	20231	218	C	G	.	PASS	NS=81;AF=0.969,0.031	GT:DP:AD:GL	0/1:24:12,12:.,33.27,.	0/0:30:15,15:.,41.59,.	0/0:15:7,8:.,20.79,.	0/0:11:5,6:.,15.25,.	0/0:33:16,17:.,45.75,.	0/0:5:2,3:.,6.93,.	0/0:30:15,15:.,41.59,.	0/0:24:12,12:.,33.27,.	0/0:40:20,20:.,55.45,.	0/0:33:17,16:.,45.75,.	0/0:33:19,14:.,47.13,.	0/0:23:11,12:.,31.88,.	0/0:7:3,4:.,9.7,.	0/0:34:17,17:.,47.13,.	0/0:21:10,11:.,29.11,.	0/0:37:18,19:.,51.29,.	0/0:18:9,9:.,24.95,.	0/0:7:3,4:.,9.7,.	0/0:13:6,7:.,18.02,.	0/0:23:11,12:.,31.88,.	0/0:23:11,12:.,31.88,.	./.:0:.,.:.,.,.	0/0:15:7,8:.,20.79,.	0/0:34:20,14:.,47.13,.	0/1:21:7,14:.,30.5,.	0/0:22:11,11:.,30.5,.	0/0:36:18,18:.,49.91,.	0/0:11:5,6:.,15.25,.	0/0:18:9,9:.,24.95,.	0/0:24:12,12:.,33.27,.	0/0:30:15,15:.,41.59,.	0/0:22:11,11:.,30.5,.	0/0:41:20,21:.,56.84,.	0/0:5:2,3:.,6.93,.	0/0:20:10,10:.,27.73,.	0/0:35:17,18:.,48.52,.	0/0:8:4,4:.,11.09,.	0/0:23:11,12:.,31.88,.	./.:0:.,.:.,.,.	0/1:27:15,12:.,37.43,.	0/1:11:6,5:.,18.02,.	0/0:13:6,7:.,18.02,.	0/0:8:4,4:.,11.09,.	0/0:23:11,12:.,31.88,.	0/0:32:16,16:.,44.36,.	0/0:8:4,4:.,11.09,.	./.:0:.,.:.,.,.	0/0:35:17,18:.,48.52,.	0/0:18:9,9:.,24.95,.	0/0:24:12,12:.,33.27,.	0/0:41:20,21:.,56.84,.	0/0:13:6,7:.,18.02,.	0/0:22:11,11:.,30.5,.	0/0:21:10,11:.,29.11,.	0/0:33:16,17:.,45.75,.	0/0:37:18,19:.,51.29,.	0/0:29:14,15:.,40.2,.	0/0:23:11,12:.,31.88,.	0/0:21:10,11:.,29.11,.	0/0:13:6,7:.,18.02,.	0/0:22:12,10:.,30.5,.	0/0:15:7,8:.,20.79,.	0/0:17:8,9:.,23.57,.	0/0:12:6,6:.,16.64,.	0/0:12:4,8:.,16.64,.	0/0:19:12,7:.,27.73,.	0/1:6:3,3:.,9.7,.	0/0:19:9,10:.,26.34,.	0/0:7:3,4:.,9.7,.	./.:0:.,.:.,.,.	0/0:27:20,7:.,37.43,.	0/0:20:10,10:.,27.73,.	0/0:19:9,10:.,26.34,.	./.:0:.,.:.,.,.	0/0:33:16,17:.,45.75,.	0/0:19:9,10:.,26.34,.	0/0:23:11,12:.,31.88,.	0/0:16:8,8:.,22.18,.	0/0:9:4,5:.,12.48,.	0/0:10:5,5:.,13.86,.	0/0:14:7,7:.,19.41,.	0/0:18:9,9:.,24.95,.	0/0:24:12,12:.,33.27,.	0/0:14:9,5:.,19.41,.	0/0:4:2,2:.,5.55,.	0/0:20:10,10:.,27.73,.
un	26701	288	C	G	.	PASS	NS=73;AF=0.986,0.014	GT:DP:AD:GL	./.:0:.,.:.,.,.	0/0:29:13,16:.,41.59,.	0/0:19:8,11:.,26.34,.	0/0:19:9,10:.,26.34,.	0/0:42:21,21:.,58.22,.	0/0:13:6,7:.,18.02,.	0/0:20:10,10:.,27.73,.	0/0:13:5,8:.,18.02,.	0/0:14:7,7:.,19.41,.	0/0:43:26,17:.,59.61,.	0/0:18:7,11:.,24.95,.	0/0:14:7,7:.,19.41,.	0/0:8:3,5:.,11.09,.	0/0:29:14,15:.,40.2,.	0/0:16:8,8:.,22.18,.	0/0:27:13,14:.,37.43,.	0/0:14:7,7:.,19.41,.	0/0:3:1,2:.,4.16,.	0/0:17:8,9:.,23.57,.	0/0:17:8,9:.,23.57,.	./.:0:.,.:.,.,.	./.:0:.,.:.,.,.	0/0:9:4,5:.,12.48,.	./.:0:.,.:.,.,.	0/0:13:6,7:.,18.02,.	0/0:28:14,14:.,38.82,.	0/0:32:16,16:.,44.36,.	0/0:5:2,3:.,6.93,.	0/0:16:8,8:.,22.18,.	0/0:19:9,10:.,26.34,.	0/0:28:14,14:.,38.82,.	0/0:25:12,13:.,34.66,.	0/0:27:13,14:.,37.43,.	./.:2:.,.:.,.,.	0/0:32:16,16:.,44.36,.	0/0:13:6,7:.,18.02,.	0/0:6:3,3:.,8.32,.	./.:0:.,.:.,.,.	0/0:38:19,19:.,52.68,.	0/0:25:6,19:.,34.66,.	0/0:27:13,14:.,37.43,.	0/0:6:3,3:.,8.32,.	0/0:7:3,4:.,11.09,.	0/0:47:23,24:.,65.16,.	1/1:22:11,11:.,30.5,.	0/0:7:3,4:.,9.7,.	0/0:4:2,2:.,5.55,.	0/0:31:10,21:.,42.98,.	0/0:26:10,16:.,36.04,.	0/0:31:17,14:.,44.36,.	0/0:29:19,10:.,41.59,.	0/0:13:6,7:.,18.02,.	0/0:18:9,9:.,24.95,.	./.:0:.,.:.,.,.	./.:0:.,.:.,.,.	0/0:40:20,20:.,55.45,.	0/0:31:15,16:.,42.98,.	0/0:51:25,26:.,70.7,.	./.:0:.,.:.,.,.	0/0:20:10,10:.,27.73,.	0/0:33:16,17:.,45.75,.	0/0:12:6,6:.,16.64,.	0/0:28:13,15:.,38.82,.	0/0:25:13,12:.,34.66,.	./.:0:.,.:.,.,.	0/0:21:10,11:.,29.11,.	0/0:7:3,4:.,9.7,.	0/0:21:6,15:.,29.11,.	0/0:11:5,6:.,15.25,.	./.:0:.,.:.,.,.	0/0:39:19,20:.,54.07,.	0/0:10:3,7:.,13.86,.	0/0:18:12,6:.,24.95,.	./.:0:.,.:.,.,.	0/0:29:14,15:.,40.2,.	0/0:10:5,5:.,13.86,.	0/0:18:9,9:.,24.95,.	0/0:20:10,10:.,27.73,.	0/0:3:1,2:.,4.16,.	0/0:5:2,3:.,6.93,.	0/0:33:13,20:.,45.75,.	0/0:7:3,4:.,9.7,.	0/0:7:3,4:.,9.7,.	0/0:22:11,11:.,30.5,.	./.:0:.,.:.,.,.	0/0:10:5,5:.,13.86,.
un	26708	288	G	T	.	PASS	NS=71;AF=0.817,0.183	GT:DP:AD:GL	./.:0:.,.:.,.,.	0/1:29:13,16:.,41.59,.	0/1:19:8,11:.,26.34,.	0/0:19:9,10:.,26.34,.	0/0:42:21,21:.,58.22,.	1/1:13:6,7:.,18.02,.	0/0:20:10,10:.,27.73,.	0/1:13:5,8:.,18.02,.	0/0:14:7,7:.,19.41,.	0/1:43:26,17:.,59.61,.	0/1:18:7,11:.,24.95,.	0/0:14:7,7:.,19.41,.	0/1:8:3,5:.,11.09,.	0/0:29:14,15:.,40.2,.	0/0:16:8,8:.,22.18,.	0/0:27:13,14:.,37.43,.	0/0:14:7,7:.,19.41,.	0/0:3:1,2:.,4.16,.	0/0:17:8,9:.,23.57,.	0/0:17:8,9:.,23.57,.	./.:0:.,.:.,.,.	./.:0:.,.:.,.,.	0/0:9:4,5:.,12.48,.	./.:0:.,.:.,.,.	0/0:13:6,7:.,18.02,.	0/0:28:14,14:.,38.82,.	0/0:32:16,16:.,44.36,.	0/0:5:2,3:.,6.93,.	0/0:16:8,8:.,22.18,.	0/0:19:9,10:.,26.34,.	0/0:28:14,14:.,38.82,.	0/0:25:12,13:.,34.66,.	0/0:27:13,14:.,37.43,.	./.:2:.,.:.,.,.	0/0:32:16,16:.,44.36,.	0/0:13:6,7:.,18.02,.	0/0:6:3,3:.,8.32,.	./.:0:.,.:.,.,.	0/0:38:19,19:.,52.68,.	0/1:25:6,19:.,34.66,.	0/0:27:13,14:.,37.43,.	./.:6:.,.:.,.,.	0/1:7:3,4:.,11.09,.	0/0:47:23,24:.,65.16,.	0/0:22:11,11:.,30.5,.	0/0:7:3,4:.,9.7,.	0/0:4:2,2:.,5.55,.	0/1:31:10,21:.,42.98,.	0/1:26:10,16:.,36.04,.	0/1:31:17,14:.,44.36,.	0/1:29:19,10:.,41.59,.	0/0:13:6,7:.,18.02,.	0/0:18:9,9:.,24.95,.	./.:0:.,.:.,.,.	./.:0:.,.:.,.,.	0/0:40:20,20:.,55.45,.	1/1:31:15,16:.,42.98,.	0/0:51:25,26:.,70.7,.	./.:0:.,.:.,.,.	0/0:20:10,10:.,27.73,.	0/0:33:16,17:.,45.75,.	0/0:12:6,6:.,16.64,.	0/1:28:13,15:.,38.82,.	0/1:25:13,12:.,34.66,.	./.:0:.,.:.,.,.	0/0:21:10,11:.,29.11,.	1/1:7:3,4:.,9.7,.	0/1:21:6,15:.,29.11,.	0/0:11:5,6:.,15.25,.	./.:0:.,.:.,.,.	0/0:39:19,20:.,54.07,.	0/1:10:3,7:.,13.86,.	0/1:18:12,6:.,24.95,.	./.:0:.,.:.,.,.	0/0:29:14,15:.,40.2,.	0/0:10:5,5:.,13.86,.	0/0:18:9,9:.,24.95,.	0/0:20:10,10:.,27.73,.	1/1:3:1,2:.,4.16,.	0/0:5:2,3:.,6.93,.	0/1:33:13,20:.,45.75,.	0/0:7:3,4:.,9.7,.	0/0:7:3,4:.,9.7,.	0/0:22:11,11:.,30.5,.	./.:0:.,.:.,.,.	./.:10:.,.:.,.,.
un	26709	288	C	T	.	PASS	NS=71;AF=0.817,0.183	GT:DP:AD:GL	./.:0:.,.:.,.,.	0/1:29:13,16:.,41.59,.	0/1:19:8,11:.,26.34,.	0/0:19:9,10:.,26.34,.	0/0:42:21,21:.,58.22,.	1/1:13:6,7:.,18.02,.	0/0:20:10,10:.,27.73,.	0/1:13:5,8:.,18.02,.	0/0:14:7,7:.,19.41,.	0/1:43:26,17:.,59.61,.	0/1:18:7,11:.,24.95,.	0/0:14:7,7:.,19.41,.	0/1:8:3,5:.,11.09,.	0/0:29:14,15:.,40.2,.	0/0:16:8,8:.,22.18,.	0/0:27:13,14:.,37.43,.	0/0:14:7,7:.,19.41,.	0/0:3:1,2:.,4.16,.	0/0:17:8,9:.,23.57,.	0/0:17:8,9:.,23.57,.	./.:0:.,.:.,.,.	./.:0:.,.:.,.,.	0/0:9:4,5:.,12.48,.	./.:0:.,.:.,.,.	0/0:13:6,7:.,18.02,.	0/0:28:14,14:.,38.82,.	0/0:32:16,16:.,44.36,.	0/0:5:2,3:.,6.93,.	0/0:16:8,8:.,22.18,.	0/0:19:9,10:.,26.34,.	0/0:28:14,14:.,38.82,.	0/0:25:12,13:.,34.66,.	0/0:27:13,14:.,37.43,.	./.:2:.,.:.,.,.	0/0:32:16,16:.,44.36,.	0/0:13:6,7:.,18.02,.	0/0:6:3,3:.,8.32,.	./.:0:.,.:.,.,.	0/0:38:19,19:.,52.68,.	0/1:25:6,19:.,34.66,.	0/0:27:13,14:.,37.43,.	./.:6:.,.:.,.,.	0/1:7:3,4:.,11.09,.	0/0:47:23,24:.,65.16,.	0/0:22:11,11:.,30.5,.	0/0:7:3,4:.,9.7,.	0/0:4:2,2:.,5.55,.	0/1:31:10,21:.,42.98,.	0/1:26:10,16:.,36.04,.	0/1:31:17,14:.,44.36,.	0/1:29:19,10:.,41.59,.	0/0:13:6,7:.,18.02,.	0/0:18:9,9:.,24.95,.	./.:0:.,.:.,.,.	./.:0:.,.:.,.,.	0/0:40:20,20:.,55.45,.	1/1:31:15,16:.,42.98,.	0/0:51:25,26:.,70.7,.	./.:0:.,.:.,.,.	0/0:20:10,10:.,27.73,.	0/0:33:16,17:.,45.75,.	0/0:12:6,6:.,16.64,.	0/1:28:13,15:.,38.82,.	0/1:25:13,12:.,34.66,.	./.:0:.,.:.,.,.	0/0:21:10,11:.,29.11,.	1/1:7:3,4:.,9.7,.	0/1:21:6,15:.,29.11,.	0/0:11:5,6:.,15.25,.	./.:0:.,.:.,.,.	0/0:39:19,20:.,54.07,.	0/1:10:3,7:.,13.86,.	0/1:18:12,6:.,24.95,.	./.:0:.,.:.,.,.	0/0:29:14,15:.,40.2,.	0/0:10:5,5:.,13.86,.	0/0:18:9,9:.,24.95,.	0/0:20:10,10:.,27.73,.	1/1:3:1,2:.,4.16,.	0/0:5:2,3:.,6.93,.	0/1:33:13,20:.,45.75,.	0/0:7:3,4:.,9.7,.	0/0:7:3,4:.,9.7,.	0/0:22:11,11:.,30.5,.	./.:0:.,.:.,.,.	./.:10:.,.:.,.,.
un	35908	387	C	T	.	PASS	NS=80;AF=0.825,0.175	GT:DP:AD:GL	0/0:25:12,13:.,34.66,.	0/0:40:20,20:.,55.45,.	1/1:20:10,10:.,27.73,.	0/0:15:7,8:.,20.79,.	0/1:50:26,24:.,69.31,.	0/0:15:7,8:.,20.79,.	0/0:28:14,14:.,38.82,.	1/1:21:10,11:.,29.11,.	0/0:36:18,18:.,49.91,.	0/1:34:13,21:.,47.13,.	0/0:27:13,14:.,37.43,.	1/1:26:13,13:.,36.04,.	./.:0:.,.:.,.,.	0/0:23:11,12:.,31.88,.	0/0:25:12,13:.,34.66,.	0/0:40:20,20:.,55.45,.	0/0:12:6,6:.,16.64,.	./.:0:.,.:.,.,.	0/0:9:4,5:.,12.48,.	0/0:17:8,9:.,23.57,.	0/0:44:22,22:.,61,.	./.:2:.,.:.,.,.	0/0:16:8,8:.,22.18,.	0/1:34:9,25:.,47.13,.	0/0:21:10,11:.,29.11,.	0/0:77:38,39:.,106.74,.	0/1:52:22,30:.,72.09,.	0/0:7:3,4:.,9.7,.	0/0:37:18,19:.,51.29,.	0/0:35:17,18:.,48.52,.	0/0:31:15,16:.,42.98,.	0/0:22:11,11:.,30.5,.	0/1:32:21,11:.,44.36,.	0/1:5:3,2:.,6.93,.	0/1:31:16,15:.,42.98,.	0/0:55:27,28:.,76.25,.	0/1:10:4,6:.,13.86,.	0/0:36:18,18:.,49.91,.	0/0:35:17,18:.,48.52,.	0/0:24:12,12:.,33.27,.	0/1:26:15,11:.,37.43,.	0/1:20:13,7:.,27.73,.	0/0:11:5,6:.,15.25,.	1/1:59:29,30:.,81.79,.	0/0:44:22,22:.,61,.	0/1:15:8,7:.,20.79,.	./.:6:.,.:.,.,.	0/0:29:14,15:.,40.2,.	1/1:31:15,16:.,42.98,.	0/0:25:12,13:.,34.66,.	0/0:46:23,23:.,63.77,.	0/0:8:4,4:.,11.09,.	0/1:12:7,5:.,16.64,.	0/0:21:10,11:.,29.11,.	0/0:26:13,13:.,36.04,.	0/0:44:22,22:.,61,.	0/0:29:14,15:.,40.2,.	0/0:51:26,25:.,70.7,.	0/0:30:15,15:.,41.59,.	0/1:34:17,17:.,47.13,.	0/0:36:18,18:.,49.91,.	./.:0:.,.:.,.,.	0/0:12:6,6:.,16.64,.	1/1:22:11,11:.,30.5,.	0/0:8:4,4:.,11.09,.	0/0:19:9,10:.,26.34,.	0/0:26:13,13:.,36.04,.	0/0:35:17,18:.,48.52,.	0/0:17:8,9:.,23.57,.	./.:0:.,.:.,.,.	0/0:43:21,22:.,59.61,.	0/0:11:5,6:.,15.25,.	0/0:26:13,13:.,36.04,.	0/0:3:1,2:.,4.16,.	0/0:30:15,15:.,41.59,.	0/0:25:12,13:.,34.66,.	0/1:26:12,14:.,36.04,.	0/1:23:10,13:.,31.88,.	0/0:4:2,2:.,5.55,.	0/1:5:3,2:.,6.93,.	0/0:46:23,23:.,63.77,.	0/0:16:8,8:.,22.18,.	0/0:21:10,11:.,29.11,.	0/0:37:18,19:.,51.29,.	0/0:15:7,8:.,20.79,.	0/0:8:4,4:.,11.09,.
un	35920	387	C	T	.	PASS	NS=81;AF=0.988,0.012	GT:DP:AD:GL	0/0:25:12,13:.,34.66,.	0/0:40:20,20:.,55.45,.	0/0:20:10,10:.,27.73,.	0/0:15:7,8:.,20.79,.	0/0:50:26,24:.,69.31,.	0/0:15:7,8:.,20.79,.	0/0:28:14,14:.,38.82,.	0/0:21:10,11:.,29.11,.	0/0:36:18,18:.,49.91,.	0/0:34:13,21:.,47.13,.	0/0:27:13,14:.,37.43,.	0/0:26:13,13:.,36.04,.	./.:0:.,.:.,.,.	0/0:23:11,12:.,31.88,.	0/0:25:12,13:.,34.66,.	0/0:40:20,20:.,55.45,.	0/0:12:6,6:.,16.64,.	./.:0:.,.:.,.,.	0/0:9:4,5:.,12.48,.	0/0:17:8,9:.,23.57,.	0/0:44:22,22:.,61,.	./.:2:.,.:.,.,.	0/0:16:8,8:.,22.18,.	0/0:34:9,25:.,47.13,.	0/0:21:10,11:.,29.11,.	0/0:77:38,39:.,106.74,.	0/0:52:22,30:.,72.09,.	0/0:7:3,4:.,9.7,.	0/0:37:18,19:.,51.29,.	0/0:35:17,18:.,48.52,.	0/0:31:15,16:.,42.98,.	0/0:22:11,11:.,30.5,.	0/0:32:21,11:.,44.36,.	0/0:5:3,2:.,6.93,.	0/0:31:16,15:.,42.98,.	0/0:55:27,28:.,76.25,.	0/0:10:4,6:.,13.86,.	0/0:36:18,18:.,49.91,.	0/0:35:17,18:.,48.52,.	0/0:24:12,12:.,33.27,.	0/0:26:15,11:.,37.43,.	0/0:20:13,7:.,27.73,.	0/0:11:5,6:.,15.25,.	0/0:59:29,30:.,81.79,.	0/0:44:22,22:.,61,.	0/0:15:8,7:.,20.79,.	0/0:6:3,3:.,8.32,.	0/0:29:14,15:.,40.2,.	0/0:31:15,16:.,42.98,.	0/0:25:12,13:.,34.66,.	0/0:46:23,23:.,63.77,.	0/0:8:4,4:.,11.09,.	0/0:12:7,5:.,16.64,.	0/0:21:10,11:.,29.11,.	0/1:26:13,13:.,36.04,.	0/0:44:22,22:.,61,.	0/0:29:14,15:.,40.2,.	0/1:51:26,25:.,70.7,.	0/0:30:15,15:.,41.59,.	0/0:34:17,17:.,47.13,.	0/0:36:18,18:.,49.91,.	./.:0:.,.:.,.,.	0/0:12:6,6:.,16.64,.	0/0:22:11,11:.,30.5,.	0/0:8:4,4:.,11.09,.	0/0:19:9,10:.,26.34,.	0/0:26:13,13:.,36.04,.	0/0:35:17,18:.,48.52,.	0/0:17:8,9:.,23.57,.	./.:0:.,.:.,.,.	0/0:43:21,22:.,59.61,.	0/0:11:5,6:.,15.25,.	0/0:26:13,13:.,36.04,.	0/0:3:1,2:.,4.16,.	0/0:30:15,15:.,41.59,.	0/0:25:12,13:.,34.66,.	0/0:26:12,14:.,36.04,.	0/0:23:10,13:.,31.88,.	0/0:4:2,2:.,5.55,.	0/0:5:3,2:.,6.93,.	0/0:46:23,23:.,63.77,.	0/0:16:8,8:.,22.18,.	0/0:21:10,11:.,29.11,.	0/0:37:18,19:.,51.29,.	0/0:15:7,8:.,20.79,.	0/0:8:4,4:.,11.09,.
un	39455	425	T	G	.	PASS	NS=78;AF=0.942,0.058	GT:DP:AD:GL	0/0:9:4,5:.,12.48,.	1/0:34:9,25:.,47.13,.	0/0:10:3,7:.,13.86,.	0/0:17:8,9:.,23.57,.	0/0:66:33,33:.,91.5,.	0/0:14:7,7:.,19.41,.	./.:0:.,.:.,.,.	./.:0:.,.:.,.,.	0/0:51:19,32:.,70.7,.	0/0:26:13,13:.,36.04,.	0/0:14:7,7:.,19.41,.	./.:3:.,.:.,.,.	0/0:15:7,8:.,20.79,.	0/0:23:11,12:.,31.88,.	0/0:13:6,7:.,18.02,.	0/0:26:15,11:.,36.04,.	1/0:7:3,4:.,11.09,.	0/0:5:2,3:.,6.93,.	0/0:24:12,12:.,33.27,.	0/0:29:14,15:.,40.2,.	1/0:39:13,26:.,54.07,.	./.:0:.,.:.,.,.	0/0:12:6,6:.,16.64,.	0/0:24:13,11:.,33.27,.	0/0:18:9,9:.,24.95,.	0/0:39:19,20:.,54.07,.	0/0:49:24,25:.,67.93,.	0/0:5:2,3:.,6.93,.	0/0:16:7,9:.,23.57,.	0/0:19:5,14:.,26.34,.	0/0:34:17,17:.,47.13,.	0/0:31:17,14:.,44.36,.	1/0:49:22,27:.,69.31,.	0/0:4:2,2:.,5.55,.	0/0:34:17,17:.,47.13,.	0/0:50:25,25:.,69.31,.	0/0:4:2,2:.,5.55,.	0/0:30:13,17:.,44.36,.	0/0:29:14,15:.,40.2,.	0/0:32:16,16:.,44.36,.	0/0:17:8,9:.,23.57,.	0/0:16:8,8:.,22.18,.	0/0:10:5,5:.,13.86,.	0/0:66:33,33:.,91.5,.	0/0:53:26,27:.,73.47,.	0/0:20:10,10:.,27.73,.	0/0:4:2,2:.,5.55,.	./.:0:.,.:.,.,.	0/0:21:9,12:.,29.11,.	1/0:23:7,16:.,31.88,.	0/0:44:27,17:.,65.16,.	1/0:19:8,11:.,26.34,.	0/0:22:11,11:.,30.5,.	0/0:28:14,14:.,38.82,.	0/0:30:15,15:.,41.59,.	0/0:33:16,17:.,45.75,.	0/0:31:15,16:.,42.98,.	0/0:41:20,21:.,58.22,.	1/0:43:19,24:.,59.61,.	0/0:30:13,17:.,42.98,.	0/0:35:17,18:.,48.52,.	0/0:35:17,18:.,48.52,.	0/0:21:13,8:.,29.11,.	./.:0:.,.:.,.,.	0/0:9:4,5:.,12.48,.	0/0:14:9,5:.,19.41,.	0/0:17:8,9:.,23.57,.	0/0:26:13,13:.,36.04,.	0/0:38:19,19:.,52.68,.	./.:0:.,.:.,.,.	0/0:37:18,19:.,51.29,.	0/0:16:8,8:.,22.18,.	0/0:20:10,10:.,27.73,.	./.:0:.,.:.,.,.	1/0:23:14,9:.,33.27,.	0/0:22:11,11:.,30.5,.	0/0:37:18,19:.,51.29,.	0/0:31:15,16:.,42.98,.	0/0:12:6,6:.,16.64,.	0/0:4:2,2:.,5.55,.	1/0:43:24,19:.,61,.	0/0:10:5,5:.,13.86,.	0/0:25:12,13:.,34.66,.	0/0:18:9,9:.,24.95,.	0/0:24:12,12:.,33.27,.	0/0:15:7,8:.,20.79,.
un	39464	425	T	C	.	PASS	NS=78;AF=0.904,0.096	GT:DP:AD:GL	0/0:9:4,5:.,12.48,.	0/0:34:9,25:.,47.13,.	1/0:10:3,7:.,13.86,.	0/0:17:8,9:.,23.57,.	1/1:66:33,33:.,91.5,.	0/0:14:7,7:.,19.41,.	./.:0:.,.:.,.,.	./.:0:.,.:.,.,.	0/0:51:19,32:.,70.7,.	0/0:26:13,13:.,36.04,.	0/0:14:7,7:.,19.41,.	0/0:3:1,2:.,4.16,.	0/0:15:7,8:.,20.79,.	0/0:23:11,12:.,31.88,.	0/0:13:6,7:.,18.02,.	0/0:26:15,11:.,36.04,.	0/0:7:3,4:.,11.09,.	0/0:5:2,3:.,6.93,.	0/0:24:12,12:.,33.27,.	0/0:29:14,15:.,40.2,.	0/0:39:13,26:.,54.07,.	./.:0:.,.:.,.,.	1/1:12:6,6:.,16.64,.	0/0:24:13,11:.,33.27,.	0/0:18:9,9:.,24.95,.	0/0:39:19,20:.,54.07,.	0/0:49:24,25:.,67.93,.	0/0:5:2,3:.,6.93,.	1/0:16:7,9:.,23.57,.	1/0:19:5,14:.,26.34,.	0/0:34:17,17:.,47.13,.	1/0:31:17,14:.,44.36,.	0/0:49:22,27:.,69.31,.	0/0:4:2,2:.,5.55,.	0/0:34:17,17:.,47.13,.	0/0:50:25,25:.,69.31,.	0/0:4:2,2:.,5.55,.	0/0:30:13,17:.,44.36,.	0/0:29:14,15:.,40.2,.	0/0:32:16,16:.,44.36,.	0/0:17:8,9:.,23.57,.	0/0:16:8,8:.,22.18,.	./.:10:.,.:.,.,.	0/0:66:33,33:.,91.5,.	0/0:53:26,27:.,73.47,.	0/0:20:10,10:.,27.73,.	0/0:4:2,2:.,5.55,.	./.:0:.,.:.,.,.	1/0:21:9,12:.,29.11,.	0/0:23:7,16:.,31.88,.	1/0:44:27,17:.,65.16,.	0/0:19:8,11:.,26.34,.	0/0:22:11,11:.,30.5,.	0/0:28:14,14:.,38.82,.	0/0:30:15,15:.,41.59,.	0/0:33:16,17:.,45.75,.	0/0:31:15,16:.,42.98,.	1/0:41:20,21:.,58.22,.	0/0:43:19,24:.,59.61,.	0/0:30:13,17:.,42.98,.	0/0:35:17,18:.,48.52,.	0/0:35:17,18:.,48.52,.	0/0:21:13,8:.,29.11,.	./.:0:.,.:.,.,.	0/0:9:4,5:.,12.48,.	1/0:14:9,5:.,19.41,.	0/0:17:8,9:.,23.57,.	0/0:26:13,13:.,36.04,.	0/0:38:19,19:.,52.68,.	./.:0:.,.:.,.,.	0/0:37:18,19:.,51.29,.	1/1:16:8,8:.,22.18,.	0/0:20:10,10:.,27.73,.	./.:0:.,.:.,.,.	0/0:23:14,9:.,33.27,.	0/0:22:11,11:.,30.5,.	0/0:37:18,19:.,51.29,.	0/0:31:15,16:.,42.98,.	0/0:12:6,6:.,16.64,.	1/0:4:2,2:.,5.55,.	0/0:43:24,19:.,61,.	0/0:10:5,5:.,13.86,.	0/0:25:12,13:.,34.66,.	0/0:18:9,9:.,24.95,.	0/0:24:12,12:.,33.27,.	0/0:15:7,8:.,20.79,.
un	39494	425	G	A	.	PASS	NS=79;AF=0.943,0.057	GT:DP:AD:GL	1/1:9:4,5:.,12.48,.	0/0:34:9,25:.,47.13,.	0/0:10:3,7:.,13.86,.	0/0:17:8,9:.,23.57,.	0/0:66:33,33:.,91.5,.	0/0:14:7,7:.,19.41,.	./.:0:.,.:.,.,.	./.:0:.,.:.,.,.	1/0:51:19,32:.,70.7,.	0/0:26:13,13:.,36.04,.	0/0:14:7,7:.,19.41,.	0/0:3:1,2:.,4.16,.	0/0:15:7,8:.,20.79,.	0/0:23:11,12:.,31.88,.	0/0:13:6,7:.,18.02,.	1/0:26:15,11:.,36.04,.	0/0:7:3,4:.,11.09,.	0/0:5:2,3:.,6.93,.	0/0:24:12,12:.,33.27,.	0/0:29:14,15:.,40.2,.	0/0:39:13,26:.,54.07,.	./.:0:.,.:.,.,.	0/0:12:6,6:.,16.64,.	1/0:24:13,11:.,33.27,.	0/0:18:9,9:.,24.95,.	0/0:39:19,20:.,54.07,.	0/0:49:24,25:.,67.93,.	0/0:5:2,3:.,6.93,.	0/0:16:7,9:.,23.57,.	0/0:19:5,14:.,26.34,.	0/0:34:17,17:.,47.13,.	0/0:31:17,14:.,44.36,.	0/0:49:22,27:.,69.31,.	0/0:4:2,2:.,5.55,.	0/0:34:17,17:.,47.13,.	0/0:50:25,25:.,69.31,.	0/0:4:2,2:.,5.55,.	1/0:30:13,17:.,44.36,.	0/0:29:14,15:.,40.2,.	0/0:32:16,16:.,44.36,.	0/0:17:8,9:.,23.57,.	0/0:16:8,8:.,22.18,.	0/0:10:5,5:.,13.86,.	0/0:66:33,33:.,91.5,.	0/0:53:26,27:.,73.47,.	0/0:20:10,10:.,27.73,.	0/0:4:2,2:.,5.55,.	./.:0:.,.:.,.,.	0/0:21:9,12:.,29.11,.	0/0:23:7,16:.,31.88,.	0/0:44:27,17:.,65.16,.	1/0:19:11,8:.,26.34,.	0/0:22:11,11:.,30.5,.	0/0:28:14,14:.,38.82,.	0/0:30:15,15:.,41.59,.	0/0:33:16,17:.,45.75,.	0/0:31:15,16:.,42.98,.	0/0:41:20,21:.,58.22,.	0/0:43:19,24:.,59.61,.	1/0:30:13,17:.,42.98,.	0/0:35:17,18:.,48.52,.	0/0:35:17,18:.,48.52,.	1/0:21:13,8:.,29.11,.	./.:0:.,.:.,.,.	0/0:9:4,5:.,12.48,.	0/0:14:9,5:.,19.41,.	0/0:17:8,9:.,23.57,.	0/0:26:13,13:.,36.04,.	0/0:38:19,19:.,52.68,.	./.:0:.,.:.,.,.	0/0:37:18,19:.,51.29,.	0/0:16:8,8:.,22.18,.	0/0:20:10,10:.,27.73,.	./.:0:.,.:.,.,.	0/0:23:14,9:.,33.27,.	0/0:22:11,11:.,30.5,.	0/0:37:18,19:.,51.29,.	0/0:31:15,16:.,42.98,.	0/0:12:6,6:.,16.64,.	0/0:4:2,2:.,5.55,.	0/0:43:24,19:.,61,.	0/0:10:5,5:.,13.86,.	0/0:25:12,13:.,34.66,.	0/0:18:9,9:.,24.95,.	0/0:24:12,12:.,33.27,.	0/0:15:7,8:.,20.79,.
un	43550	469	T	C	.	PASS	NS=73;AF=0.856,0.144	GT:DP:AD:GL	0/0:6:3,3:.,8.32,.	0/0:38:19,19:.,52.68,.	1/0:14:5,9:.,19.41,.	1/0:9:4,5:.,12.48,.	0/0:19:9,10:.,26.34,.	1/1:7:3,4:.,9.7,.	0/0:22:11,11:.,30.5,.	./.:0:.,.:.,.,.	./.:0:.,.:.,.,.	./.:0:.,.:.,.,.	1/0:28:10,18:.,38.82,.	0/0:9:5,4:.,12.48,.	./.:2:.,.:.,.,.	0/0:24:10,14:.,33.27,.	0/0:13:6,7:.,18.02,.	0/0:37:18,19:.,51.29,.	0/0:8:5,3:.,11.09,.	./.:2:.,.:.,.,.	0/0:15:7,8:.,20.79,.	1/0:4:2,2:.,6.93,.	0/0:21:14,7:.,29.11,.	./.:0:.,.:.,.,.	0/0:13:6,7:.,18.02,.	0/0:27:13,14:.,37.43,.	0/0:11:5,6:.,15.25,.	0/0:39:21,18:.,54.07,.	0/0:10:5,5:.,13.86,.	./.:2:.,.:.,.,.	0/0:17:8,9:.,23.57,.	0/0:19:9,10:.,26.34,.	0/0:23:9,14:.,31.88,.	0/0:9:4,5:.,12.48,.	1/1:4:2,2:.,5.55,.	0/0:5:2,3:.,6.93,.	./.:0:.,.:.,.,.	0/0:29:14,15:.,40.2,.	0/0:4:2,2:.,5.55,.	0/0:13:6,7:.,18.02,.	0/0:16:8,8:.,22.18,.	1/0:18:8,10:.,24.95,.	0/0:17:10,7:.,23.57,.	0/0:9:4,5:.,12.48,.	0/0:10:6,4:.,13.86,.	0/0:9:4,5:.,12.48,.	0/0:35:17,18:.,48.52,.	0/0:8:4,4:.,11.09,.	0/0:4:2,2:.,5.55,.	1/0:20:9,11:.,27.73,.	1/0:16:6,10:.,22.18,.	0/0:8:4,4:.,11.09,.	0/0:16:8,8:.,22.18,.	1/0:13:6,7:.,18.02,.	0/0:8:4,4:.,11.09,.	1/1:10:5,5:.,13.86,.	0/0:24:15,9:.,33.27,.	0/0:21:14,7:.,29.11,.	0/0:17:8,9:.,23.57,.	0/0:37:18,19:.,51.29,.	0/0:23:16,7:.,31.88,.	0/0:7:3,4:.,9.7,.	0/0:16:8,8:.,22.18,.	0/0:7:3,4:.,9.7,.	0/0:12:6,6:.,16.64,.	./.:2:.,.:.,.,.	0/0:7:3,4:.,9.7,.	0/0:21:10,11:.,29.11,.	1/1:9:4,5:.,12.48,.	0/0:26:17,9:.,36.04,.	1/0:10:6,4:.,13.86,.	./.:0:.,.:.,.,.	0/0:9:4,5:.,12.48,.	./.:0:.,.:.,.,.	0/0:13:6,7:.,18.02,.	0/0:3:1,2:.,4.16,.	1/1:13:6,7:.,18.02,.	0/0:16:8,8:.,22.18,.	0/0:24:12,12:.,33.27,.	0/0:16:8,8:.,22.18,.	./.:0:.,.:.,.,.	0/0:4:2,2:.,5.55,.	1/0:22:5,17:.,30.5,.	0/0:3:1,2:.,4.16,.	0/0:9:4,5:.,12.48,.	1/0:23:10,13:.,31.88,.	0/0:4:2,2:.,6.93,.	./.:7:.,.:.,.,.
un	43587	469	A	G	.	PASS	NS=69;AF=0.717,0.283	GT:DP:AD:GL	1/1:6:3,3:.,8.32,.	0/0:38:19,19:.,52.68,.	0/0:14:5,9:.,19.41,.	0/0:9:4,5:.,12.48,.	0/0:19:9,10:.,26.34,.	0/0:7:3,4:.,9.7,.	0/0:22:11,11:.,30.5,.	./.:0:.,.:.,.,.	./.:0:.,.:.,.,.	./.:0:.,.:.,.,.	0/1:28:10,18:.,38.82,.	0/1:9:5,4:.,12.48,.	./.:2:.,.:.,.,.	0/1:24:10,14:.,33.27,.	0/0:13:6,7:.,18.02,.	0/0:37:18,19:.,51.29,.	0/1:8:5,3:.,11.09,.	./.:2:.,.:.,.,.	0/0:15:7,8:.,20.79,.	0/0:4:2,2:.,6.93,.	0/1:21:14,7:.,29.11,.	./.:0:.,.:.,.,.	0/0:13:6,7:.,18.02,.	0/0:27:13,14:.,37.43,.	0/1:11:5,6:.,15.25,.	0/1:39:21,18:.,54.07,.	1/1:10:5,5:.,13.86,.	./.:2:.,.:.,.,.	0/0:17:8,9:.,23.57,.	0/0:19:9,10:.,26.34,.	0/1:23:9,14:.,31.88,.	1/1:9:4,5:.,12.48,.	0/0:4:2,2:.,5.55,.	0/0:5:2,3:.,6.93,.	./.:0:.,.:.,.,.	0/0:29:14,15:.,40.2,.	0/1:4:2,2:.,5.55,.	0/0:13:6,7:.,18.02,.	0/0:16:8,8:.,22.18,.	0/1:18:8,10:.,24.95,.	0/1:17:10,7:.,23.57,.	./.:9:.,.:.,.,.	0/1:10:6,4:.,13.86,.	1/1:9:4,5:.,12.48,.	0/0:35:17,18:.,48.52,.	0/0:8:4,4:.,11.09,.	./.:4:.,.:.,.,.	0/1:20:9,11:.,27.73,.	0/0:16:6,10:.,22.18,.	0/0:8:4,4:.,11.09,.	0/0:16:8,8:.,22.18,.	0/1:13:6,7:.,18.02,.	0/0:8:4,4:.,11.09,.	0/0:10:5,5:.,13.86,.	0/1:24:15,9:.,33.27,.	0/1:21:14,7:.,29.11,.	0/0:17:8,9:.,23.57,.	0/0:37:18,19:.,51.29,.	0/1:23:16,7:.,31.88,.	1/1:7:3,4:.,9.7,.	0/0:16:8,8:.,22.18,.	./.:7:.,.:.,.,.	0/0:12:6,6:.,16.64,.	./.:2:.,.:.,.,.	0/0:7:3,4:.,9.7,.	0/0:21:10,11:.,29.11,.	0/0:9:4,5:.,12.48,.	0/1:26:17,9:.,36.04,.	0/1:10:6,4:.,13.86,.	./.:0:.,.:.,.,.	1/1:9:4,5:.,12.48,.	./.:0:.,.:.,.,.	1/1:13:6,7:.,18.02,.	./.:3:.,.:.,.,.	0/0:13:6,7:.,18.02,.	0/1:16:8,8:.,22.18,.	1/1:24:12,12:.,33.27,.	0/0:16:8,8:.,22.18,.	./.:0:.,.:.,.,.	./.:4:.,.:.,.,.	0/1:22:5,17:.,30.5,.	0/0:3:1,2:.,4.16,.	0/0:9:4,5:.,12.48,.	0/0:23:10,13:.,31.88,.	0/1:4:2,2:.,6.93,.	0/1:7:3,4:.,11.09,.
un	44118	475	G	T	.	PASS	NS=71;AF=0.775,0.225	GT:DP:AD:GL	0/0:13:6,7:.,18.02,.	0/0:30:15,15:.,41.59,.	0/1:8:5,3:.,11.09,.	0/1:13:4,9:.,18.02,.	0/0:28:14,14:.,38.82,.	1/1:5:2,3:.,6.93,.	0/0:19:9,10:.,26.34,.	./.:0:.,.:.,.,.	0/0:20:10,10:.,27.73,.	./.:0:.,.:.,.,.	./.:13:.,.:.,.,.	1/1:8:4,4:.,11.09,.	0/0:4:2,2:.,5.55,.	0/1:37:24,13:.,51.29,.	0/1:24:7,17:.,33.27,.	0/1:18:9,9:.,24.95,.	0/0:9:4,5:.,12.48,.	./.:6:.,.:.,.,.	0/1:4:3,1:.,6.93,.	0/0:14:7,7:.,19.41,.	0/0:16:8,8:.,22.18,.	./.:0:.,.:.,.,.	1/1:10:5,5:.,13.86,.	0/0:21:10,11:.,29.11,.	0/0:10:5,5:.,13.86,.	./.:28:.,.:.,.,.	0/0:26:13,13:.,36.04,.	0/0:5:2,3:.,6.93,.	0/0:18:9,9:.,24.95,.	0/0:28:14,14:.,38.82,.	./.:25:.,.:.,.,.	./.:12:.,.:.,.,.	0/1:19:9,10:.,26.34,.	0/0:6:3,3:.,8.32,.	0/0:16:8,8:.,22.18,.	0/0:18:9,9:.,24.95,.	0/0:7:3,4:.,9.7,.	0/0:20:10,10:.,27.73,.	1/1:23:11,12:.,31.88,.	0/0:30:15,15:.,41.59,.	0/1:10:6,4:.,13.86,.	0/0:16:8,8:.,22.18,.	./.:3:.,.:.,.,.	0/0:31:15,16:.,42.98,.	0/0:17:8,9:.,23.57,.	0/1:12:8,4:.,16.64,.	./.:0:.,.:.,.,.	0/0:22:11,11:.,30.5,.	0/1:17:6,11:.,23.57,.	0/0:27:13,14:.,37.43,.	0/1:26:13,13:.,36.04,.	0/0:8:4,4:.,11.09,.	0/0:16:8,8:.,22.18,.	0/0:25:12,13:.,34.66,.	0/1:28:13,15:.,38.82,.	0/0:33:16,17:.,45.75,.	0/0:21:10,11:.,29.11,.	./.:7:.,.:.,.,.	0/0:32:16,16:.,44.36,.	0/0:23:11,12:.,31.88,.	0/0:17:8,9:.,23.57,.	0/0:9:4,5:.,12.48,.	0/0:20:10,10:.,27.73,.	1/1:14:7,7:.,19.41,.	./.:5:.,.:.,.,.	1/1:26:13,13:.,36.04,.	0/1:21:16,5:.,29.11,.	1/1:18:9,9:.,24.95,.	0/0:5:2,3:.,6.93,.	./.:0:.,.:.,.,.	./.:24:.,.:.,.,.	0/0:10:5,5:.,13.86,.	0/0:11:5,6:.,15.25,.	./.:0:.,.:.,.,.	0/1:22:9,13:.,30.5,.	0/1:25:14,11:.,34.66,.	0/0:17:8,9:.,23.57,.	0/1:33:17,16:.,45.75,.	0/0:6:3,3:.,8.32,.	0/0:17:8,9:.,23.57,.	0/1:26:14,12:.,36.04,.	0/0:20:10,10:.,27.73,.	0/0:20:10,10:.,27.73,.	0/1:21:11,10:.,29.11,.	0/0:15:7,8:.,20.79,.	0/0:8:4,4:.,11.09,.
un	46630	502	T	A	.	PASS	NS=83;AF=0.976,0.024	GT:DP:AD:GL	0/0:25:12,13:.,34.66,.	0/0:30:17,13:.,41.59,.	0/0:8:4,4:.,11.09,.	0/0:7:3,4:.,9.7,.	0/0:37:18,19:.,51.29,.	0/0:7:3,4:.,9.7,.	0/0:31:15,16:.,42.98,.	0/0:13:6,7:.,18.02,.	0/0:36:18,18:.,49.91,.	0/0:30:14,16:.,41.59,.	0/0:23:11,12:.,31.88,.	0/0:16:11,5:.,22.18,.	0/0:5:2,3:.,6.93,.	0/0:21:10,11:.,29.11,.	0/0:6:3,3:.,8.32,.	0/0:34:17,17:.,47.13,.	0/0:16:8,8:.,22.18,.	0/0:13:6,7:.,18.02,.	0/0:16:8,8:.,22.18,.	0/0:21:9,12:.,29.11,.	0/0:21:10,11:.,29.11,.	0/0:5:2,3:.,6.93,.	0/0:13:6,7:.,18.02,.	0/0:32:22,10:.,44.36,.	0/0:12:6,6:.,16.64,.	1/0:56:36,20:.,77.63,.	0/0:40:20,20:.,55.45,.	0/0:5:2,3:.,6.93,.	0/0:23:11,12:.,31.88,.	0/0:13:9,4:.,19.41,.	0/0:39:19,20:.,54.07,.	0/0:18:5,13:.,24.95,.	0/0:34:17,17:.,47.13,.	0/0:4:3,1:.,6.93,.	0/0:17:6,11:.,23.57,.	0/0:33:16,17:.,45.75,.	0/0:7:3,4:.,9.7,.	0/0:31:23,8:.,42.98,.	0/0:47:18,29:.,65.16,.	0/0:28:14,14:.,38.82,.	0/0:27:13,14:.,37.43,.	0/0:9:3,6:.,12.48,.	0/0:8:4,4:.,11.09,.	0/0:45:22,23:.,62.38,.	0/0:50:24,26:.,69.31,.	0/0:9:4,5:.,12.48,.	0/0:4:2,2:.,5.55,.	0/0:15:7,8:.,20.79,.	0/0:11:5,6:.,15.25,.	0/0:19:9,10:.,26.34,.	0/0:24:12,12:.,33.27,.	0/0:5:2,3:.,6.93,.	0/0:18:8,10:.,26.34,.	1/0:21:10,11:.,29.11,.	0/0:27:14,13:.,37.43,.	0/0:29:14,15:.,40.2,.	0/0:33:16,17:.,45.75,.	0/0:72:26,46:.,101.2,.	0/0:19:8,11:.,26.34,.	0/0:25:12,13:.,34.66,.	0/0:41:20,21:.,56.84,.	0/0:7:3,4:.,9.7,.	0/0:16:12,4:.,22.18,.	./.:0:.,.:.,.,.	0/0:5:2,3:.,6.93,.	0/0:13:6,7:.,18.02,.	0/0:14:8,6:.,19.41,.	0/0:19:13,6:.,26.34,.	0/0:17:9,8:.,23.57,.	./.:0:.,.:.,.,.	0/0:32:16,16:.,44.36,.	./.:0:.,.:.,.,.	0/0:13:6,7:.,18.02,.	0/0:4:2,2:.,5.55,.	0/0:27:13,14:.,37.43,.	1/0:38:18,20:.,52.68,.	0/0:28:15,13:.,38.82,.	0/0:23:12,11:.,31.88,.	0/0:7:3,4:.,9.7,.	0/0:3:1,2:.,4.16,.	0/0:31:18,13:.,42.98,.	0/0:24:12,12:.,33.27,.	0/0:16:8,8:.,22.18,.	1/0:30:15,15:.,41.59,.	0/0:14:7,7:.,19.41,.	0/0:6:3,3:.,8.32,.
un	46636	502	T	C	.	PASS	NS=79;AF=0.873,0.127	GT:DP:AD:GL	0/0:25:12,13:.,34.66,.	0/0:30:17,13:.,41.59,.	0/0:8:4,4:.,11.09,.	0/0:7:3,4:.,9.7,.	1/0:37:18,19:.,51.29,.	./.:7:.,.:.,.,.	0/0:31:15,16:.,42.98,.	0/0:13:6,7:.,18.02,.	0/0:36:18,18:.,49.91,.	1/0:30:14,16:.,41.59,.	0/0:23:11,12:.,31.88,.	0/0:16:11,5:.,22.18,.	1/0:5:2,3:.,6.93,.	0/0:21:10,11:.,29.11,.	0/0:6:3,3:.,8.32,.	0/0:34:17,17:.,47.13,.	0/0:16:8,8:.,22.18,.	0/0:13:6,7:.,18.02,.	0/0:16:8,8:.,22.18,.	1/0:21:9,12:.,29.11,.	1/0:21:10,11:.,29.11,.	./.:5:.,.:.,.,.	./.:13:.,.:.,.,.	0/0:32:22,10:.,44.36,.	0/0:12:6,6:.,16.64,.	0/0:56:36,20:.,77.63,.	0/0:40:20,20:.,55.45,.	0/0:5:2,3:.,6.93,.	0/0:23:11,12:.,31.88,.	1/0:13:9,4:.,19.41,.	0/0:39:19,20:.,54.07,.	1/0:18:5,13:.,24.95,.	0/0:34:17,17:.,47.13,.	0/0:4:3,1:.,6.93,.	1/0:17:6,11:.,23.57,.	0/0:33:16,17:.,45.75,.	0/0:7:3,4:.,9.7,.	0/0:31:23,8:.,42.98,.	1/0:47:18,29:.,65.16,.	0/0:28:14,14:.,38.82,.	0/0:27:13,14:.,37.43,.	0/0:9:3,6:.,12.48,.	0/0:8:4,4:.,11.09,.	1/0:45:22,23:.,62.38,.	1/0:50:24,26:.,69.31,.	0/0:9:4,5:.,12.48,.	0/0:4:2,2:.,5.55,.	0/0:15:7,8:.,20.79,.	0/0:11:5,6:.,15.25,.	0/0:19:9,10:.,26.34,.	0/0:24:12,12:.,33.27,.	0/0:5:2,3:.,6.93,.	0/0:18:8,10:.,26.34,.	0/0:21:10,11:.,29.11,.	1/0:27:14,13:.,37.43,.	0/0:29:14,15:.,40.2,.	1/0:33:16,17:.,45.75,.	1/0:72:26,46:.,101.2,.	1/0:19:8,11:.,26.34,.	0/0:25:12,13:.,34.66,.	0/0:41:20,21:.,56.84,.	0/0:7:3,4:.,9.7,.	1/0:16:12,4:.,22.18,.	./.:0:.,.:.,.,.	0/0:5:2,3:.,6.93,.	0/0:13:6,7:.,18.02,.	1/0:14:8,6:.,19.41,.	1/0:19:13,6:.,26.34,.	0/0:17:9,8:.,23.57,.	./.:0:.,.:.,.,.	0/0:32:16,16:.,44.36,.	./.:0:.,.:.,.,.	0/0:13:6,7:.,18.02,.	0/0:4:2,2:.,5.55,.	0/0:27:13,14:.,37.43,.	0/0:38:18,20:.,52.68,.	0/0:28:15,13:.,38.82,.	0/0:23:12,11:.,31.88,.	./.:7:.,.:.,.,.	1/1:3:1,2:.,4.16,.	0/0:31:18,13:.,42.98,.	0/0:24:12,12:.,33.27,.	0/0:16:8,8:.,22.18,.	0/0:30:15,15:.,41.59,.	0/0:14:7,7:.,19.41,.	0/0:6:3,3:.,8.32,.
un	46637	502	C	G	.	PASS	NS=77;AF=0.786,0.214	GT:DP:AD:GL	0/0:25:12,13:.,34.66,.	0/1:30:17,13:.,41.59,.	0/0:8:4,4:.,11.09,.	0/1:7:3,4:.,9.7,.	0/1:37:18,19:.,51.29,.	./.:7:.,.:.,.,.	0/0:31:15,16:.,42.98,.	0/0:13:6,7:.,18.02,.	0/0:36:18,18:.,49.91,.	0/0:30:14,16:.,41.59,.	0/0:23:11,12:.,31.88,.	0/1:16:11,5:.,22.18,.	./.:5:.,.:.,.,.	1/1:21:10,11:.,29.11,.	0/0:6:3,3:.,8.32,.	0/0:34:17,17:.,47.13,.	0/0:16:8,8:.,22.18,.	0/0:13:6,7:.,18.02,.	0/0:16:8,8:.,22.18,.	0/0:21:9,12:.,29.11,.	0/0:21:10,11:.,29.11,.	0/0:5:2,3:.,6.93,.	0/0:13:6,7:.,18.02,.	0/1:32:22,10:.,44.36,.	0/0:12:6,6:.,16.64,.	0/0:56:36,20:.,77.63,.	1/1:40:20,20:.,55.45,.	1/1:5:2,3:.,6.93,.	0/0:23:11,12:.,31.88,.	0/0:13:9,4:.,19.41,.	1/1:39:19,20:.,54.07,.	0/0:18:5,13:.,24.95,.	0/0:34:17,17:.,47.13,.	0/1:4:3,1:.,6.93,.	0/1:17:6,11:.,23.57,.	0/0:33:16,17:.,45.75,.	0/0:7:3,4:.,9.7,.	0/1:31:23,8:.,42.98,.	0/0:47:18,29:.,65.16,.	0/0:28:14,14:.,38.82,.	0/0:27:13,14:.,37.43,.	0/1:9:3,6:.,12.48,.	./.:8:.,.:.,.,.	0/0:45:22,23:.,62.38,.	0/1:50:24,26:.,69.31,.	0/0:9:4,5:.,12.48,.	./.:4:.,.:.,.,.	1/1:15:7,8:.,20.79,.	0/0:11:5,6:.,15.25,.	0/0:19:9,10:.,26.34,.	0/0:24:12,12:.,33.27,.	1/1:5:2,3:.,6.93,.	0/1:18:8,10:.,26.34,.	0/1:21:10,11:.,29.11,.	0/0:27:14,13:.,37.43,.	1/1:29:14,15:.,40.2,.	0/0:33:16,17:.,45.75,.	0/0:72:26,46:.,101.2,.	0/1:19:8,11:.,26.34,.	0/0:25:12,13:.,34.66,.	0/0:41:20,21:.,56.84,.	./.:7:.,.:.,.,.	0/0:16:12,4:.,22.18,.	./.:0:.,.:.,.,.	0/0:5:2,3:.,6.93,.	0/1:13:6,7:.,18.02,.	0/0:14:8,6:.,19.41,.	0/0:19:13,6:.,26.34,.	0/1:17:9,8:.,23.57,.	./.:0:.,.:.,.,.	0/0:32:16,16:.,44.36,.	./.:0:.,.:.,.,.	0/0:13:6,7:.,18.02,.	./.:4:.,.:.,.,.	0/0:27:13,14:.,37.43,.	0/0:38:18,20:.,52.68,.	0/1:28:15,13:.,38.82,.	0/1:23:12,11:.,31.88,.	0/0:7:3,4:.,9.7,.	0/0:3:1,2:.,4.16,.	0/1:31:18,13:.,42.98,.	0/0:24:12,12:.,33.27,.	0/0:16:8,8:.,22.18,.	0/0:30:15,15:.,41.59,.	0/1:14:7,7:.,19.41,.	0/0:6:3,3:.,8.32,.
un	51565	555	A	G	.	PASS	NS=73;AF=0.945,0.055	GT:DP:AD:GL	0/0:13:6,7:.,18.02,.	0/0:26:13,13:.,36.04,.	0/0:4:2,2:.,5.55,.	0/0:5:2,3:.,6.93,.	0/0:31:14,17:.,42.98,.	0/0:6:3,3:.,8.32,.	0/0:6:3,3:.,8.32,.	0/0:7:3,4:.,9.7,.	0/0:24:12,12:.,33.27,.	0/0:16:8,8:.,22.18,.	0/0:16:8,8:.,22.18,.	./.:2:.,.:.,.,.	0/0:10:5,5:.,13.86,.	0/0:10:5,5:.,13.86,.	0/1:3:2,1:.,5.55,.	0/1:17:10,7:.,23.57,.	0/0:3:1,2:.,4.16,.	0/0:5:2,3:.,6.93,.	0/0:7:3,4:.,9.7,.	0/0:14:7,7:.,19.41,.	0/0:15:7,8:.,20.79,.	./.:0:.,.:.,.,.	0/0:8:4,4:.,11.09,.	0/0:14:7,7:.,19.41,.	0/0:4:2,2:.,5.55,.	0/1:36:19,17:.,49.91,.	0/0:29:14,15:.,40.2,.	0/0:3:1,2:.,5.55,.	0/0:17:11,6:.,23.57,.	0/0:18:9,9:.,24.95,.	0/0:14:7,7:.,19.41,.	./.:7:.,.:.,.,.	0/0:19:9,10:.,26.34,.	0/0:6:3,3:.,8.32,.	0/0:18:9,9:.,24.95,.	0/0:10:5,5:.,13.86,.	0/0:3:1,2:.,4.16,.	0/1:15:5,10:.,22.18,.	0/0:23:10,13:.,31.88,.	0/0:16:8,8:.,22.18,.	0/0:11:5,6:.,15.25,.	0/0:6:3,3:.,8.32,.	./.:0:.,.:.,.,.	0/0:28:14,14:.,38.82,.	0/0:25:11,14:.,34.66,.	0/0:5:2,3:.,6.93,.	./.:0:.,.:.,.,.	0/0:14:7,7:.,19.41,.	0/0:12:6,6:.,16.64,.	0/0:7:3,4:.,9.7,.	0/0:14:7,7:.,19.41,.	0/0:7:3,4:.,9.7,.	0/0:7:3,4:.,9.7,.	0/0:7:3,4:.,9.7,.	0/0:16:8,8:.,22.18,.	0/0:11:3,8:.,15.25,.	0/0:12:6,6:.,16.64,.	0/0:22:13,9:.,30.5,.	0/0:10:5,5:.,13.86,.	0/0:5:2,3:.,6.93,.	1/1:17:8,9:.,23.57,.	0/0:3:1,2:.,4.16,.	./.:2:.,.:.,.,.	./.:0:.,.:.,.,.	./.:2:.,.:.,.,.	0/0:7:3,4:.,9.7,.	0/0:9:4,5:.,12.48,.	0/0:10:5,5:.,13.86,.	0/0:9:5,4:.,12.48,.	./.:0:.,.:.,.,.	0/0:10:5,5:.,13.86,.	0/1:6:3,3:.,8.32,.	./.:7:.,.:.,.,.	0/0:3:1,2:.,4.16,.	0/0:10:5,5:.,13.86,.	0/0:10:5,5:.,13.86,.	0/0:15:7,8:.,20.79,.	0/0:7:3,4:.,9.7,.	./.:0:.,.:.,.,.	./.:0:.,.:.,.,.	0/0:14:7,7:.,19.41,.	0/0:5:2,3:.,6.93,.	0/1:6:3,3:.,11.09,.	0/0:14:7,7:.,19.41,.	0/0:4:2,2:.,5.55,.	./.:6:.,.:.,.,.
un	51579	555	G	A	.	PASS	NS=76;AF=0.934,0.066	GT:DP:AD:GL	0/0:13:6,7:.,18.02,.	0/0:26:13,13:.,36.04,.	0/0:4:2,2:.,5.55,.	0/0:5:2,3:.,6.93,.	1/0:31:14,17:.,42.98,.	0/0:6:3,3:.,8.32,.	0/0:6:3,3:.,8.32,.	0/0:7:3,4:.,9.7,.	0/0:24:12,12:.,33.27,.	0/0:16:8,8:.,22.18,.	0/0:16:8,8:.,22.18,.	./.:2:.,.:.,.,.	0/0:10:5,5:.,13.86,.	0/0:10:5,5:.,13.86,.	0/0:3:2,1:.,5.55,.	0/0:17:10,7:.,23.57,.	0/0:3:1,2:.,4.16,.	0/0:5:2,3:.,6.93,.	0/0:7:3,4:.,9.7,.	0/0:14:7,7:.,19.41,.	0/0:15:7,8:.,20.79,.	./.:0:.,.:.,.,.	0/0:8:4,4:.,11.09,.	0/0:14:7,7:.,19.41,.	0/0:4:2,2:.,5.55,.	0/0:36:19,17:.,49.91,.	0/0:29:14,15:.,40.2,.	1/0:3:1,2:.,5.55,.	1/0:17:11,6:.,23.57,.	0/0:18:9,9:.,24.95,.	0/0:14:7,7:.,19.41,.	0/0:7:3,4:.,9.7,.	0/0:19:9,10:.,26.34,.	0/0:6:3,3:.,8.32,.	0/0:18:9,9:.,24.95,.	0/0:10:5,5:.,13.86,.	0/0:3:1,2:.,4.16,.	0/0:15:5,10:.,22.18,.	1/0:23:10,13:.,31.88,.	0/0:16:8,8:.,22.18,.	0/0:11:5,6:.,15.25,.	0/0:6:3,3:.,8.32,.	./.:0:.,.:.,.,.	0/0:28:14,14:.,38.82,.	1/0:25:11,14:.,34.66,.	0/0:5:2,3:.,6.93,.	./.:0:.,.:.,.,.	0/0:14:7,7:.,19.41,.	0/0:12:6,6:.,16.64,.	0/0:7:3,4:.,9.7,.	0/0:14:7,7:.,19.41,.	0/0:7:3,4:.,9.7,.	0/0:7:3,4:.,9.7,.	0/0:7:3,4:.,9.7,.	0/0:16:8,8:.,22.18,.	1/0:11:3,8:.,15.25,.	0/0:12:6,6:.,16.64,.	0/0:22:13,9:.,30.5,.	0/0:10:5,5:.,13.86,.	1/1:5:2,3:.,6.93,.	0/0:17:8,9:.,23.57,.	0/0:3:1,2:.,4.16,.	./.:2:.,.:.,.,.	./.:0:.,.:.,.,.	./.:2:.,.:.,.,.	0/0:7:3,4:.,9.7,.	0/0:9:4,5:.,12.48,.	0/0:10:5,5:.,13.86,.	1/0:9:5,4:.,12.48,.	./.:0:.,.:.,.,.	0/0:10:5,5:.,13.86,.	0/0:6:3,3:.,8.32,.	0/0:7:3,4:.,9.7,.	0/0:3:1,2:.,4.16,.	0/0:10:5,5:.,13.86,.	0/0:10:5,5:.,13.86,.	0/0:15:7,8:.,20.79,.	0/0:7:3,4:.,9.7,.	./.:0:.,.:.,.,.	./.:0:.,.:.,.,.	1/0:14:7,7:.,19.41,.	0/0:5:2,3:.,6.93,.	0/0:6:3,3:.,11.09,.	0/0:14:7,7:.,19.41,.	0/0:4:2,2:.,5.55,.	0/0:6:3,3:.,8.32,.
un	51581	555	G	A	.	PASS	NS=76;AF=0.987,0.013	GT:DP:AD:GL	0/0:13:6,7:.,18.02,.	0/0:26:13,13:.,36.04,.	0/0:4:2,2:.,5.55,.	0/0:5:2,3:.,6.93,.	0/0:31:14,17:.,42.98,.	0/0:6:3,3:.,8.32,.	0/0:6:3,3:.,8.32,.	0/0:7:3,4:.,9.7,.	0/0:24:12,12:.,33.27,.	0/0:16:8,8:.,22.18,.	0/0:16:8,8:.,22.18,.	./.:2:.,.:.,.,.	0/0:10:5,5:.,13.86,.	0/0:10:5,5:.,13.86,.	0/0:3:2,1:.,5.55,.	0/0:17:10,7:.,23.57,.	0/0:3:1,2:.,4.16,.	1/0:5:2,3:.,6.93,.	0/0:7:3,4:.,9.7,.	0/0:14:7,7:.,19.41,.	0/0:15:7,8:.,20.79,.	./.:0:.,.:.,.,.	0/0:8:4,4:.,11.09,.	0/0:14:7,7:.,19.41,.	0/0:4:2,2:.,5.55,.	0/0:36:19,17:.,49.91,.	0/0:29:14,15:.,40.2,.	0/0:3:1,2:.,5.55,.	0/0:17:11,6:.,23.57,.	0/0:18:9,9:.,24.95,.	0/0:14:7,7:.,19.41,.	0/0:7:3,4:.,9.7,.	0/0:19:9,10:.,26.34,.	0/0:6:3,3:.,8.32,.	0/0:18:9,9:.,24.95,.	0/0:10:5,5:.,13.86,.	0/0:3:1,2:.,4.16,.	0/0:15:5,10:.,22.18,.	0/0:23:10,13:.,31.88,.	0/0:16:8,8:.,22.18,.	0/0:11:5,6:.,15.25,.	0/0:6:3,3:.,8.32,.	./.:0:.,.:.,.,.	0/0:28:14,14:.,38.82,.	0/0:25:11,14:.,34.66,.	0/0:5:2,3:.,6.93,.	./.:0:.,.:.,.,.	0/0:14:7,7:.,19.41,.	0/0:12:6,6:.,16.64,.	0/0:7:3,4:.,9.7,.	0/0:14:7,7:.,19.41,.	0/0:7:3,4:.,9.7,.	0/0:7:3,4:.,9.7,.	0/0:7:3,4:.,9.7,.	0/0:16:8,8:.,22.18,.	0/0:11:3,8:.,15.25,.	0/0:12:6,6:.,16.64,.	1/0:22:13,9:.,30.5,.	0/0:10:5,5:.,13.86,.	0/0:5:2,3:.,6.93,.	0/0:17:8,9:.,23.57,.	0/0:3:1,2:.,4.16,.	./.:2:.,.:.,.,.	./.:0:.,.:.,.,.	./.:2:.,.:.,.,.	0/0:7:3,4:.,9.7,.	0/0:9:4,5:.,12.48,.	0/0:10:5,5:.,13.86,.	0/0:9:5,4:.,12.48,.	./.:0:.,.:.,.,.	0/0:10:5,5:.,13.86,.	0/0:6:3,3:.,8.32,.	0/0:7:3,4:.,9.7,.	0/0:3:1,2:.,4.16,.	0/0:10:5,5:.,13.86,.	0/0:10:5,5:.,13.86,.	0/0:15:7,8:.,20.79,.	0/0:7:3,4:.,9.7,.	./.:0:.,.:.,.,.	./.:0:.,.:.,.,.	0/0:14:7,7:.,19.41,.	0/0:5:2,3:.,6.93,.	0/0:6:3,3:.,11.09,.	0/0:14:7,7:.,19.41,.	0/0:4:2,2:.,5.55,.	0/0:6:3,3:.,8.32,.
un	56235	605	T	C	.	PASS	NS=83;AF=0.928,0.072	GT:DP:AD:GL	1/0:25:17,8:.,34.66,.	0/0:31:15,16:.,42.98,.	0/0:8:4,4:.,11.09,.	0/0:8:4,4:.,11.09,.	0/0:46:23,23:.,63.77,.	0/0:8:4,4:.,11.09,.	0/0:21:10,11:.,29.11,.	1/0:11:5,6:.,15.25,.	1/0:38:20,18:.,52.68,.	0/0:33:16,17:.,45.75,.	0/0:27:13,14:.,37.43,.	0/0:22:11,11:.,30.5,.	0/0:3:1,2:.,4.16,.	0/0:16:8,8:.,22.18,.	0/0:16:8,8:.,22.18,.	0/0:29:14,15:.,40.2,.	1/0:14:7,7:.,19.41,.	0/0:6:3,3:.,8.32,.	0/0:33:16,17:.,45.75,.	1/0:29:14,15:.,40.2,.	0/0:46:23,23:.,63.77,.	./.:0:.,.:.,.,.	0/0:12:6,6:.,16.64,.	0/0:37:25,12:.,51.29,.	0/0:17:8,9:.,23.57,.	0/0:47:23,24:.,65.16,.	0/0:49:22,27:.,67.93,.	./.:0:.,.:.,.,.	0/0:28:16,12:.,38.82,.	0/0:14:7,7:.,19.41,.	1/0:29:16,13:.,40.2,.	0/0:14:7,7:.,19.41,.	0/0:11:5,6:.,15.25,.	0/0:4:2,2:.,5.55,.	0/0:34:17,17:.,47.13,.	0/0:18:9,9:.,24.95,.	0/0:13:6,7:.,18.02,.	0/0:34:17,17:.,47.13,.	0/0:44:22,22:.,61,.	0/0:37:18,19:.,51.29,.	0/0:31:15,16:.,42.98,.	0/0:15:7,8:.,20.79,.	0/0:5:2,3:.,6.93,.	0/0:32:16,16:.,44.36,.	0/0:56:24,32:.,77.63,.	0/0:16:8,8:.,22.18,.	0/0:5:2,3:.,6.93,.	0/0:17:8,9:.,23.57,.	0/0:9:4,5:.,12.48,.	0/0:19:9,10:.,26.34,.	0/0:28:14,14:.,38.82,.	0/0:5:2,3:.,6.93,.	0/0:20:10,10:.,27.73,.	0/0:20:12,8:.,27.73,.	0/0:23:12,11:.,31.88,.	0/0:29:14,15:.,40.2,.	1/0:19:12,7:.,26.34,.	1/0:50:23,27:.,69.31,.	0/0:22:11,11:.,30.5,.	0/0:37:18,19:.,51.29,.	1/0:33:20,13:.,45.75,.	1/0:13:6,7:.,18.02,.	0/0:7:3,4:.,9.7,.	0/0:17:8,9:.,23.57,.	0/0:6:3,3:.,8.32,.	0/0:22:12,10:.,30.5,.	0/0:18:9,9:.,24.95,.	0/0:20:10,10:.,27.73,.	0/0:25:12,13:.,34.66,.	./.:0:.,.:.,.,.	1/0:22:12,10:.,30.5,.	0/0:9:4,5:.,12.48,.	0/0:28:14,14:.,38.82,.	0/0:10:5,5:.,13.86,.	0/0:26:13,13:.,36.04,.	0/0:30:15,15:.,41.59,.	0/0:30:15,15:.,41.59,.	0/0:19:9,10:.,26.34,.	0/0:6:3,3:.,8.32,.	0/0:4:2,2:.,5.55,.	0/0:48:24,24:.,66.54,.	1/0:21:7,14:.,29.11,.	0/0:23:8,15:.,31.88,.	0/0:27:16,11:.,37.43,.	0/0:10:5,5:.,13.86,.	0/0:10:5,5:.,13.86,.
un	56263	605	A	T	.	PASS	NS=82;AF=0.921,0.079	GT:DP:AD:GL	0/0:25:17,8:.,34.66,.	0/0:31:15,16:.,42.98,.	0/0:8:4,4:.,11.09,.	0/0:8:4,4:.,11.09,.	0/0:46:23,23:.,63.77,.	0/0:8:4,4:.,11.09,.	0/1:21:10,11:.,29.11,.	0/0:11:5,6:.,15.25,.	0/0:38:20,18:.,52.68,.	0/0:33:16,17:.,45.75,.	0/0:27:13,14:.,37.43,.	0/0:22:11,11:.,30.5,.	./.:3:.,.:.,.,.	0/0:16:8,8:.,22.18,.	0/0:16:8,8:.,22.18,.	0/0:29:14,15:.,40.2,.	0/0:14:7,7:.,19.41,.	0/0:6:3,3:.,8.32,.	0/0:33:16,17:.,45.75,.	0/0:29:14,15:.,40.2,.	0/1:46:23,23:.,63.77,.	./.:0:.,.:.,.,.	0/0:12:6,6:.,16.64,.	0/1:37:25,12:.,51.29,.	0/0:17:8,9:.,23.57,.	0/0:47:23,24:.,65.16,.	0/1:49:22,27:.,67.93,.	./.:0:.,.:.,.,.	0/1:28:16,12:.,38.82,.	0/0:14:7,7:.,19.41,.	0/0:29:16,13:.,40.2,.	0/0:14:7,7:.,19.41,.	0/0:11:5,6:.,15.25,.	0/0:4:2,2:.,5.55,.	0/0:34:17,17:.,47.13,.	0/0:18:9,9:.,24.95,.	0/0:13:6,7:.,18.02,.	0/0:34:17,17:.,47.13,.	0/0:44:22,22:.,61,.	0/0:37:18,19:.,51.29,.	0/0:31:15,16:.,42.98,.	0/0:15:7,8:.,20.79,.	0/0:5:2,3:.,6.93,.	0/0:32:16,16:.,44.36,.	0/1:56:24,32:.,77.63,.	0/0:16:8,8:.,22.18,.	0/0:5:2,3:.,6.93,.	0/0:17:8,9:.,23.57,.	0/0:9:4,5:.,12.48,.	0/0:19:9,10:.,26.34,.	0/0:28:14,14:.,38.82,.	0/0:5:2,3:.,6.93,.	0/0:20:10,10:.,27.73,.	0/1:20:12,8:.,27.73,.	0/1:23:12,11:.,31.88,.	0/0:29:14,15:.,40.2,.	0/0:19:12,7:.,26.34,.	0/0:50:23,27:.,69.31,.	0/0:22:11,11:.,30.5,.	0/0:37:18,19:.,51.29,.	0/0:33:20,13:.,45.75,.	0/0:13:6,7:.,18.02,.	0/0:7:3,4:.,9.7,.	0/0:17:8,9:.,23.57,.	0/0:6:3,3:.,8.32,.	0/1:22:12,10:.,30.5,.	0/0:18:9,9:.,24.95,.	0/0:20:10,10:.,27.73,.	0/1:25:12,13:.,34.66,.	./.:0:.,.:.,.,.	0/0:22:12,10:.,30.5,.	0/0:9:4,5:.,12.48,.	0/0:28:14,14:.,38.82,.	0/0:10:5,5:.,13.86,.	0/0:26:13,13:.,36.04,.	0/0:30:15,15:.,41.59,.	0/0:30:15,15:.,41.59,.	0/0:19:9,10:.,26.34,.	0/0:6:3,3:.,8.32,.	0/0:4:2,2:.,5.55,.	0/0:48:24,24:.,66.54,.	0/1:21:7,14:.,29.11,.	0/1:23:8,15:.,31.88,.	0/1:27:16,11:.,37.43,.	0/0:10:5,5:.,13.86,.	0/0:10:5,5:.,13.86,.
un	61117	658	A	G	.	PASS	NS=62;AF=0.903,0.097	GT:DP:AD:GL	0/0:10:5,5:.,13.86,.	0/0:19:10,9:.,26.34,.	0/0:6:3,3:.,8.32,.	0/0:5:2,3:.,6.93,.	0/0:29:14,15:.,40.2,.	0/0:6:3,3:.,8.32,.	./.:0:.,.:.,.,.	./.:0:.,.:.,.,.	0/0:9:4,5:.,12.48,.	0/0:11:5,6:.,15.25,.	0/0:14:7,7:.,19.41,.	0/0:5:2,3:.,6.93,.	./.:0:.,.:.,.,.	0/0:6:3,3:.,9.7,.	0/0:5:2,3:.,6.93,.	0/0:6:3,3:.,8.32,.	0/0:5:2,3:.,6.93,.	./.:2:.,.:.,.,.	0/0:3:1,2:.,4.16,.	0/0:7:3,4:.,9.7,.	0/0:11:5,6:.,15.25,.	./.:0:.,.:.,.,.	0/0:6:3,3:.,8.32,.	0/0:11:5,6:.,15.25,.	0/1:8:4,4:.,11.09,.	0/0:10:5,5:.,13.86,.	0/0:9:4,5:.,12.48,.	./.:0:.,.:.,.,.	0/0:10:5,5:.,13.86,.	1/1:5:2,3:.,6.93,.	0/1:10:7,3:.,13.86,.	0/1:9:4,5:.,12.48,.	0/0:15:7,8:.,20.79,.	./.:0:.,.:.,.,.	0/0:14:7,7:.,19.41,.	0/0:13:6,7:.,18.02,.	./.:0:.,.:.,.,.	0/0:10:5,5:.,13.86,.	./.:2:.,.:.,.,.	./.:0:.,.:.,.,.	0/1:14:9,5:.,19.41,.	0/0:3:1,2:.,4.16,.	./.:0:.,.:.,.,.	0/0:18:9,9:.,24.95,.	0/0:17:11,6:.,23.57,.	./.:0:.,.:.,.,.	./.:0:.,.:.,.,.	0/0:6:3,3:.,8.32,.	0/0:8:4,4:.,11.09,.	0/0:3:1,2:.,4.16,.	0/0:23:11,12:.,31.88,.	./.:0:.,.:.,.,.	./.:0:.,.:.,.,.	0/0:9:4,5:.,12.48,.	0/0:6:3,3:.,8.32,.	0/0:12:6,6:.,16.64,.	0/1:11:5,6:.,15.25,.	0/0:20:10,10:.,27.73,.	0/0:8:4,4:.,11.09,.	0/0:9:4,5:.,12.48,.	0/0:23:11,12:.,31.88,.	0/0:3:1,2:.,4.16,.	0/0:5:2,3:.,6.93,.	1/1:3:1,2:.,4.16,.	./.:4:.,.:.,.,.	./.:0:.,.:.,.,.	./.:0:.,.:.,.,.	0/0:8:4,4:.,11.09,.	0/0:7:3,4:.,9.7,.	./.:0:.,.:.,.,.	0/0:13:6,7:.,18.02,.	1/1:4:2,2:.,5.55,.	./.:0:.,.:.,.,.	./.:0:.,.:.,.,.	0/0:6:3,3:.,8.32,.	0/0:6:3,3:.,8.32,.	0/0:9:4,5:.,12.48,.	0/0:14:7,7:.,19.41,.	./.:0:.,.:.,.,.	./.:0:.,.:.,.,.	0/0:10:5,5:.,13.86,.	0/1:5:3,2:.,6.93,.	0/0:9:4,5:.,12.48,.	0/0:6:3,3:.,8.32,.	0/0:3:1,2:.,4.16,.	./.:7:.,.:.,.,.
un	61193	658	A	G	.	PASS	NS=62;AF=0.960,0.040	GT:DP:AD:GL	0/0:10:5,5:.,13.86,.	0/0:19:10,9:.,26.34,.	0/0:6:3,3:.,8.32,.	0/0:5:2,3:.,6.93,.	0/0:29:14,15:.,40.2,.	0/0:6:3,3:.,8.32,.	./.:0:.,.:.,.,.	./.:0:.,.:.,.,.	0/0:9:4,5:.,12.48,.	0/0:11:5,6:.,15.25,.	0/0:14:7,7:.,19.41,.	0/0:5:2,3:.,6.93,.	./.:0:.,.:.,.,.	0/1:6:3,3:.,9.7,.	0/0:5:2,3:.,6.93,.	0/0:6:3,3:.,8.32,.	./.:5:.,.:.,.,.	./.:2:.,.:.,.,.	0/0:3:1,2:.,4.16,.	0/0:7:3,4:.,9.7,.	0/0:11:5,6:.,15.25,.	./.:0:.,.:.,.,.	0/0:6:3,3:.,8.32,.	0/0:11:5,6:.,15.25,.	0/0:8:4,4:.,11.09,.	0/0:10:5,5:.,13.86,.	0/0:9:4,5:.,12.48,.	./.:0:.,.:.,.,.	0/0:10:5,5:.,13.86,.	0/0:5:2,3:.,6.93,.	0/0:10:7,3:.,13.86,.	0/0:9:4,5:.,12.48,.	0/0:15:7,8:.,20.79,.	./.:0:.,.:.,.,.	./.:14:.,.:.,.,.	0/0:13:6,7:.,18.02,.	./.:0:.,.:.,.,.	0/0:10:5,5:.,13.86,.	./.:2:.,.:.,.,.	./.:0:.,.:.,.,.	0/0:14:9,5:.,19.41,.	1/1:3:1,2:.,4.16,.	./.:0:.,.:.,.,.	0/0:18:9,9:.,24.95,.	0/0:17:11,6:.,23.57,.	./.:0:.,.:.,.,.	./.:0:.,.:.,.,.	1/1:6:3,3:.,8.32,.	0/0:8:4,4:.,11.09,.	0/0:3:1,2:.,4.16,.	0/0:23:11,12:.,31.88,.	./.:0:.,.:.,.,.	./.:0:.,.:.,.,.	0/0:9:4,5:.,12.48,.	0/0:6:3,3:.,8.32,.	0/0:12:6,6:.,16.64,.	0/0:11:5,6:.,15.25,.	0/0:20:10,10:.,27.73,.	0/0:8:4,4:.,11.09,.	0/0:9:4,5:.,12.48,.	0/0:23:11,12:.,31.88,.	0/0:3:1,2:.,4.16,.	0/0:5:2,3:.,6.93,.	0/0:3:1,2:.,4.16,.	0/0:4:2,2:.,5.55,.	./.:0:.,.:.,.,.	./.:0:.,.:.,.,.	0/0:8:4,4:.,11.09,.	0/0:7:3,4:.,9.7,.	./.:0:.,.:.,.,.	0/0:13:6,7:.,18.02,.	0/0:4:2,2:.,5.55,.	./.:0:.,.:.,.,.	./.:0:.,.:.,.,.	0/0:6:3,3:.,8.32,.	0/0:6:3,3:.,8.32,.	0/0:9:4,5:.,12.48,.	0/0:14:7,7:.,19.41,.	./.:0:.,.:.,.,.	./.:0:.,.:.,.,.	0/0:10:5,5:.,13.86,.	0/0:5:3,2:.,6.93,.	0/0:9:4,5:.,12.48,.	0/0:6:3,3:.,8.32,.	0/0:3:1,2:.,4.16,.	0/0:7:3,4:.,9.7,.
un	61197	658	G	T	.	PASS	NS=64;AF=0.930,0.070	GT:DP:AD:GL	0/0:10:5,5:.,13.86,.	0/1:19:10,9:.,26.34,.	0/0:6:3,3:.,8.32,.	0/0:5:2,3:.,6.93,.	0/0:29:14,15:.,40.2,.	0/0:6:3,3:.,8.32,.	./.:0:.,.:.,.,.	./.:0:.,.:.,.,.	0/1:9:4,5:.,12.48,.	0/0:11:5,6:.,15.25,.	0/0:14:7,7:.,19.41,.	0/0:5:2,3:.,6.93,.	./.:0:.,.:.,.,.	0/0:6:3,3:.,9.7,.	0/0:5:2,3:.,6.93,.	0/0:6:3,3:.,8.32,.	0/0:5:2,3:.,6.93,.	./.:2:.,.:.,.,.	0/0:3:1,2:.,4.16,.	0/0:7:3,4:.,9.7,.	0/0:11:5,6:.,15.25,.	./.:0:.,.:.,.,.	0/0:6:3,3:.,8.32,.	0/0:11:5,6:.,15.25,.	0/1:8:4,4:.,11.09,.	0/0:10:5,5:.,13.86,.	0/0:9:4,5:.,12.48,.	./.:0:.,.:.,.,.	0/0:10:5,5:.,13.86,.	0/0:5:2,3:.,6.93,.	0/0:10:7,3:.,13.86,.	0/0:9:4,5:.,12.48,.	0/0:15:7,8:.,20.79,.	./.:0:.,.:.,.,.	0/0:14:7,7:.,19.41,.	0/0:13:6,7:.,18.02,.	./.:0:.,.:.,.,.	0/0:10:5,5:.,13.86,.	./.:2:.,.:.,.,.	./.:0:.,.:.,.,.	0/0:14:9,5:.,19.41,.	0/0:3:1,2:.,4.16,.	./.:0:.,.:.,.,.	0/1:18:9,9:.,24.95,.	0/1:17:11,6:.,23.57,.	./.:0:.,.:.,.,.	./.:0:.,.:.,.,.	0/0:6:3,3:.,8.32,.	0/0:8:4,4:.,11.09,.	0/0:3:1,2:.,4.16,.	0/0:23:11,12:.,31.88,.	./.:0:.,.:.,.,.	./.:0:.,.:.,.,.	0/0:9:4,5:.,12.48,.	1/1:6:3,3:.,8.32,.	0/0:12:6,6:.,16.64,.	0/0:11:5,6:.,15.25,.	0/0:20:10,10:.,27.73,.	0/0:8:4,4:.,11.09,.	0/0:9:4,5:.,12.48,.	0/0:23:11,12:.,31.88,.	0/0:3:1,2:.,4.16,.	0/0:5:2,3:.,6.93,.	0/0:3:1,2:.,4.16,.	0/0:4:2,2:.,5.55,.	./.:0:.,.:.,.,.	./.:0:.,.:.,.,.	0/0:8:4,4:.,11.09,.	0/0:7:3,4:.,9.7,.	./.:0:.,.:.,.,.	0/1:13:6,7:.,18.02,.	0/0:4:2,2:.,5.55,.	./.:0:.,.:.,.,.	./.:0:.,.:.,.,.	0/0:6:3,3:.,8.32,.	0/0:6:3,3:.,8.32,.	0/0:9:4,5:.,12.48,.	0/0:14:7,7:.,19.41,.	./.:0:.,.:.,.,.	./.:0:.,.:.,.,.	0/0:10:5,5:.,13.86,.	0/1:5:2,3:.,6.93,.	0/0:9:4,5:.,12.48,.	0/0:6:3,3:.,8.32,.	0/0:3:1,2:.,4.16,.	0/0:7:3,4:.,9.7,.
un	65053	700	G	A	.	PASS	NS=79;AF=0.943,0.057	GT:DP:AD:GL	0/0:38:19,19:.,52.68,.	1/1:28:14,14:.,38.82,.	0/0:10:5,5:.,13.86,.	0/0:8:4,4:.,11.09,.	1/0:69:38,31:.,95.65,.	1/0:14:10,4:.,19.41,.	0/0:32:16,16:.,44.36,.	0/0:16:8,8:.,22.18,.	1/1:30:15,15:.,41.59,.	0/0:46:23,23:.,63.77,.	0/0:28:14,14:.,38.82,.	0/0:19:9,10:.,26.34,.	0/0:7:3,4:.,9.7,.	./.:0:.,.:.,.,.	0/0:21:10,11:.,29.11,.	0/0:37:18,19:.,51.29,.	0/0:22:11,11:.,30.5,.	0/0:15:7,8:.,20.79,.	0/0:24:12,12:.,33.27,.	0/0:20:10,10:.,27.73,.	0/0:45:22,23:.,62.38,.	./.:0:.,.:.,.,.	0/0:17:8,9:.,23.57,.	0/0:51:25,26:.,70.7,.	0/0:20:10,10:.,27.73,.	0/0:22:11,11:.,30.5,.	0/0:24:12,12:.,33.27,.	./.:0:.,.:.,.,.	0/0:20:10,10:.,27.73,.	0/0:29:14,15:.,40.2,.	1/0:37:18,19:.,51.29,.	1/0:31:16,15:.,42.98,.	0/0:51:25,26:.,70.7,.	./.:2:.,.:.,.,.	0/0:37:18,19:.,51.29,.	1/0:47:31,16:.,65.16,.	0/0:9:4,5:.,12.48,.	0/0:46:23,23:.,63.77,.	0/0:50:25,25:.,69.31,.	0/0:40:20,20:.,55.45,.	0/0:36:18,18:.,49.91,.	./.:0:.,.:.,.,.	0/0:7:3,4:.,9.7,.	0/0:30:15,15:.,41.59,.	0/0:68:34,34:.,94.27,.	0/0:9:4,5:.,12.48,.	0/0:3:1,2:.,4.16,.	0/0:16:8,8:.,22.18,.	0/0:16:8,8:.,22.18,.	0/0:23:11,12:.,31.88,.	0/0:64:32,32:.,88.72,.	0/0:9:4,5:.,12.48,.	0/0:9:4,5:.,12.48,.	0/0:20:10,10:.,27.73,.	0/0:39:19,20:.,54.07,.	0/0:16:8,8:.,22.18,.	0/0:32:16,16:.,44.36,.	0/0:65:32,33:.,90.11,.	0/0:19:9,10:.,26.34,.	0/0:13:6,7:.,18.02,.	0/0:32:16,16:.,44.36,.	0/0:9:4,5:.,12.48,.	0/0:15:7,8:.,20.79,.	0/0:17:8,9:.,23.57,.	0/0:13:6,7:.,18.02,.	0/0:18:9,9:.,24.95,.	0/0:15:7,8:.,20.79,.	0/0:23:11,12:.,31.88,.	0/0:17:8,9:.,23.57,.	./.:0:.,.:.,.,.	0/0:61:30,31:.,84.56,.	0/0:9:4,5:.,12.48,.	0/0:18:9,9:.,24.95,.	0/0:12:6,6:.,16.64,.	0/0:43:21,22:.,59.61,.	0/0:31:15,16:.,42.98,.	./.:0:.,.:.,.,.	0/0:35:17,18:.,48.52,.	0/0:15:7,8:.,20.79,.	0/0:6:3,3:.,8.32,.	0/0:50:25,25:.,69.31,.	0/0:23:11,12:.,31.88,.	0/0:32:16,16:.,44.36,.	0/0:55:27,28:.,76.25,.	0/0:7:3,4:.,9.7,.	0/0:16:8,8:.,22.18,.
un	73484	790	G	A	.	PASS	NS=76;AF=0.513,0.487	GT:DP:AD:GL	1/0:24:11,13:.,33.27,.	1/1:60:30,30:.,83.18,.	1/0:16:6,10:.,22.18,.	0/0:16:8,8:.,22.18,.	1/0:63:26,37:.,87.34,.	1/0:11:6,5:.,15.25,.	1/0:27:17,10:.,37.43,.	1/1:22:11,11:.,30.5,.	1/0:69:39,30:.,95.65,.	0/0:24:12,12:.,33.27,.	0/0:19:9,10:.,26.34,.	./.:7:.,.:.,.,.	./.:6:.,.:.,.,.	1/1:26:13,13:.,36.04,.	1/0:24:14,10:.,33.27,.	1/0:37:12,25:.,51.29,.	1/1:15:7,8:.,20.79,.	./.:0:.,.:.,.,.	1/0:19:11,8:.,26.34,.	0/0:17:8,9:.,23.57,.	0/0:45:22,23:.,62.38,.	./.:0:.,.:.,.,.	0/0:8:4,4:.,11.09,.	1/1:35:17,18:.,48.52,.	1/1:20:10,10:.,27.73,.	1/0:83:43,40:.,115.06,.	1/0:46:23,23:.,63.77,.	./.:0:.,.:.,.,.	1/0:48:21,27:.,66.54,.	1/0:25:11,14:.,34.66,.	0/0:32:16,16:.,44.36,.	1/1:28:14,14:.,38.82,.	1/0:34:16,18:.,47.13,.	1/0:5:2,3:.,6.93,.	1/0:50:31,19:.,69.31,.	1/1:15:7,8:.,20.79,.	./.:11:.,.:.,.,.	1/0:51:28,23:.,70.7,.	1/0:18:8,10:.,24.95,.	0/0:34:17,17:.,47.13,.	1/0:32:13,19:.,44.36,.	1/1:9:4,5:.,12.48,.	0/0:15:7,8:.,20.79,.	1/0:99:63,36:.,137.24,.	1/1:48:24,24:.,66.54,.	1/1:13:6,7:.,18.02,.	0/0:7:3,4:.,9.7,.	1/0:31:16,15:.,42.98,.	1/0:30:15,15:.,41.59,.	0/0:22:11,11:.,30.5,.	1/0:37:20,17:.,51.29,.	0/0:15:7,8:.,20.79,.	1/0:22:6,16:.,30.5,.	0/0:19:9,10:.,26.34,.	0/0:29:14,15:.,40.2,.	1/0:42:24,18:.,58.22,.	0/0:26:13,13:.,36.04,.	0/0:30:15,15:.,41.59,.	0/0:37:18,19:.,51.29,.	1/1:38:19,19:.,52.68,.	1/0:34:21,13:.,47.13,.	1/0:4:2,2:.,5.55,.	1/0:29:17,12:.,40.2,.	1/1:11:5,6:.,15.25,.	1/0:10:5,5:.,13.86,.	0/0:23:11,12:.,31.88,.	1/0:20:12,8:.,27.73,.	1/0:19:12,7:.,26.34,.	1/1:16:8,8:.,22.18,.	./.:0:.,.:.,.,.	1/1:19:9,10:.,26.34,.	./.:0:.,.:.,.,.	1/1:12:6,6:.,16.64,.	./.:3:.,.:.,.,.	0/0:33:16,17:.,45.75,.	0/0:35:17,18:.,48.52,.	1/1:37:18,19:.,51.29,.	1/1:21:10,11:.,29.11,.	1/0:3:1,2:.,5.55,.	1/1:4:2,2:.,5.55,.	0/0:51:25,26:.,70.7,.	0/0:12:6,6:.,16.64,.	1/0:22:10,12:.,30.5,.	1/0:36:18,18:.,49.91,.	1/1:17:8,9:.,23.57,.	./.:0:.,.:.,.,.
un	79680	857	G	C	.	PASS	NS=77;AF=0.922,0.078	GT:DP:AD:GL	0/0:27:12,15:.,37.43,.	0/0:11:5,6:.,15.25,.	0/0:6:3,3:.,8.32,.	./.:0:.,.:.,.,.	1/0:40:14,26:.,55.45,.	0/0:15:5,10:.,20.79,.	0/0:25:12,13:.,34.66,.	0/0:21:10,11:.,29.11,.	0/0:26:13,13:.,36.04,.	0/0:14:7,7:.,19.41,.	1/0:35:20,15:.,48.52,.	0/0:27:13,14:.,37.43,.	0/0:11:6,5:.,15.25,.	0/0:21:11,10:.,29.11,.	0/0:35:17,18:.,48.52,.	0/0:16:8,8:.,22.18,.	0/0:6:3,3:.,8.32,.	0/0:11:5,6:.,15.25,.	0/0:26:13,13:.,36.04,.	0/0:25:16,9:.,34.66,.	0/0:29:10,19:.,41.59,.	./.:4:.,.:.,.,.	0/0:18:9,9:.,24.95,.	0/0:41:20,21:.,56.84,.	0/0:20:10,10:.,29.11,.	0/0:26:12,14:.,37.43,.	./.:0:.,.:.,.,.	1/0:10:7,3:.,13.86,.	0/0:26:13,13:.,36.04,.	0/0:34:17,17:.,47.13,.	0/0:23:11,12:.,31.88,.	0/0:21:10,11:.,29.11,.	0/0:41:20,21:.,56.84,.	./.:0:.,.:.,.,.	0/0:26:13,13:.,36.04,.	1/0:40:23,17:.,55.45,.	0/0:10:5,5:.,13.86,.	0/0:54:24,30:.,77.63,.	0/0:39:19,20:.,55.45,.	./.:0:.,.:.,.,.	0/0:19:7,12:.,26.34,.	0/0:28:14,14:.,38.82,.	0/0:8:4,4:.,11.09,.	0/0:39:19,20:.,54.07,.	1/1:33:16,17:.,45.75,.	0/0:13:6,7:.,18.02,.	0/0:9:4,5:.,12.48,.	0/0:25:14,11:.,34.66,.	0/0:31:10,21:.,42.98,.	0/0:31:13,18:.,44.36,.	1/0:27:19,8:.,37.43,.	0/0:6:3,3:.,8.32,.	0/0:43:21,22:.,59.61,.	0/0:24:12,12:.,33.27,.	1/0:44:23,21:.,61,.	1/0:31:18,13:.,42.98,.	0/0:35:17,18:.,48.52,.	./.:0:.,.:.,.,.	0/0:29:13,16:.,40.2,.	1/0:32:19,13:.,44.36,.	./.:0:.,.:.,.,.	0/0:25:12,13:.,34.66,.	0/0:14:7,7:.,19.41,.	0/0:40:20,20:.,55.45,.	0/0:24:12,12:.,33.27,.	0/0:27:13,14:.,37.43,.	0/0:8:4,4:.,11.09,.	1/0:63:28,35:.,88.72,.	0/0:16:8,8:.,22.18,.	./.:0:.,.:.,.,.	0/0:44:22,22:.,61,.	0/0:21:16,5:.,29.11,.	1/0:29:15,14:.,40.2,.	0/0:4:2,2:.,5.55,.	0/0:26:13,13:.,36.04,.	0/0:29:14,15:.,40.2,.	0/0:25:17,8:.,34.66,.	0/0:22:16,6:.,30.5,.	0/0:15:7,8:.,20.79,.	0/0:12:6,6:.,16.64,.	./.:0:.,.:.,.,.	0/0:26:13,13:.,36.04,.	0/0:34:17,17:.,47.13,.	0/0:47:29,18:.,65.16,.	0/0:26:13,13:.,36.04,.	0/0:12:7,5:.,16.64,.
un	79682	857	T	G	.	PASS	NS=78;AF=0.910,0.090	GT:DP:AD:GL	1/0:27:12,15:.,37.43,.	1/1:11:5,6:.,15.25,.	0/0:6:3,3:.,8.32,.	./.:0:.,.:.,.,.	0/0:40:14,26:.,55.45,.	0/0:15:5,10:.,20.79,.	0/0:25:12,13:.,34.66,.	0/0:21:10,11:.,29.11,.	0/0:26:13,13:.,36.04,.	0/0:14:7,7:.,19.41,.	0/0:35:20,15:.,48.52,.	0/0:27:13,14:.,37.43,.	0/0:11:6,5:.,15.25,.	0/0:21:11,10:.,29.11,.	0/0:35:17,18:.,48.52,.	1/1:16:8,8:.,22.18,.	0/0:6:3,3:.,8.32,.	0/0:11:5,6:.,15.25,.	0/0:26:13,13:.,36.04,.	0/0:25:16,9:.,34.66,.	1/0:29:10,19:.,41.59,.	0/0:4:2,2:.,5.55,.	0/0:18:9,9:.,24.95,.	0/0:41:20,21:.,56.84,.	1/0:20:10,10:.,29.11,.	1/0:26:12,14:.,37.43,.	./.:0:.,.:.,.,.	0/0:10:7,3:.,13.86,.	0/0:26:13,13:.,36.04,.	0/0:34:17,17:.,47.13,.	0/0:23:11,12:.,31.88,.	0/0:21:10,11:.,29.11,.	0/0:41:20,21:.,56.84,.	./.:0:.,.:.,.,.	0/0:26:13,13:.,36.04,.	0/0:40:23,17:.,55.45,.	0/0:10:5,5:.,13.86,.	1/0:54:24,30:.,77.63,.	1/0:39:19,20:.,55.45,.	./.:0:.,.:.,.,.	0/0:19:7,12:.,26.34,.	0/0:28:14,14:.,38.82,.	0/0:8:4,4:.,11.09,.	0/0:39:19,20:.,54.07,.	0/0:33:16,17:.,45.75,.	0/0:13:6,7:.,18.02,.	0/0:9:4,5:.,12.48,.	1/0:25:14,11:.,34.66,.	0/0:31:10,21:.,42.98,.	0/0:31:13,18:.,44.36,.	0/0:27:19,8:.,37.43,.	0/0:6:3,3:.,8.32,.	0/0:43:21,22:.,59.61,.	0/0:24:12,12:.,33.27,.	1/0:44:21,23:.,61,.	0/0:31:18,13:.,42.98,.	0/0:35:17,18:.,48.52,.	./.:0:.,.:.,.,.	1/0:29:13,16:.,40.2,.	0/0:32:19,13:.,44.36,.	./.:0:.,.:.,.,.	0/0:25:12,13:.,34.66,.	0/0:14:7,7:.,19.41,.	0/0:40:20,20:.,55.45,.	0/0:24:12,12:.,33.27,.	0/0:27:13,14:.,37.43,.	0/0:8:4,4:.,11.09,.	0/0:63:28,35:.,88.72,.	0/0:16:8,8:.,22.18,.	./.:0:.,.:.,.,.	0/0:44:22,22:.,61,.	0/0:21:16,5:.,29.11,.	0/0:29:15,14:.,40.2,.	0/0:4:2,2:.,5.55,.	0/0:26:13,13:.,36.04,.	0/0:29:14,15:.,40.2,.	1/0:25:17,8:.,34.66,.	0/0:22:16,6:.,30.5,.	0/0:15:7,8:.,20.79,.	0/0:12:6,6:.,16.64,.	./.:0:.,.:.,.,.	0/0:26:13,13:.,36.04,.	0/0:34:17,17:.,47.13,.	0/0:47:29,18:.,65.16,.	0/0:26:13,13:.,36.04,.	0/0:12:7,5:.,16.64,.
un	79739	857	A	G	.	PASS	NS=77;AF=0.864,0.136	GT:DP:AD:GL	0/1:27:12,15:.,37.43,.	1/1:11:5,6:.,15.25,.	./.:6:.,.:.,.,.	./.:0:.,.:.,.,.	0/0:40:14,26:.,55.45,.	0/1:15:5,10:.,20.79,.	0/0:25:12,13:.,34.66,.	0/0:21:10,11:.,29.11,.	1/1:26:13,13:.,36.04,.	0/0:14:7,7:.,19.41,.	0/0:35:20,15:.,48.52,.	0/0:27:13,14:.,37.43,.	0/1:11:6,5:.,15.25,.	0/1:21:11,10:.,29.11,.	0/0:35:17,18:.,48.52,.	1/1:16:8,8:.,22.18,.	0/0:6:3,3:.,8.32,.	0/0:11:5,6:.,15.25,.	0/0:26:13,13:.,36.04,.	0/1:25:16,9:.,34.66,.	0/0:29:10,19:.,41.59,.	0/0:4:2,2:.,5.55,.	0/0:18:9,9:.,24.95,.	0/0:41:20,21:.,56.84,.	0/0:20:10,10:.,29.11,.	0/0:26:12,14:.,37.43,.	./.:0:.,.:.,.,.	0/0:10:7,3:.,13.86,.	0/0:26:13,13:.,36.04,.	0/0:34:17,17:.,47.13,.	0/0:23:11,12:.,31.88,.	0/0:21:10,11:.,29.11,.	0/0:41:20,21:.,56.84,.	./.:0:.,.:.,.,.	0/0:26:13,13:.,36.04,.	0/0:40:23,17:.,55.45,.	0/0:10:5,5:.,13.86,.	0/0:54:24,30:.,77.63,.	0/0:39:19,20:.,55.45,.	./.:0:.,.:.,.,.	0/1:19:7,12:.,26.34,.	1/1:28:14,14:.,38.82,.	0/0:8:4,4:.,11.09,.	0/0:39:19,20:.,54.07,.	0/0:33:16,17:.,45.75,.	0/0:13:6,7:.,18.02,.	0/1:9:4,5:.,12.48,.	0/0:25:14,11:.,34.66,.	0/1:31:10,21:.,42.98,.	0/1:31:13,18:.,44.36,.	0/0:27:19,8:.,37.43,.	0/0:6:3,3:.,8.32,.	0/0:43:21,22:.,59.61,.	0/0:24:12,12:.,33.27,.	0/0:44:23,21:.,61,.	0/0:31:18,13:.,42.98,.	0/0:35:17,18:.,48.52,.	./.:0:.,.:.,.,.	0/0:29:13,16:.,40.2,.	0/0:32:19,13:.,44.36,.	./.:0:.,.:.,.,.	0/0:25:12,13:.,34.66,.	0/0:14:7,7:.,19.41,.	0/0:40:20,20:.,55.45,.	0/0:24:12,12:.,33.27,.	0/0:27:13,14:.,37.43,.	0/0:8:4,4:.,11.09,.	0/0:63:28,35:.,88.72,.	0/0:16:8,8:.,22.18,.	./.:0:.,.:.,.,.	0/0:44:22,22:.,61,.	0/1:21:16,5:.,29.11,.	0/0:29:15,14:.,40.2,.	0/0:4:2,2:.,5.55,.	0/0:26:13,13:.,36.04,.	0/0:29:14,15:.,40.2,.	0/0:25:17,8:.,34.66,.	0/1:22:16,6:.,30.5,.	0/0:15:7,8:.,20.79,.	0/0:12:6,6:.,16.64,.	./.:0:.,.:.,.,.	0/0:26:13,13:.,36.04,.	0/0:34:17,17:.,47.13,.	0/1:47:29,18:.,65.16,.	0/0:26:13,13:.,36.04,.	0/1:12:7,5:.,16.64,.
un	79747	857	C	G	.	PASS	NS=77;AF=0.831,0.169	GT:DP:AD:GL	1/1:27:12,15:.,37.43,.	1/1:11:5,6:.,15.25,.	./.:6:.,.:.,.,.	./.:0:.,.:.,.,.	0/0:40:14,26:.,55.45,.	0/1:15:5,10:.,20.79,.	0/0:25:12,13:.,34.66,.	0/0:21:10,11:.,29.11,.	1/1:26:13,13:.,36.04,.	0/0:14:7,7:.,19.41,.	0/0:35:20,15:.,48.52,.	0/0:27:13,14:.,37.43,.	0/1:11:6,5:.,15.25,.	0/1:21:11,10:.,29.11,.	0/0:35:17,18:.,48.52,.	1/1:16:8,8:.,22.18,.	0/0:6:3,3:.,8.32,.	0/0:11:5,6:.,15.25,.	0/0:26:13,13:.,36.04,.	0/1:25:16,9:.,34.66,.	0/1:29:19,10:.,41.59,.	0/0:4:2,2:.,5.55,.	0/0:18:9,9:.,24.95,.	0/0:41:20,21:.,56.84,.	0/0:20:10,10:.,29.11,.	0/0:26:12,14:.,37.43,.	./.:0:.,.:.,.,.	0/0:10:7,3:.,13.86,.	0/0:26:13,13:.,36.04,.	0/0:34:17,17:.,47.13,.	0/0:23:11,12:.,31.88,.	0/0:21:10,11:.,29.11,.	0/0:41:20,21:.,56.84,.	./.:0:.,.:.,.,.	0/0:26:13,13:.,36.04,.	0/0:40:23,17:.,55.45,.	0/0:10:5,5:.,13.86,.	0/1:54:30,24:.,77.63,.	0/0:39:19,20:.,55.45,.	./.:0:.,.:.,.,.	0/1:19:7,12:.,26.34,.	1/1:28:14,14:.,38.82,.	0/0:8:4,4:.,11.09,.	0/0:39:19,20:.,54.07,.	0/0:33:16,17:.,45.75,.	0/0:13:6,7:.,18.02,.	0/1:9:4,5:.,12.48,.	0/0:25:14,11:.,34.66,.	0/1:31:10,21:.,42.98,.	0/1:31:13,18:.,44.36,.	0/0:27:19,8:.,37.43,.	0/0:6:3,3:.,8.32,.	0/0:43:21,22:.,59.61,.	0/0:24:12,12:.,33.27,.	0/0:44:23,21:.,61,.	0/0:31:18,13:.,42.98,.	0/0:35:17,18:.,48.52,.	./.:0:.,.:.,.,.	0/1:29:16,13:.,40.2,.	0/0:32:19,13:.,44.36,.	./.:0:.,.:.,.,.	0/0:25:12,13:.,34.66,.	0/0:14:7,7:.,19.41,.	0/0:40:20,20:.,55.45,.	0/0:24:12,12:.,33.27,.	0/0:27:13,14:.,37.43,.	0/0:8:4,4:.,11.09,.	0/0:63:28,35:.,88.72,.	0/0:16:8,8:.,22.18,.	./.:0:.,.:.,.,.	0/0:44:22,22:.,61,.	0/1:21:16,5:.,29.11,.	0/0:29:15,14:.,40.2,.	0/0:4:2,2:.,5.55,.	0/0:26:13,13:.,36.04,.	0/0:29:14,15:.,40.2,.	0/1:25:8,17:.,34.66,.	0/1:22:16,6:.,30.5,.	0/0:15:7,8:.,20.79,.	0/0:12:6,6:.,16.64,.	./.:0:.,.:.,.,.	0/0:26:13,13:.,36.04,.	0/0:34:17,17:.,47.13,.	0/1:47:29,18:.,65.16,.	0/0:26:13,13:.,36.04,.	0/1:12:7,5:.,16.64,.
un	96462	1037	C	G	.	PASS	NS=68;AF=0.721,0.279	GT:DP:AD:GL	1/1:35:17,18:.,48.52,.	./.:0:.,.:.,.,.	1/1:18:9,9:.,24.95,.	0/0:19:9,10:.,26.34,.	0/0:65:32,33:.,90.11,.	0/1:31:11,20:.,42.98,.	0/0:30:15,15:.,41.59,.	0/0:17:8,9:.,23.57,.	1/1:58:29,29:.,80.41,.	0/1:57:32,25:.,79.02,.	./.:0:.,.:.,.,.	0/0:16:8,8:.,22.18,.	./.:0:.,.:.,.,.	0/0:33:16,17:.,45.75,.	0/0:14:7,7:.,19.41,.	1/1:34:17,17:.,47.13,.	0/1:47:20,27:.,65.16,.	0/0:5:2,3:.,6.93,.	1/1:29:14,15:.,40.2,.	0/0:40:20,20:.,55.45,.	./.:0:.,.:.,.,.	./.:0:.,.:.,.,.	0/0:14:7,7:.,19.41,.	./.:0:.,.:.,.,.	./.:0:.,.:.,.,.	0/0:73:36,37:.,101.2,.	./.:0:.,.:.,.,.	0/0:18:9,9:.,24.95,.	0/0:119:59,60:.,164.97,.	./.:0:.,.:.,.,.	0/1:92:47,45:.,127.54,.	0/1:59:33,26:.,81.79,.	./.:0:.,.:.,.,.	1/1:3:1,2:.,4.16,.	0/0:61:30,31:.,84.56,.	0/0:46:23,23:.,63.77,.	0/1:27:11,16:.,37.43,.	0/0:54:27,27:.,74.86,.	0/0:35:17,18:.,48.52,.	1/1:46:23,23:.,63.77,.	0/1:95:62,33:.,131.7,.	./.:0:.,.:.,.,.	0/0:5:2,3:.,6.93,.	0/1:115:51,64:.,159.42,.	0/0:41:20,21:.,56.84,.	1/1:18:9,9:.,24.95,.	0/0:4:2,2:.,5.55,.	0/0:70:35,35:.,97.04,.	1/1:29:14,15:.,40.2,.	0/0:62:31,31:.,85.95,.	./.:0:.,.:.,.,.	./.:0:.,.:.,.,.	1/1:30:15,15:.,41.59,.	0/0:19:9,10:.,26.34,.	0/0:58:29,29:.,80.41,.	0/0:93:46,47:.,128.93,.	0/0:30:15,15:.,41.59,.	0/0:128:64,64:.,177.45,.	0/0:101:50,51:.,140.02,.	0/1:76:45,31:.,105.36,.	0/1:93:47,46:.,128.93,.	1/1:13:6,7:.,18.02,.	0/0:35:17,18:.,48.52,.	0/0:21:10,11:.,29.11,.	0/0:19:9,10:.,26.34,.	0/0:30:15,15:.,41.59,.	./.:0:.,.:.,.,.	1/1:38:19,19:.,52.68,.	0/0:27:13,14:.,37.43,.	./.:0:.,.:.,.,.	0/0:32:16,16:.,44.36,.	0/0:14:7,7:.,19.41,.	0/0:21:10,11:.,29.11,.	./.:0:.,.:.,.,.	0/1:65:26,39:.,90.11,.	./.:0:.,.:.,.,.	./.:0:.,.:.,.,.	0/0:31:15,16:.,42.98,.	0/0:21:10,11:.,29.11,.	0/0:19:9,10:.,26.34,.	1/1:46:23,23:.,63.77,.	0/0:20:10,10:.,27.73,.	0/0:50:25,25:.,69.31,.	0/1:5:3,2:.,8.32,.	0/0:17:8,9:.,23.57,.	0/0:17:8,9:.,23.57,.
un	100605	1082	G	C	.	PASS	NS=78;AF=0.712,0.288	GT:DP:AD:GL	0/0:17:8,9:.,23.57,.	0/0:22:11,11:.,30.5,.	0/0:10:5,5:.,13.86,.	1/0:11:5,6:.,15.25,.	1/0:47:27,20:.,65.16,.	0/0:15:7,8:.,20.79,.	1/0:27:14,13:.,37.43,.	1/0:10:5,5:.,13.86,.	0/0:45:22,23:.,62.38,.	0/0:15:8,7:.,20.79,.	1/0:16:10,6:.,22.18,.	1/0:21:11,10:.,29.11,.	./.:0:.,.:.,.,.	0/0:16:8,8:.,22.18,.	0/0:16:8,8:.,22.18,.	1/0:18:8,10:.,24.95,.	1/0:9:6,3:.,12.48,.	0/0:7:3,4:.,9.7,.	0/0:17:8,9:.,23.57,.	0/0:12:6,6:.,16.64,.	0/0:21:10,11:.,29.11,.	./.:2:.,.:.,.,.	0/0:10:5,5:.,13.86,.	1/0:19:5,14:.,26.34,.	0/0:14:7,7:.,19.41,.	0/0:48:24,24:.,66.54,.	1/0:46:20,26:.,63.77,.	1/1:3:1,2:.,4.16,.	1/0:35:14,21:.,48.52,.	1/0:14:6,8:.,19.41,.	0/0:24:12,12:.,33.27,.	0/0:10:5,5:.,13.86,.	0/0:24:12,12:.,33.27,.	./.:0:.,.:.,.,.	1/0:40:16,24:.,55.45,.	1/0:26:14,12:.,36.04,.	1/0:6:3,3:.,11.09,.	0/0:29:14,15:.,40.2,.	0/0:15:8,7:.,20.79,.	1/0:16:5,11:.,22.18,.	0/0:26:13,13:.,36.04,.	1/0:13:5,8:.,18.02,.	./.:0:.,.:.,.,.	0/0:55:27,28:.,76.25,.	0/0:31:15,16:.,42.98,.	0/0:13:6,7:.,18.02,.	0/0:4:2,2:.,5.55,.	0/0:17:8,9:.,23.57,.	0/0:15:7,8:.,20.79,.	1/1:15:7,8:.,20.79,.	0/0:35:17,18:.,48.52,.	1/0:10:4,6:.,13.86,.	1/0:24:9,15:.,33.27,.	1/1:14:7,7:.,19.41,.	1/0:28:13,15:.,38.82,.	1/1:28:14,14:.,38.82,.	1/1:23:11,12:.,31.88,.	0/0:41:20,21:.,56.84,.	0/0:29:14,15:.,40.2,.	0/0:22:11,11:.,30.5,.	1/0:31:15,16:.,42.98,.	0/0:8:4,4:.,11.09,.	1/0:17:10,7:.,23.57,.	0/0:14:7,7:.,19.41,.	1/0:18:6,12:.,24.95,.	0/0:11:5,6:.,15.25,.	1/0:14:8,6:.,19.41,.	0/0:9:4,5:.,12.48,.	1/0:9:5,4:.,12.48,.	./.:0:.,.:.,.,.	1/0:32:19,13:.,44.36,.	./.:8:.,.:.,.,.	1/0:13:9,4:.,18.02,.	1/0:4:3,1:.,6.93,.	0/0:27:13,14:.,37.43,.	1/0:19:11,8:.,26.34,.	0/0:29:14,15:.,40.2,.	1/0:27:10,17:.,37.43,.	./.:8:.,.:.,.,.	0/0:6:3,3:.,8.32,.	1/0:35:16,19:.,48.52,.	1/0:7:4,3:.,11.09,.	1/0:29:11,18:.,40.2,.	1/0:25:9,16:.,34.66,.	1/0:14:8,6:.,19.41,.	./.:6:.,.:.,.,.
un	100671	1082	G	T	.	PASS	NS=80;AF=0.988,0.012	GT:DP:AD:GL	0/0:17:8,9:.,23.57,.	0/0:22:11,11:.,30.5,.	0/0:10:5,5:.,13.86,.	0/0:11:5,6:.,15.25,.	0/0:47:27,20:.,65.16,.	0/0:15:7,8:.,20.79,.	0/0:27:14,13:.,37.43,.	0/0:10:5,5:.,13.86,.	0/0:45:22,23:.,62.38,.	0/1:15:8,7:.,20.79,.	0/0:16:10,6:.,22.18,.	0/0:21:11,10:.,29.11,.	./.:0:.,.:.,.,.	0/0:16:8,8:.,22.18,.	0/0:16:8,8:.,22.18,.	0/0:18:8,10:.,24.95,.	0/0:9:6,3:.,12.48,.	0/0:7:3,4:.,9.7,.	0/0:17:8,9:.,23.57,.	0/0:12:6,6:.,16.64,.	0/0:21:10,11:.,29.11,.	./.:2:.,.:.,.,.	0/0:10:5,5:.,13.86,.	0/0:19:5,14:.,26.34,.	0/0:14:7,7:.,19.41,.	0/0:48:24,24:.,66.54,.	0/0:46:20,26:.,63.77,.	0/0:3:1,2:.,4.16,.	0/0:35:14,21:.,48.52,.	0/0:14:6,8:.,19.41,.	0/0:24:12,12:.,33.27,.	0/0:10:5,5:.,13.86,.	0/0:24:12,12:.,33.27,.	./.:0:.,.:.,.,.	0/0:40:16,24:.,55.45,.	0/0:26:14,12:.,36.04,.	0/0:6:3,3:.,11.09,.	0/0:29:14,15:.,40.2,.	0/1:15:8,7:.,20.79,.	0/0:16:5,11:.,22.18,.	0/0:26:13,13:.,36.04,.	0/0:13:5,8:.,18.02,.	./.:0:.,.:.,.,.	0/0:55:27,28:.,76.25,.	0/0:31:15,16:.,42.98,.	0/0:13:6,7:.,18.02,.	0/0:4:2,2:.,5.55,.	0/0:17:8,9:.,23.57,.	0/0:15:7,8:.,20.79,.	0/0:15:7,8:.,20.79,.	0/0:35:17,18:.,48.52,.	0/0:10:4,6:.,13.86,.	0/0:24:9,15:.,33.27,.	0/0:14:7,7:.,19.41,.	0/0:28:13,15:.,38.82,.	0/0:28:14,14:.,38.82,.	0/0:23:11,12:.,31.88,.	0/0:41:20,21:.,56.84,.	0/0:29:14,15:.,40.2,.	0/0:22:11,11:.,30.5,.	0/0:31:15,16:.,42.98,.	0/0:8:4,4:.,11.09,.	0/0:17:10,7:.,23.57,.	0/0:14:7,7:.,19.41,.	0/0:18:6,12:.,24.95,.	0/0:11:5,6:.,15.25,.	0/0:14:8,6:.,19.41,.	0/0:9:4,5:.,12.48,.	0/0:9:5,4:.,12.48,.	./.:0:.,.:.,.,.	0/0:32:19,13:.,44.36,.	0/0:8:4,4:.,11.09,.	0/0:13:9,4:.,18.02,.	0/0:4:3,1:.,6.93,.	0/0:27:13,14:.,37.43,.	0/0:19:11,8:.,26.34,.	0/0:29:14,15:.,40.2,.	0/0:27:10,17:.,37.43,.	0/0:8:4,4:.,11.09,.	./.:6:.,.:.,.,.	0/0:35:16,19:.,48.52,.	0/0:7:4,3:.,11.09,.	0/0:29:11,18:.,40.2,.	0/0:25:9,16:.,34.66,.	0/0:14:8,6:.,19.41,.	0/0:6:3,3:.,8.32,.
un	106428	1145	G	A	.	PASS	NS=64;AF=0.945,0.055	GT:DP:AD:GL	0/0:37:18,19:.,51.29,.	1/0:54:25,29:.,74.86,.	./.:0:.,.:.,.,.	0/0:24:12,12:.,33.27,.	0/0:53:26,27:.,73.47,.	0/0:8:4,4:.,11.09,.	0/0:13:6,7:.,18.02,.	0/0:9:4,5:.,12.48,.	0/0:22:11,11:.,30.5,.	0/0:14:7,7:.,19.41,.	0/0:11:5,6:.,15.25,.	1/1:11:5,6:.,15.25,.	0/0:8:4,4:.,11.09,.	./.:0:.,.:.,.,.	0/0:24:12,12:.,33.27,.	0/0:16:8,8:.,22.18,.	0/0:14:7,7:.,19.41,.	./.:0:.,.:.,.,.	0/0:14:7,7:.,19.41,.	./.:0:.,.:.,.,.	0/0:22:11,11:.,30.5,.	./.:2:.,.:.,.,.	0/0:21:10,11:.,29.11,.	0/0:67:33,34:.,92.88,.	0/0:18:9,9:.,24.95,.	./.:0:.,.:.,.,.	0/0:58:29,29:.,80.41,.	./.:9:.,.:.,.,.	0/0:23:11,12:.,31.88,.	0/0:17:8,9:.,23.57,.	0/0:18:9,9:.,24.95,.	./.:0:.,.:.,.,.	0/0:45:22,23:.,62.38,.	./.:0:.,.:.,.,.	0/0:39:19,20:.,54.07,.	./.:0:.,.:.,.,.	0/0:5:2,3:.,6.93,.	./.:0:.,.:.,.,.	0/0:19:9,10:.,26.34,.	0/0:32:16,16:.,44.36,.	1/0:30:16,14:.,41.59,.	0/0:9:4,5:.,12.48,.	0/0:15:7,8:.,20.79,.	./.:0:.,.:.,.,.	./.:0:.,.:.,.,.	0/0:13:6,7:.,18.02,.	./.:2:.,.:.,.,.	0/0:41:20,21:.,56.84,.	./.:0:.,.:.,.,.	0/0:12:6,6:.,16.64,.	0/0:41:20,21:.,56.84,.	0/0:11:5,6:.,15.25,.	0/0:12:6,6:.,16.64,.	0/0:10:5,5:.,13.86,.	0/0:42:21,21:.,58.22,.	1/0:48:24,24:.,66.54,.	0/0:26:13,13:.,36.04,.	0/0:46:23,23:.,63.77,.	0/0:34:17,17:.,47.13,.	0/0:36:18,18:.,49.91,.	0/0:20:10,10:.,27.73,.	0/0:5:2,3:.,6.93,.	0/0:16:8,8:.,22.18,.	0/0:17:8,9:.,23.57,.	0/0:14:7,7:.,19.41,.	0/0:21:10,11:.,29.11,.	0/0:13:6,7:.,18.02,.	0/0:16:8,8:.,22.18,.	0/0:16:8,8:.,22.18,.	./.:0:.,.:.,.,.	0/0:39:19,20:.,54.07,.	./.:0:.,.:.,.,.	./.:0:.,.:.,.,.	./.:0:.,.:.,.,.	./.:0:.,.:.,.,.	0/0:19:9,10:.,26.34,.	0/0:17:8,9:.,23.57,.	0/0:35:17,18:.,48.52,.	0/0:14:7,7:.,19.41,.	0/0:7:3,4:.,9.7,.	0/0:25:12,13:.,34.66,.	1/1:18:9,9:.,24.95,.	./.:0:.,.:.,.,.	0/0:21:10,11:.,29.11,.	./.:0:.,.:.,.,.	0/0:7:3,4:.,9.7,.
un	111773	1202	A	T	.	PASS	NS=70;AF=0.921,0.079	GT:DP:AD:GL	0/0:30:16,14:.,41.59,.	0/0:50:26,24:.,69.31,.	0/0:12:6,6:.,16.64,.	0/0:20:10,10:.,27.73,.	0/0:69:34,35:.,95.65,.	./.:0:.,.:.,.,.	0/0:33:16,17:.,45.75,.	0/0:19:9,10:.,26.34,.	0/1:43:20,23:.,59.61,.	./.:0:.,.:.,.,.	0/0:20:10,10:.,27.73,.	0/0:4:2,2:.,5.55,.	./.:0:.,.:.,.,.	0/0:32:16,16:.,44.36,.	0/0:13:6,7:.,18.02,.	0/1:45:26,19:.,62.38,.	1/1:18:9,9:.,24.95,.	./.:0:.,.:.,.,.	0/0:34:17,17:.,47.13,.	0/0:18:9,9:.,26.34,.	0/0:21:10,11:.,29.11,.	./.:2:.,.:.,.,.	0/0:18:9,9:.,24.95,.	1/1:25:12,13:.,34.66,.	0/0:32:16,16:.,44.36,.	0/0:36:18,18:.,49.91,.	0/0:46:23,23:.,63.77,.	0/0:11:5,6:.,15.25,.	0/0:42:21,21:.,58.22,.	0/0:44:22,22:.,61,.	0/0:20:10,10:.,27.73,.	0/0:15:7,8:.,20.79,.	./.:0:.,.:.,.,.	0/0:6:3,3:.,8.32,.	0/0:25:12,13:.,34.66,.	0/0:33:16,17:.,45.75,.	./.:0:.,.:.,.,.	0/0:25:12,13:.,34.66,.	1/1:30:15,15:.,41.59,.	0/0:39:19,20:.,54.07,.	0/0:14:7,7:.,19.41,.	0/0:6:3,3:.,8.32,.	0/0:3:1,2:.,4.16,.	./.:0:.,.:.,.,.	./.:0:.,.:.,.,.	0/0:7:3,4:.,9.7,.	0/0:8:4,4:.,11.09,.	./.:0:.,.:.,.,.	0/0:17:8,9:.,23.57,.	0/0:3:1,2:.,4.16,.	0/0:65:32,33:.,90.11,.	./.:0:.,.:.,.,.	./.:0:.,.:.,.,.	0/1:30:15,15:.,44.36,.	0/0:47:25,22:.,65.16,.	0/0:42:21,21:.,58.22,.	0/0:9:4,5:.,12.48,.	0/0:25:12,13:.,34.66,.	0/0:34:17,17:.,47.13,.	0/0:14:7,7:.,19.41,.	0/0:24:12,12:.,33.27,.	0/0:9:4,5:.,12.48,.	./.:0:.,.:.,.,.	0/0:19:9,10:.,26.34,.	0/0:6:3,3:.,8.32,.	0/0:39:19,20:.,54.07,.	0/0:19:9,10:.,26.34,.	0/0:31:11,20:.,42.98,.	0/0:17:9,8:.,23.57,.	./.:0:.,.:.,.,.	0/1:39:23,16:.,54.07,.	./.:0:.,.:.,.,.	0/0:9:4,5:.,12.48,.	0/0:3:1,2:.,4.16,.	0/0:28:14,14:.,38.82,.	0/0:23:11,12:.,31.88,.	0/0:24:12,12:.,33.27,.	./.:0:.,.:.,.,.	0/0:5:2,3:.,6.93,.	0/0:8:4,4:.,11.09,.	0/0:44:24,20:.,61,.	0/1:19:11,8:.,26.34,.	0/0:17:8,9:.,23.57,.	0/0:13:6,7:.,18.02,.	0/0:19:10,9:.,26.34,.	0/0:15:7,8:.,20.79,.
un	111780	1202	C	T	.	PASS	NS=70;AF=0.986,0.014	GT:DP:AD:GL	0/0:30:16,14:.,41.59,.	0/0:50:26,24:.,69.31,.	0/0:12:6,6:.,16.64,.	0/0:20:10,10:.,27.73,.	0/0:69:34,35:.,95.65,.	./.:0:.,.:.,.,.	0/0:33:16,17:.,45.75,.	0/0:19:9,10:.,26.34,.	0/0:43:20,23:.,59.61,.	./.:0:.,.:.,.,.	0/0:20:10,10:.,27.73,.	0/0:4:2,2:.,5.55,.	./.:0:.,.:.,.,.	0/0:32:16,16:.,44.36,.	0/0:13:6,7:.,18.02,.	0/0:45:26,19:.,62.38,.	0/0:18:9,9:.,24.95,.	./.:0:.,.:.,.,.	0/0:34:17,17:.,47.13,.	0/0:18:9,9:.,26.34,.	0/0:21:10,11:.,29.11,.	./.:2:.,.:.,.,.	0/0:18:9,9:.,24.95,.	0/0:25:12,13:.,34.66,.	0/0:32:16,16:.,44.36,.	0/0:36:18,18:.,49.91,.	0/0:46:23,23:.,63.77,.	0/0:11:5,6:.,15.25,.	0/0:42:21,21:.,58.22,.	0/0:44:22,22:.,61,.	0/0:20:10,10:.,27.73,.	0/0:15:7,8:.,20.79,.	./.:0:.,.:.,.,.	0/0:6:3,3:.,8.32,.	0/0:25:12,13:.,34.66,.	0/0:33:16,17:.,45.75,.	./.:0:.,.:.,.,.	0/0:25:12,13:.,34.66,.	0/0:30:15,15:.,41.59,.	0/0:39:19,20:.,54.07,.	0/0:14:7,7:.,19.41,.	0/0:6:3,3:.,8.32,.	0/0:3:1,2:.,4.16,.	./.:0:.,.:.,.,.	./.:0:.,.:.,.,.	0/0:7:3,4:.,9.7,.	0/0:8:4,4:.,11.09,.	./.:0:.,.:.,.,.	0/0:17:8,9:.,23.57,.	0/0:3:1,2:.,4.16,.	0/0:65:32,33:.,90.11,.	./.:0:.,.:.,.,.	./.:0:.,.:.,.,.	0/0:30:15,15:.,44.36,.	0/0:47:25,22:.,65.16,.	0/0:42:21,21:.,58.22,.	0/0:9:4,5:.,12.48,.	0/0:25:12,13:.,34.66,.	0/0:34:17,17:.,47.13,.	0/0:14:7,7:.,19.41,.	0/0:24:12,12:.,33.27,.	0/0:9:4,5:.,12.48,.	./.:0:.,.:.,.,.	0/0:19:9,10:.,26.34,.	0/0:6:3,3:.,8.32,.	0/0:39:19,20:.,54.07,.	0/0:19:9,10:.,26.34,.	0/0:31:11,20:.,42.98,.	0/0:17:9,8:.,23.57,.	./.:0:.,.:.,.,.	0/0:39:23,16:.,54.07,.	./.:0:.,.:.,.,.	0/0:9:4,5:.,12.48,.	0/0:3:1,2:.,4.16,.	0/0:28:14,14:.,38.82,.	0/0:23:11,12:.,31.88,.	0/0:24:12,12:.,33.27,.	./.:0:.,.:.,.,.	0/0:5:2,3:.,6.93,.	0/0:8:4,4:.,11.09,.	0/1:44:24,20:.,61,.	0/1:19:8,11:.,26.34,.	0/0:17:8,9:.,23.57,.	0/0:13:6,7:.,18.02,.	0/0:19:10,9:.,26.34,.	0/0:15:7,8:.,20.79,.
un	111794	1202	A	G	.	PASS	NS=67;AF=0.694,0.306	GT:DP:AD:GL	0/1:30:16,14:.,41.59,.	0/1:50:26,24:.,69.31,.	1/1:12:6,6:.,16.64,.	1/1:20:10,10:.,27.73,.	0/0:69:34,35:.,95.65,.	./.:0:.,.:.,.,.	0/0:33:16,17:.,45.75,.	0/0:19:9,10:.,26.34,.	0/0:43:20,23:.,59.61,.	./.:0:.,.:.,.,.	0/0:20:10,10:.,27.73,.	1/1:4:2,2:.,5.55,.	./.:0:.,.:.,.,.	0/0:32:16,16:.,44.36,.	0/0:13:6,7:.,18.02,.	0/0:45:26,19:.,62.38,.	0/0:18:9,9:.,24.95,.	./.:0:.,.:.,.,.	0/0:34:17,17:.,47.13,.	0/1:18:9,9:.,26.34,.	0/0:21:10,11:.,29.11,.	./.:2:.,.:.,.,.	0/0:18:9,9:.,24.95,.	0/0:25:12,13:.,34.66,.	1/1:32:16,16:.,44.36,.	0/0:36:18,18:.,49.91,.	0/0:46:23,23:.,63.77,.	1/1:11:5,6:.,15.25,.	0/0:42:21,21:.,58.22,.	0/0:44:22,22:.,61,.	0/0:20:10,10:.,27.73,.	1/1:15:7,8:.,20.79,.	./.:0:.,.:.,.,.	0/0:6:3,3:.,8.32,.	0/0:25:12,13:.,34.66,.	1/1:33:16,17:.,45.75,.	./.:0:.,.:.,.,.	0/0:25:12,13:.,34.66,.	0/0:30:15,15:.,41.59,.	0/0:39:19,20:.,54.07,.	1/1:14:7,7:.,19.41,.	0/0:6:3,3:.,8.32,.	0/0:3:1,2:.,4.16,.	./.:0:.,.:.,.,.	./.:0:.,.:.,.,.	1/1:7:3,4:.,9.7,.	./.:8:.,.:.,.,.	./.:0:.,.:.,.,.	1/1:17:8,9:.,23.57,.	1/1:3:1,2:.,4.16,.	0/0:65:32,33:.,90.11,.	./.:0:.,.:.,.,.	./.:0:.,.:.,.,.	0/0:30:15,15:.,44.36,.	0/1:47:25,22:.,65.16,.	1/1:42:21,21:.,58.22,.	0/0:9:4,5:.,12.48,.	0/0:25:12,13:.,34.66,.	0/0:34:17,17:.,47.13,.	1/1:14:7,7:.,19.41,.	1/1:24:12,12:.,33.27,.	1/1:9:4,5:.,12.48,.	./.:0:.,.:.,.,.	0/0:19:9,10:.,26.34,.	0/0:6:3,3:.,8.32,.	0/0:39:19,20:.,54.07,.	./.:19:.,.:.,.,.	0/1:31:11,20:.,42.98,.	0/1:17:9,8:.,23.57,.	./.:0:.,.:.,.,.	0/0:39:23,16:.,54.07,.	./.:0:.,.:.,.,.	1/1:9:4,5:.,12.48,.	0/0:3:1,2:.,4.16,.	1/1:28:14,14:.,38.82,.	0/0:23:11,12:.,31.88,.	0/0:24:12,12:.,33.27,.	./.:0:.,.:.,.,.	0/0:5:2,3:.,6.93,.	./.:8:.,.:.,.,.	0/0:44:24,20:.,61,.	0/0:19:11,8:.,26.34,.	0/0:17:8,9:.,23.57,.	0/0:13:6,7:.,18.02,.	0/1:19:10,9:.,26.34,.	0/0:15:7,8:.,20.79,.
un	131052	1409	A	T	.	PASS	NS=72;AF=0.833,0.167	GT:DP:AD:GL	0/1:17:11,6:.,23.57,.	0/1:15:6,9:.,20.79,.	./.:12:.,.:.,.,.	0/0:6:3,3:.,8.32,.	0/0:13:6,7:.,18.02,.	./.:0:.,.:.,.,.	0/0:13:6,7:.,18.02,.	1/1:3:1,2:.,4.16,.	0/0:23:11,12:.,31.88,.	0/0:19:9,10:.,26.34,.	0/0:13:6,7:.,18.02,.	./.:0:.,.:.,.,.	./.:0:.,.:.,.,.	0/0:17:10,7:.,23.57,.	0/1:11:8,3:.,15.25,.	0/0:6:3,3:.,8.32,.	0/1:10:7,3:.,16.64,.	0/0:4:2,2:.,5.55,.	0/0:18:9,9:.,24.95,.	./.:5:.,.:.,.,.	0/1:22:9,13:.,30.5,.	./.:0:.,.:.,.,.	0/0:13:5,8:.,18.02,.	0/1:17:8,9:.,23.57,.	0/0:5:2,3:.,6.93,.	0/0:33:16,17:.,45.75,.	0/0:26:13,13:.,36.04,.	0/0:4:2,2:.,5.55,.	0/0:17:8,9:.,23.57,.	0/0:7:3,4:.,9.7,.	0/0:11:5,6:.,15.25,.	0/1:14:4,10:.,19.41,.	0/0:5:2,3:.,6.93,.	./.:0:.,.:.,.,.	0/1:19:10,9:.,26.34,.	0/0:21:10,11:.,29.11,.	0/0:6:3,3:.,8.32,.	0/1:26:14,12:.,36.04,.	0/0:28:14,14:.,38.82,.	0/0:8:4,4:.,11.09,.	0/1:4:2,2:.,6.93,.	0/1:8:3,5:.,11.09,.	0/0:5:2,3:.,6.93,.	0/1:38:24,14:.,52.68,.	0/0:40:17,23:.,55.45,.	0/0:9:4,5:.,12.48,.	./.:2:.,.:.,.,.	0/0:15:5,10:.,20.79,.	./.:7:.,.:.,.,.	0/0:10:5,5:.,13.86,.	0/1:27:14,13:.,37.43,.	0/0:3:1,2:.,4.16,.	0/0:10:5,5:.,13.86,.	0/0:12:5,7:.,16.64,.	0/1:17:10,7:.,23.57,.	0/0:19:9,10:.,26.34,.	0/0:9:4,5:.,12.48,.	0/0:22:11,11:.,30.5,.	0/0:22:10,12:.,30.5,.	1/1:10:5,5:.,13.86,.	0/0:28:12,16:.,38.82,.	./.:8:.,.:.,.,.	0/1:14:10,4:.,19.41,.	0/0:10:5,5:.,13.86,.	0/0:4:2,2:.,6.93,.	0/0:9:4,5:.,12.48,.	0/0:10:5,5:.,13.86,.	0/0:11:4,7:.,15.25,.	0/1:7:3,4:.,9.7,.	./.:0:.,.:.,.,.	0/0:24:12,12:.,33.27,.	0/1:5:3,2:.,6.93,.	0/0:8:4,4:.,11.09,.	0/0:7:3,4:.,9.7,.	0/1:20:14,6:.,27.73,.	0/1:13:8,5:.,18.02,.	0/0:23:7,16:.,31.88,.	0/0:14:7,7:.,19.41,.	./.:2:.,.:.,.,.	0/0:5:3,2:.,6.93,.	0/1:19:10,9:.,26.34,.	./.:0:.,.:.,.,.	0/0:8:4,4:.,11.09,.	0/0:20:10,10:.,27.73,.	0/0:11:5,6:.,15.25,.	./.:3:.,.:.,.,.
un	131056	1409	C	T	.	PASS	NS=75;AF=0.560,0.440	GT:DP:AD:GL	0/1:17:11,6:.,23.57,.	0/1:15:6,9:.,20.79,.	1/1:12:6,6:.,16.64,.	0/0:6:3,3:.,8.32,.	1/1:13:6,7:.,18.02,.	./.:0:.,.:.,.,.	0/0:13:6,7:.,18.02,.	1/1:3:1,2:.,4.16,.	0/0:23:11,12:.,31.88,.	0/1:19:9,10:.,26.34,.	0/1:13:6,7:.,18.02,.	./.:0:.,.:.,.,.	./.:0:.,.:.,.,.	0/1:17:10,7:.,23.57,.	1/1:11:8,3:.,15.25,.	0/1:6:3,3:.,8.32,.	0/1:10:7,3:.,16.64,.	0/1:4:2,2:.,5.55,.	0/0:18:9,9:.,24.95,.	./.:5:.,.:.,.,.	1/1:22:9,13:.,30.5,.	./.:0:.,.:.,.,.	0/1:13:5,8:.,18.02,.	0/1:17:8,9:.,23.57,.	0/0:5:2,3:.,6.93,.	1/1:33:16,17:.,45.75,.	1/1:26:13,13:.,36.04,.	1/1:4:2,2:.,5.55,.	0/0:17:8,9:.,23.57,.	0/0:7:3,4:.,9.7,.	0/0:11:5,6:.,15.25,.	1/1:14:4,10:.,19.41,.	0/0:5:2,3:.,6.93,.	./.:0:.,.:.,.,.	0/1:19:10,9:.,26.34,.	1/1:21:10,11:.,29.11,.	0/0:6:3,3:.,8.32,.	0/1:26:14,12:.,36.04,.	0/0:28:14,14:.,38.82,.	0/0:8:4,4:.,11.09,.	0/1:4:2,2:.,6.93,.	0/1:8:3,5:.,11.09,.	0/0:5:2,3:.,6.93,.	0/1:38:24,14:.,52.68,.	0/1:40:17,23:.,55.45,.	0/0:9:4,5:.,12.48,.	./.:2:.,.:.,.,.	0/1:15:5,10:.,20.79,.	1/1:7:3,4:.,9.7,.	0/0:10:5,5:.,13.86,.	0/1:27:14,13:.,37.43,.	./.:3:.,.:.,.,.	0/0:10:5,5:.,13.86,.	0/1:12:5,7:.,16.64,.	1/1:17:10,7:.,23.57,.	1/1:19:9,10:.,26.34,.	0/0:9:4,5:.,12.48,.	0/0:22:11,11:.,30.5,.	0/1:22:10,12:.,30.5,.	1/1:10:5,5:.,13.86,.	0/1:28:12,16:.,38.82,.	1/1:8:4,4:.,11.09,.	0/1:14:10,4:.,19.41,.	0/1:10:5,5:.,13.86,.	0/1:4:2,2:.,6.93,.	1/1:9:4,5:.,12.48,.	0/0:10:5,5:.,13.86,.	0/1:11:4,7:.,15.25,.	0/1:7:3,4:.,9.7,.	./.:0:.,.:.,.,.	0/0:24:12,12:.,33.27,.	0/1:5:3,2:.,6.93,.	0/0:8:4,4:.,11.09,.	0/0:7:3,4:.,9.7,.	0/1:20:14,6:.,27.73,.	0/1:13:8,5:.,18.02,.	0/1:23:7,16:.,31.88,.	0/0:14:7,7:.,19.41,.	./.:2:.,.:.,.,.	0/1:5:3,2:.,6.93,.	0/1:19:10,9:.,26.34,.	./.:0:.,.:.,.,.	0/0:8:4,4:.,11.09,.	0/0:20:10,10:.,27.73,.	0/0:11:5,6:.,15.25,.	1/1:3:1,2:.,4.16,.
un	133252	1433	G	T	.	PASS	NS=77;AF=0.779,0.221	GT:DP:AD:GL	0/0:45:22,23:.,62.38,.	0/1:24:9,15:.,33.27,.	0/0:4:2,2:.,5.55,.	./.:20:.,.:.,.,.	./.:0:.,.:.,.,.	./.:0:.,.:.,.,.	0/0:35:17,18:.,48.52,.	0/1:27:13,14:.,37.43,.	0/0:23:11,12:.,31.88,.	0/0:40:20,20:.,55.45,.	1/1:17:8,9:.,23.57,.	0/1:19:11,8:.,26.34,.	0/0:13:6,7:.,18.02,.	0/0:30:15,15:.,41.59,.	0/1:25:8,17:.,34.66,.	0/1:44:29,15:.,61,.	0/0:25:12,13:.,34.66,.	0/1:11:3,8:.,15.25,.	0/0:18:9,9:.,24.95,.	0/0:8:4,4:.,11.09,.	0/1:30:12,18:.,41.59,.	0/0:9:4,5:.,12.48,.	0/0:21:10,11:.,29.11,.	0/0:43:21,22:.,59.61,.	0/1:18:10,8:.,24.95,.	0/0:34:17,17:.,47.13,.	0/0:23:11,12:.,31.88,.	0/0:7:3,4:.,9.7,.	0/0:14:7,7:.,19.41,.	0/0:15:7,8:.,20.79,.	0/0:19:9,10:.,26.34,.	0/1:32:14,18:.,44.36,.	0/0:26:13,13:.,36.04,.	1/1:12:6,6:.,16.64,.	0/0:36:18,18:.,49.91,.	1/1:15:7,8:.,20.79,.	0/0:10:5,5:.,13.86,.	0/0:20:10,10:.,27.73,.	0/0:23:11,12:.,31.88,.	0/0:17:8,9:.,23.57,.	./.:12:.,.:.,.,.	1/1:20:10,10:.,27.73,.	0/0:30:15,15:.,41.59,.	0/0:17:8,9:.,23.57,.	0/0:20:10,10:.,27.73,.	0/0:27:13,14:.,37.43,.	1/1:6:3,3:.,8.32,.	0/0:21:10,11:.,29.11,.	0/0:8:4,4:.,11.09,.	0/0:64:32,32:.,88.72,.	./.:0:.,.:.,.,.	0/0:8:4,4:.,11.09,.	0/0:11:5,6:.,15.25,.	./.:0:.,.:.,.,.	0/0:10:5,5:.,13.86,.	0/1:27:12,15:.,37.43,.	0/0:45:22,23:.,62.38,.	1/1:20:10,10:.,27.73,.	0/0:23:11,12:.,31.88,.	0/0:32:16,16:.,44.36,.	0/0:13:6,7:.,18.02,.	0/1:10:7,3:.,13.86,.	1/1:16:8,8:.,22.18,.	0/0:20:10,10:.,27.73,.	0/0:24:12,12:.,33.27,.	0/0:19:9,10:.,26.34,.	0/1:36:23,13:.,49.91,.	1/1:25:12,13:.,34.66,.	0/0:17:8,9:.,23.57,.	./.:0:.,.:.,.,.	0/0:6:3,3:.,8.32,.	0/1:21:10,11:.,29.11,.	0/1:32:15,17:.,44.36,.	./.:0:.,.:.,.,.	0/1:34:19,15:.,47.13,.	0/0:8:4,4:.,11.09,.	1/1:20:10,10:.,27.73,.	0/0:22:11,11:.,30.5,.	0/0:13:6,7:.,18.02,.	0/0:3:1,2:.,4.16,.	0/0:33:16,17:.,45.75,.	./.:0:.,.:.,.,.	0/0:28:14,14:.,38.82,.	0/1:35:20,15:.,48.52,.	0/0:8:4,4:.,11.09,.	0/0:11:5,6:.,15.25,.
un	133342	1434	C	A	.	PASS	NS=71;AF=0.655,0.345	GT:DP:AD:GL	0/0:14:7,7:.,19.41,.	0/0:36:20,16:.,49.91,.	1/0:11:3,8:.,15.25,.	1/0:23:7,16:.,31.88,.	1/1:58:29,29:.,80.41,.	0/0:9:4,5:.,12.48,.	0/0:24:10,14:.,33.27,.	0/0:3:1,2:.,4.16,.	1/1:39:19,20:.,54.07,.	1/0:21:7,14:.,29.11,.	0/0:28:19,9:.,38.82,.	0/0:20:7,13:.,27.73,.	./.:4:.,.:.,.,.	1/0:27:15,12:.,37.43,.	1/0:17:8,9:.,23.57,.	1/1:21:10,11:.,29.11,.	1/0:12:7,5:.,16.64,.	1/0:4:2,2:.,5.55,.	1/0:14:4,10:.,19.41,.	./.:4:.,.:.,.,.	1/0:35:21,14:.,48.52,.	./.:0:.,.:.,.,.	0/0:16:5,11:.,22.18,.	0/0:35:13,22:.,48.52,.	1/1:26:13,13:.,36.04,.	0/0:55:29,26:.,76.25,.	0/0:32:14,18:.,44.36,.	./.:5:.,.:.,.,.	./.:0:.,.:.,.,.	0/0:17:8,9:.,23.57,.	1/0:22:11,11:.,30.5,.	1/0:14:7,7:.,19.41,.	0/0:18:12,6:.,24.95,.	0/0:7:4,3:.,9.7,.	./.:0:.,.:.,.,.	0/0:28:14,14:.,38.82,.	./.:6:.,.:.,.,.	1/1:28:14,14:.,38.82,.	1/0:33:16,17:.,45.75,.	0/0:21:11,10:.,29.11,.	0/0:15:7,8:.,20.79,.	1/1:17:8,9:.,23.57,.	./.:0:.,.:.,.,.	0/0:30:23,7:.,41.59,.	1/0:38:12,26:.,54.07,.	1/1:18:9,9:.,24.95,.	./.:0:.,.:.,.,.	0/0:17:9,8:.,23.57,.	1/0:17:7,10:.,23.57,.	0/0:26:10,16:.,36.04,.	1/0:24:15,9:.,33.27,.	1/1:7:3,4:.,9.7,.	./.:0:.,.:.,.,.	1/0:16:6,10:.,22.18,.	1/0:28:13,15:.,40.2,.	1/0:24:16,8:.,34.66,.	1/0:27:12,15:.,37.43,.	1/0:38:20,18:.,52.68,.	0/0:18:11,7:.,24.95,.	./.:0:.,.:.,.,.	1/0:29:8,21:.,40.2,.	0/0:15:9,6:.,20.79,.	1/1:22:11,11:.,30.5,.	0/0:20:9,11:.,27.73,.	0/0:7:3,4:.,9.7,.	0/0:17:8,9:.,23.57,.	1/0:12:8,4:.,16.64,.	0/0:18:9,9:.,24.95,.	0/0:20:10,10:.,27.73,.	./.:0:.,.:.,.,.	1/0:25:15,10:.,34.66,.	1/0:4:2,2:.,6.93,.	./.:0:.,.:.,.,.	1/0:4:2,2:.,5.55,.	0/0:36:24,12:.,49.91,.	0/0:26:12,14:.,36.04,.	1/1:25:12,13:.,34.66,.	./.:0:.,.:.,.,.	./.:8:.,.:.,.,.	0/0:7:3,4:.,9.7,.	0/0:35:17,18:.,48.52,.	0/0:15:7,8:.,20.79,.	0/0:21:14,7:.,30.5,.	1/1:17:8,9:.,23.57,.	1/0:9:3,6:.,12.48,.	1/0:10:4,6:.,13.86,.
un	133345	1434	G	A	.	PASS	NS=75;AF=0.973,0.027	GT:DP:AD:GL	0/0:14:7,7:.,19.41,.	0/0:36:20,16:.,49.91,.	0/0:11:3,8:.,15.25,.	0/0:23:7,16:.,31.88,.	0/0:58:29,29:.,80.41,.	0/0:9:4,5:.,12.48,.	0/0:24:10,14:.,33.27,.	0/0:3:1,2:.,4.16,.	0/0:39:19,20:.,54.07,.	0/0:21:7,14:.,29.11,.	0/0:28:19,9:.,38.82,.	0/0:20:7,13:.,27.73,.	0/0:4:2,2:.,5.55,.	0/0:27:15,12:.,37.43,.	0/0:17:8,9:.,23.57,.	0/0:21:10,11:.,29.11,.	0/0:12:7,5:.,16.64,.	0/0:4:2,2:.,5.55,.	./.:14:.,.:.,.,.	0/0:4:2,2:.,5.55,.	0/0:35:21,14:.,48.52,.	./.:0:.,.:.,.,.	0/0:16:5,11:.,22.18,.	0/0:35:13,22:.,48.52,.	0/0:26:13,13:.,36.04,.	0/0:55:29,26:.,76.25,.	0/0:32:14,18:.,44.36,.	0/0:5:2,3:.,6.93,.	./.:0:.,.:.,.,.	0/0:17:8,9:.,23.57,.	0/0:22:11,11:.,30.5,.	0/0:14:7,7:.,19.41,.	0/0:18:12,6:.,24.95,.	0/0:7:4,3:.,9.7,.	./.:0:.,.:.,.,.	0/0:28:14,14:.,38.82,.	0/0:6:3,3:.,8.32,.	0/0:28:14,14:.,38.82,.	0/0:33:16,17:.,45.75,.	0/0:21:11,10:.,29.11,.	0/0:15:7,8:.,20.79,.	0/0:17:8,9:.,23.57,.	./.:0:.,.:.,.,.	0/0:30:23,7:.,41.59,.	0/0:38:12,26:.,54.07,.	1/1:18:9,9:.,24.95,.	./.:0:.,.:.,.,.	0/0:17:9,8:.,23.57,.	0/0:17:7,10:.,23.57,.	0/0:26:10,16:.,36.04,.	0/0:24:15,9:.,33.27,.	1/1:7:3,4:.,9.7,.	./.:0:.,.:.,.,.	0/0:16:6,10:.,22.18,.	0/0:28:13,15:.,40.2,.	0/0:24:16,8:.,34.66,.	0/0:27:12,15:.,37.43,.	0/0:38:20,18:.,52.68,.	0/0:18:11,7:.,24.95,.	./.:0:.,.:.,.,.	0/0:29:8,21:.,40.2,.	0/0:15:9,6:.,20.79,.	0/0:22:11,11:.,30.5,.	0/0:20:9,11:.,27.73,.	0/0:7:3,4:.,9.7,.	0/0:17:8,9:.,23.57,.	0/0:12:8,4:.,16.64,.	0/0:18:9,9:.,24.95,.	0/0:20:10,10:.,27.73,.	./.:0:.,.:.,.,.	0/0:25:15,10:.,34.66,.	0/0:4:2,2:.,6.93,.	./.:0:.,.:.,.,.	0/0:4:2,2:.,5.55,.	0/0:36:24,12:.,49.91,.	0/0:26:12,14:.,36.04,.	0/0:25:12,13:.,34.66,.	./.:0:.,.:.,.,.	0/0:8:4,4:.,11.09,.	0/0:7:3,4:.,9.7,.	0/0:35:17,18:.,48.52,.	0/0:15:7,8:.,20.79,.	0/0:21:14,7:.,30.5,.	0/0:17:8,9:.,23.57,.	0/0:9:3,6:.,12.48,.	0/0:10:4,6:.,13.86,.
un	133346	1434	C	G	.	PASS	NS=72;AF=0.806,0.194	GT:DP:AD:GL	0/0:14:7,7:.,19.41,.	0/1:36:20,16:.,49.91,.	0/0:11:3,8:.,15.25,.	0/0:23:7,16:.,31.88,.	0/0:58:29,29:.,80.41,.	0/0:9:4,5:.,12.48,.	0/1:24:10,14:.,33.27,.	0/0:3:1,2:.,4.16,.	0/0:39:19,20:.,54.07,.	0/1:21:7,14:.,29.11,.	0/1:28:19,9:.,38.82,.	0/1:20:7,13:.,27.73,.	0/0:4:2,2:.,5.55,.	0/0:27:15,12:.,37.43,.	0/1:17:8,9:.,23.57,.	0/0:21:10,11:.,29.11,.	0/1:12:7,5:.,16.64,.	0/0:4:2,2:.,5.55,.	0/0:14:4,10:.,19.41,.	./.:4:.,.:.,.,.	0/1:35:21,14:.,48.52,.	./.:0:.,.:.,.,.	0/0:16:5,11:.,22.18,.	0/1:35:13,22:.,48.52,.	0/0:26:13,13:.,36.04,.	0/0:55:29,26:.,76.25,.	0/1:32:14,18:.,44.36,.	0/0:5:2,3:.,6.93,.	./.:0:.,.:.,.,.	1/1:17:8,9:.,23.57,.	0/0:22:11,11:.,30.5,.	0/1:14:7,7:.,19.41,.	0/1:18:12,6:.,24.95,.	0/0:7:4,3:.,9.7,.	./.:0:.,.:.,.,.	0/0:28:14,14:.,38.82,.	./.:6:.,.:.,.,.	0/0:28:14,14:.,38.82,.	0/0:33:16,17:.,45.75,.	0/1:21:11,10:.,29.11,.	0/0:15:7,8:.,20.79,.	0/0:17:8,9:.,23.57,.	./.:0:.,.:.,.,.	0/1:30:23,7:.,41.59,.	0/0:38:12,26:.,54.07,.	0/0:18:9,9:.,24.95,.	./.:0:.,.:.,.,.	0/1:17:9,8:.,23.57,.	0/0:17:7,10:.,23.57,.	0/1:26:10,16:.,36.04,.	0/1:24:15,9:.,33.27,.	0/0:7:3,4:.,9.7,.	./.:0:.,.:.,.,.	0/0:16:6,10:.,22.18,.	0/0:28:13,15:.,40.2,.	0/0:24:16,8:.,34.66,.	0/1:27:12,15:.,37.43,.	0/0:38:20,18:.,52.68,.	0/0:18:11,7:.,24.95,.	./.:0:.,.:.,.,.	0/0:29:8,21:.,40.2,.	0/0:15:9,6:.,20.79,.	0/0:22:11,11:.,30.5,.	0/0:20:9,11:.,27.73,.	./.:7:.,.:.,.,.	0/0:17:8,9:.,23.57,.	0/1:12:8,4:.,16.64,.	0/0:18:9,9:.,24.95,.	0/0:20:10,10:.,27.73,.	./.:0:.,.:.,.,.	0/1:25:15,10:.,34.66,.	0/0:4:2,2:.,6.93,.	./.:0:.,.:.,.,.	0/1:4:2,2:.,5.55,.	0/0:36:24,12:.,49.91,.	0/1:26:12,14:.,36.04,.	0/0:25:12,13:.,34.66,.	./.:0:.,.:.,.,.	./.:8:.,.:.,.,.	0/0:7:3,4:.,9.7,.	0/0:35:17,18:.,48.52,.	1/1:15:7,8:.,20.79,.	0/1:21:14,7:.,30.5,.	0/0:17:8,9:.,23.57,.	0/0:9:3,6:.,12.48,.	0/1:10:4,6:.,13.86,.
un	133419	1434	G	A	.	PASS	NS=76;AF=0.776,0.224	GT:DP:AD:GL	1/0:14:7,7:.,19.41,.	1/0:36:20,16:.,49.91,.	1/0:11:8,3:.,15.25,.	1/0:23:16,7:.,31.88,.	0/0:58:29,29:.,80.41,.	0/0:9:4,5:.,12.48,.	1/0:24:10,14:.,33.27,.	0/0:3:1,2:.,4.16,.	0/0:39:19,20:.,54.07,.	0/0:21:7,14:.,29.11,.	0/0:28:19,9:.,38.82,.	1/0:20:7,13:.,27.73,.	0/0:4:2,2:.,5.55,.	1/0:27:12,15:.,37.43,.	0/0:17:8,9:.,23.57,.	0/0:21:10,11:.,29.11,.	0/0:12:7,5:.,16.64,.	1/0:4:2,2:.,5.55,.	0/0:14:4,10:.,19.41,.	1/0:4:2,2:.,5.55,.	0/0:35:21,14:.,48.52,.	./.:0:.,.:.,.,.	1/0:16:5,11:.,22.18,.	0/0:35:13,22:.,48.52,.	0/0:26:13,13:.,36.04,.	1/0:55:29,26:.,76.25,.	0/0:32:14,18:.,44.36,.	0/0:5:2,3:.,6.93,.	./.:0:.,.:.,.,.	0/0:17:8,9:.,23.57,.	0/0:22:11,11:.,30.5,.	0/0:14:7,7:.,19.41,.	1/0:18:12,6:.,24.95,.	1/0:7:4,3:.,9.7,.	./.:0:.,.:.,.,.	1/1:28:14,14:.,38.82,.	0/0:6:3,3:.,8.32,.	0/0:28:14,14:.,38.82,.	0/0:33:16,17:.,45.75,.	0/0:21:11,10:.,29.11,.	1/1:15:7,8:.,20.79,.	0/0:17:8,9:.,23.57,.	./.:0:.,.:.,.,.	1/0:30:23,7:.,41.59,.	0/0:38:12,26:.,54.07,.	0/0:18:9,9:.,24.95,.	./.:0:.,.:.,.,.	0/0:17:9,8:.,23.57,.	1/0:17:10,7:.,23.57,.	0/0:26:10,16:.,36.04,.	0/0:24:15,9:.,33.27,.	0/0:7:3,4:.,9.7,.	./.:0:.,.:.,.,.	0/0:16:6,10:.,22.18,.	0/0:28:13,15:.,40.2,.	0/0:24:16,8:.,34.66,.	0/0:27:12,15:.,37.43,.	1/0:38:18,20:.,52.68,.	1/0:18:11,7:.,24.95,.	./.:0:.,.:.,.,.	1/0:29:21,8:.,40.2,.	1/0:15:9,6:.,20.79,.	0/0:22:11,11:.,30.5,.	1/0:20:9,11:.,27.73,.	0/0:7:3,4:.,9.7,.	0/0:17:8,9:.,23.57,.	0/0:12:8,4:.,16.64,.	1/1:18:9,9:.,24.95,.	1/1:20:10,10:.,27.73,.	./.:0:.,.:.,.,.	0/0:25:15,10:.,34.66,.	0/0:4:2,2:.,6.93,.	./.:0:.,.:.,.,.	0/0:4:2,2:.,5.55,.	1/0:36:24,12:.,49.91,.	1/0:26:12,14:.,36.04,.	0/0:25:12,13:.,34.66,.	./.:0:.,.:.,.,.	0/0:8:4,4:.,11.09,.	1/1:7:3,4:.,9.7,.	1/0:35:17,18:.,48.52,.	0/0:15:7,8:.,20.79,.	0/0:21:14,7:.,30.5,.	0/0:17:8,9:.,23.57,.	1/0:9:6,3:.,12.48,.	0/0:10:4,6:.,13.86,.
un	147917	1590	C	T	.	PASS	NS=73;AF=0.966,0.034	GT:DP:AD:GL	0/0:6:3,3:.,8.32,.	0/0:23:11,12:.,31.88,.	0/0:4:2,2:.,5.55,.	0/0:5:2,3:.,6.93,.	0/0:22:11,11:.,30.5,.	./.:0:.,.:.,.,.	0/0:19:9,10:.,26.34,.	0/0:9:4,5:.,12.48,.	0/0:15:7,8:.,20.79,.	0/0:11:5,6:.,15.25,.	0/0:12:6,6:.,16.64,.	0/0:5:2,3:.,6.93,.	./.:0:.,.:.,.,.	0/0:5:2,3:.,6.93,.	0/1:4:3,1:.,6.93,.	0/0:10:5,5:.,13.86,.	0/0:6:3,3:.,8.32,.	0/0:3:1,2:.,4.16,.	0/0:11:5,6:.,15.25,.	./.:6:.,.:.,.,.	0/0:12:6,6:.,16.64,.	./.:3:.,.:.,.,.	./.:3:.,.:.,.,.	0/0:14:7,7:.,19.41,.	0/0:8:4,4:.,11.09,.	0/0:15:7,8:.,20.79,.	0/0:14:7,7:.,19.41,.	./.:0:.,.:.,.,.	0/0:10:5,5:.,13.86,.	0/0:7:3,4:.,9.7,.	0/0:17:8,9:.,23.57,.	0/0:8:4,4:.,11.09,.	0/0:9:4,5:.,12.48,.	./.:0:.,.:.,.,.	0/0:16:8,8:.,22.18,.	0/0:14:7,7:.,19.41,.	0/0:5:2,3:.,6.93,.	0/1:12:5,7:.,16.64,.	0/0:10:5,5:.,13.86,.	0/1:16:8,8:.,22.18,.	0/0:5:2,3:.,6.93,.	0/0:9:4,5:.,12.48,.	0/0:3:1,2:.,4.16,.	0/0:20:10,10:.,27.73,.	0/0:18:9,9:.,24.95,.	0/0:6:3,3:.,8.32,.	./.:2:.,.:.,.,.	0/1:4:1,3:.,6.93,.	0/0:4:2,2:.,5.55,.	0/0:4:2,2:.,5.55,.	0/1:14:9,5:.,19.41,.	0/0:8:4,4:.,11.09,.	0/0:9:4,5:.,12.48,.	0/0:7:3,4:.,9.7,.	0/0:15:7,8:.,20.79,.	0/0:10:5,5:.,13.86,.	0/0:8:4,4:.,11.09,.	0/0:15:7,8:.,20.79,.	0/0:14:7,7:.,19.41,.	0/0:11:5,6:.,15.25,.	0/0:14:7,7:.,19.41,.	0/0:5:2,3:.,6.93,.	0/0:6:3,3:.,8.32,.	./.:4:.,.:.,.,.	./.:4:.,.:.,.,.	0/0:8:4,4:.,11.09,.	0/0:5:2,3:.,6.93,.	0/0:15:7,8:.,20.79,.	0/0:6:3,3:.,8.32,.	./.:0:.,.:.,.,.	0/0:13:6,7:.,18.02,.	0/0:6:3,3:.,8.32,.	0/0:6:3,3:.,8.32,.	./.:0:.,.:.,.,.	0/0:11:5,6:.,15.25,.	0/0:9:4,5:.,12.48,.	0/0:7:3,4:.,9.7,.	0/0:11:5,6:.,15.25,.	0/0:3:1,2:.,4.16,.	0/0:3:1,2:.,4.16,.	0/0:14:7,7:.,19.41,.	0/0:9:4,5:.,12.48,.	0/0:7:3,4:.,9.7,.	./.:2:.,.:.,.,.	0/0:3:1,2:.,4.16,.	0/0:3:1,2:.,4.16,.
un	148719	1599	C	G	.	PASS	NS=62;AF=0.790,0.210	GT:DP:AD:GL	./.:4:.,.:.,.,.	0/0:14:7,7:.,19.41,.	./.:2:.,.:.,.,.	0/0:11:5,6:.,15.25,.	./.:0:.,.:.,.,.	0/1:7:4,3:.,11.09,.	0/0:4:2,2:.,5.55,.	0/1:18:6,12:.,24.95,.	1/1:22:11,11:.,30.5,.	0/1:26:8,18:.,37.43,.	0/0:8:4,4:.,11.09,.	./.:6:.,.:.,.,.	0/0:3:1,2:.,4.16,.	0/0:31:15,16:.,42.98,.	0/0:12:6,6:.,16.64,.	./.:0:.,.:.,.,.	0/0:8:4,4:.,11.09,.	./.:2:.,.:.,.,.	0/0:6:3,3:.,8.32,.	0/0:12:6,6:.,16.64,.	1/1:19:9,10:.,26.34,.	./.:0:.,.:.,.,.	0/0:7:3,4:.,9.7,.	0/0:5:2,3:.,6.93,.	0/1:7:4,3:.,11.09,.	0/0:15:7,8:.,20.79,.	0/0:23:11,12:.,31.88,.	./.:0:.,.:.,.,.	0/0:10:5,5:.,13.86,.	0/0:12:6,6:.,16.64,.	0/0:16:8,8:.,22.18,.	0/0:10:5,5:.,13.86,.	0/0:6:3,3:.,8.32,.	0/0:5:2,3:.,6.93,.	0/0:6:3,3:.,8.32,.	0/1:39:13,26:.,54.07,.	./.:0:.,.:.,.,.	./.:0:.,.:.,.,.	1/1:7:3,4:.,9.7,.	0/0:10:5,5:.,13.86,.	0/1:10:5,5:.,13.86,.	0/0:9:4,5:.,12.48,.	0/1:6:3,3:.,8.32,.	0/0:20:10,10:.,27.73,.	1/1:6:3,3:.,8.32,.	1/1:6:3,3:.,8.32,.	./.:0:.,.:.,.,.	0/0:10:5,5:.,13.86,.	./.:0:.,.:.,.,.	0/0:23:11,12:.,31.88,.	0/0:35:17,18:.,48.52,.	./.:0:.,.:.,.,.	1/1:8:4,4:.,11.09,.	./.:14:.,.:.,.,.	0/0:15:7,8:.,20.79,.	0/0:11:5,6:.,15.25,.	0/0:8:4,4:.,11.09,.	0/0:23:11,12:.,31.88,.	./.:0:.,.:.,.,.	./.:0:.,.:.,.,.	0/1:11:8,3:.,15.25,.	./.:0:.,.:.,.,.	0/1:11:3,8:.,15.25,.	./.:2:.,.:.,.,.	0/0:12:6,6:.,16.64,.	0/1:17:7,10:.,23.57,.	0/0:8:4,4:.,11.09,.	0/0:9:4,5:.,12.48,.	1/1:12:6,6:.,16.64,.	./.:0:.,.:.,.,.	1/1:25:12,13:.,34.66,.	0/0:13:6,7:.,18.02,.	0/0:10:5,5:.,13.86,.	./.:0:.,.:.,.,.	./.:0:.,.:.,.,.	0/0:15:7,8:.,20.79,.	0/0:15:7,8:.,20.79,.	0/0:3:1,2:.,4.16,.	0/0:4:2,2:.,5.55,.	0/0:4:2,2:.,5.55,.	./.:0:.,.:.,.,.	./.:0:.,.:.,.,.	0/0:19:9,10:.,26.34,.	0/0:6:3,3:.,8.32,.	./.:0:.,.:.,.,.	0/0:4:2,2:.,5.55,.
un	148722	1599	C	G	.	PASS	NS=63;AF=0.968,0.032	GT:DP:AD:GL	./.:4:.,.:.,.,.	0/0:14:7,7:.,19.41,.	./.:2:.,.:.,.,.	0/0:11:5,6:.,15.25,.	./.:0:.,.:.,.,.	0/0:7:4,3:.,11.09,.	0/0:4:2,2:.,5.55,.	0/0:18:6,12:.,24.95,.	0/0:22:11,11:.,30.5,.	0/0:26:8,18:.,37.43,.	0/0:8:4,4:.,11.09,.	./.:6:.,.:.,.,.	0/0:3:1,2:.,4.16,.	0/0:31:15,16:.,42.98,.	0/0:12:6,6:.,16.64,.	./.:0:.,.:.,.,.	0/0:8:4,4:.,11.09,.	./.:2:.,.:.,.,.	0/0:6:3,3:.,8.32,.	0/0:12:6,6:.,16.64,.	0/0:19:9,10:.,26.34,.	./.:0:.,.:.,.,.	0/0:7:3,4:.,9.7,.	0/0:5:2,3:.,6.93,.	0/0:7:4,3:.,11.09,.	0/0:15:7,8:.,20.79,.	0/0:23:11,12:.,31.88,.	./.:0:.,.:.,.,.	0/0:10:5,5:.,13.86,.	0/0:12:6,6:.,16.64,.	0/0:16:8,8:.,22.18,.	0/0:10:5,5:.,13.86,.	0/0:6:3,3:.,8.32,.	0/0:5:2,3:.,6.93,.	0/0:6:3,3:.,8.32,.	0/0:39:13,26:.,54.07,.	./.:0:.,.:.,.,.	./.:0:.,.:.,.,.	0/0:7:3,4:.,9.7,.	0/0:10:5,5:.,13.86,.	0/1:10:5,5:.,13.86,.	0/0:9:4,5:.,12.48,.	0/0:6:3,3:.,8.32,.	0/0:20:10,10:.,27.73,.	1/1:6:3,3:.,8.32,.	0/0:6:3,3:.,8.32,.	./.:0:.,.:.,.,.	0/0:10:5,5:.,13.86,.	./.:0:.,.:.,.,.	0/0:23:11,12:.,31.88,.	0/0:35:17,18:.,48.52,.	./.:0:.,.:.,.,.	0/0:8:4,4:.,11.09,.	0/0:14:7,7:.,19.41,.	0/0:15:7,8:.,20.79,.	0/0:11:5,6:.,15.25,.	0/0:8:4,4:.,11.09,.	0/0:23:11,12:.,31.88,.	./.:0:.,.:.,.,.	./.:0:.,.:.,.,.	0/1:11:8,3:.,15.25,.	./.:0:.,.:.,.,.	0/0:11:3,8:.,15.25,.	./.:2:.,.:.,.,.	0/0:12:6,6:.,16.64,.	0/0:17:7,10:.,23.57,.	0/0:8:4,4:.,11.09,.	0/0:9:4,5:.,12.48,.	0/0:12:6,6:.,16.64,.	./.:0:.,.:.,.,.	0/0:25:12,13:.,34.66,.	0/0:13:6,7:.,18.02,.	0/0:10:5,5:.,13.86,.	./.:0:.,.:.,.,.	./.:0:.,.:.,.,.	0/0:15:7,8:.,20.79,.	0/0:15:7,8:.,20.79,.	0/0:3:1,2:.,4.16,.	0/0:4:2,2:.,5.55,.	0/0:4:2,2:.,5.55,.	./.:0:.,.:.,.,.	./.:0:.,.:.,.,.	0/0:19:9,10:.,26.34,.	0/0:6:3,3:.,8.32,.	./.:0:.,.:.,.,.	0/0:4:2,2:.,5.55,.
un	148747	1599	G	T	.	PASS	NS=65;AF=0.962,0.038	GT:DP:AD:GL	0/0:4:2,2:.,5.55,.	0/0:14:7,7:.,19.41,.	./.:2:.,.:.,.,.	0/0:11:5,6:.,15.25,.	./.:0:.,.:.,.,.	0/0:7:4,3:.,11.09,.	0/0:4:2,2:.,5.55,.	0/0:18:6,12:.,24.95,.	0/0:22:11,11:.,30.5,.	0/1:26:8,18:.,37.43,.	0/0:8:4,4:.,11.09,.	0/0:6:3,3:.,8.32,.	0/0:3:1,2:.,4.16,.	0/0:31:15,16:.,42.98,.	0/0:12:6,6:.,16.64,.	./.:0:.,.:.,.,.	0/0:8:4,4:.,11.09,.	./.:2:.,.:.,.,.	0/0:6:3,3:.,8.32,.	0/0:12:6,6:.,16.64,.	0/0:19:9,10:.,26.34,.	./.:0:.,.:.,.,.	0/0:7:3,4:.,9.7,.	0/0:5:2,3:.,6.93,.	0/1:7:4,3:.,11.09,.	0/0:15:7,8:.,20.79,.	0/0:23:11,12:.,31.88,.	./.:0:.,.:.,.,.	0/0:10:5,5:.,13.86,.	0/0:12:6,6:.,16.64,.	0/0:16:8,8:.,22.18,.	0/0:10:5,5:.,13.86,.	0/0:6:3,3:.,8.32,.	0/0:5:2,3:.,6.93,.	0/0:6:3,3:.,8.32,.	0/0:39:13,26:.,54.07,.	./.:0:.,.:.,.,.	./.:0:.,.:.,.,.	1/1:7:3,4:.,9.7,.	0/0:10:5,5:.,13.86,.	0/0:10:5,5:.,13.86,.	0/0:9:4,5:.,12.48,.	0/1:6:3,3:.,8.32,.	0/0:20:10,10:.,27.73,.	0/0:6:3,3:.,8.32,.	0/0:6:3,3:.,8.32,.	./.:0:.,.:.,.,.	0/0:10:5,5:.,13.86,.	./.:0:.,.:.,.,.	0/0:23:11,12:.,31.88,.	0/0:35:17,18:.,48.52,.	./.:0:.,.:.,.,.	0/0:8:4,4:.,11.09,.	0/0:14:7,7:.,19.41,.	0/0:15:7,8:.,20.79,.	0/0:11:5,6:.,15.25,.	0/0:8:4,4:.,11.09,.	0/0:23:11,12:.,31.88,.	./.:0:.,.:.,.,.	./.:0:.,.:.,.,.	0/0:11:8,3:.,15.25,.	./.:0:.,.:.,.,.	0/0:11:3,8:.,15.25,.	./.:2:.,.:.,.,.	0/0:12:6,6:.,16.64,.	0/0:17:7,10:.,23.57,.	0/0:8:4,4:.,11.09,.	0/0:9:4,5:.,12.48,.	0/0:12:6,6:.,16.64,.	./.:0:.,.:.,.,.	0/0:25:12,13:.,34.66,.	0/0:13:6,7:.,18.02,.	0/0:10:5,5:.,13.86,.	./.:0:.,.:.,.,.	./.:0:.,.:.,.,.	0/0:15:7,8:.,20.79,.	0/0:15:7,8:.,20.79,.	0/0:3:1,2:.,4.16,.	0/0:4:2,2:.,5.55,.	0/0:4:2,2:.,5.55,.	./.:0:.,.:.,.,.	./.:0:.,.:.,.,.	0/0:19:9,10:.,26.34,.	0/0:6:3,3:.,8.32,.	./.:0:.,.:.,.,.	0/0:4:2,2:.,5.55,.
un	151488	1629	C	T	.	PASS	NS=73;AF=0.952,0.048	GT:DP:AD:GL	0/0:21:10,11:.,29.11,.	0/0:32:14,18:.,44.36,.	0/0:13:7,6:.,18.02,.	./.:0:.,.:.,.,.	0/0:60:30,30:.,83.18,.	./.:0:.,.:.,.,.	0/0:33:18,15:.,45.75,.	0/0:15:8,7:.,20.79,.	0/0:40:26,14:.,55.45,.	0/1:33:19,14:.,45.75,.	0/0:32:16,16:.,44.36,.	0/0:14:7,7:.,19.41,.	./.:8:.,.:.,.,.	0/0:26:12,14:.,36.04,.	0/1:25:17,8:.,34.66,.	0/0:33:17,16:.,45.75,.	0/0:28:14,14:.,38.82,.	0/0:12:6,6:.,16.64,.	./.:0:.,.:.,.,.	0/0:12:6,6:.,16.64,.	./.:0:.,.:.,.,.	./.:0:.,.:.,.,.	0/0:19:9,10:.,26.34,.	0/0:47:14,33:.,65.16,.	0/0:30:15,15:.,41.59,.	0/0:68:32,36:.,94.27,.	./.:0:.,.:.,.,.	0/0:7:3,4:.,9.7,.	0/0:44:28,16:.,62.38,.	0/0:23:11,12:.,31.88,.	0/0:35:17,18:.,48.52,.	0/0:23:11,12:.,31.88,.	0/0:29:16,13:.,40.2,.	./.:2:.,.:.,.,.	./.:0:.,.:.,.,.	0/0:48:24,24:.,66.54,.	0/0:8:4,4:.,11.09,.	0/0:61:30,31:.,84.56,.	0/1:35:12,23:.,49.91,.	0/0:30:12,18:.,41.59,.	0/0:49:24,25:.,67.93,.	0/1:14:7,7:.,19.41,.	./.:4:.,.:.,.,.	0/0:63:31,32:.,87.34,.	0/0:46:23,23:.,63.77,.	0/0:21:10,11:.,29.11,.	0/0:4:1,3:.,6.93,.	0/0:36:18,18:.,49.91,.	0/0:17:12,5:.,23.57,.	0/0:20:12,8:.,27.73,.	0/1:28:19,9:.,38.82,.	0/0:14:7,7:.,19.41,.	0/0:30:18,12:.,41.59,.	0/0:6:3,3:.,9.7,.	0/0:27:13,14:.,37.43,.	0/0:36:18,18:.,49.91,.	0/0:22:13,9:.,30.5,.	0/1:58:40,18:.,83.18,.	0/0:44:22,22:.,61,.	0/0:19:11,8:.,26.34,.	0/0:42:21,21:.,58.22,.	0/0:19:9,10:.,26.34,.	0/0:15:7,8:.,20.79,.	0/0:13:5,8:.,18.02,.	0/0:14:7,7:.,19.41,.	./.:0:.,.:.,.,.	0/0:9:4,5:.,12.48,.	0/0:24:8,16:.,33.27,.	0/0:17:8,9:.,23.57,.	./.:0:.,.:.,.,.	0/0:45:22,23:.,62.38,.	0/0:9:4,5:.,12.48,.	0/0:29:15,14:.,40.2,.	0/0:6:3,3:.,8.32,.	0/0:39:19,20:.,54.07,.	0/0:30:15,15:.,41.59,.	0/0:31:20,11:.,42.98,.	0/0:32:16,16:.,44.36,.	0/0:3:1,2:.,4.16,.	./.:0:.,.:.,.,.	0/0:54:31,23:.,74.86,.	0/0:26:11,15:.,36.04,.	0/0:24:12,12:.,33.27,.	0/0:64:32,32:.,88.72,.	0/0:18:9,9:.,24.95,.	0/1:10:4,6:.,13.86,.
un	151506	1629	T	G	.	PASS	NS=71;AF=0.923,0.077	GT:DP:AD:GL	0/0:21:10,11:.,29.11,.	0/0:32:14,18:.,44.36,.	0/0:13:7,6:.,18.02,.	./.:0:.,.:.,.,.	0/0:60:30,30:.,83.18,.	./.:0:.,.:.,.,.	0/0:33:18,15:.,45.75,.	0/0:15:8,7:.,20.79,.	0/0:40:26,14:.,55.45,.	1/0:33:14,19:.,45.75,.	0/0:32:16,16:.,44.36,.	0/0:14:7,7:.,19.41,.	./.:8:.,.:.,.,.	0/0:26:12,14:.,36.04,.	1/0:25:8,17:.,34.66,.	0/0:33:17,16:.,45.75,.	./.:28:.,.:.,.,.	0/0:12:6,6:.,16.64,.	./.:0:.,.:.,.,.	0/0:12:6,6:.,16.64,.	./.:0:.,.:.,.,.	./.:0:.,.:.,.,.	0/0:19:9,10:.,26.34,.	0/0:47:14,33:.,65.16,.	1/0:30:15,15:.,41.59,.	0/0:68:32,36:.,94.27,.	./.:0:.,.:.,.,.	0/0:7:3,4:.,9.7,.	0/0:44:28,16:.,62.38,.	0/0:23:11,12:.,31.88,.	0/0:35:17,18:.,48.52,.	0/0:23:11,12:.,31.88,.	0/0:29:16,13:.,40.2,.	./.:2:.,.:.,.,.	./.:0:.,.:.,.,.	0/0:48:24,24:.,66.54,.	0/0:8:4,4:.,11.09,.	0/0:61:30,31:.,84.56,.	1/0:35:23,12:.,49.91,.	0/0:30:12,18:.,41.59,.	0/0:49:24,25:.,67.93,.	1/0:14:7,7:.,19.41,.	./.:4:.,.:.,.,.	0/0:63:31,32:.,87.34,.	0/0:46:23,23:.,63.77,.	0/0:21:10,11:.,29.11,.	./.:4:.,.:.,.,.	0/0:36:18,18:.,49.91,.	0/0:17:12,5:.,23.57,.	0/0:20:12,8:.,27.73,.	1/0:28:9,19:.,38.82,.	0/0:14:7,7:.,19.41,.	0/0:30:18,12:.,41.59,.	0/0:6:3,3:.,9.7,.	0/0:27:13,14:.,37.43,.	0/0:36:18,18:.,49.91,.	0/0:22:13,9:.,30.5,.	1/1:58:40,18:.,83.18,.	0/0:44:22,22:.,61,.	0/0:19:11,8:.,26.34,.	0/0:42:21,21:.,58.22,.	0/0:19:9,10:.,26.34,.	0/0:15:7,8:.,20.79,.	1/0:13:5,8:.,18.02,.	0/0:14:7,7:.,19.41,.	./.:0:.,.:.,.,.	0/0:9:4,5:.,12.48,.	0/0:24:8,16:.,33.27,.	0/0:17:8,9:.,23.57,.	./.:0:.,.:.,.,.	0/0:45:22,23:.,62.38,.	0/0:9:4,5:.,12.48,.	1/0:29:15,14:.,40.2,.	0/0:6:3,3:.,8.32,.	0/0:39:19,20:.,54.07,.	0/0:30:15,15:.,41.59,.	0/0:31:20,11:.,42.98,.	0/0:32:16,16:.,44.36,.	0/0:3:1,2:.,4.16,.	./.:0:.,.:.,.,.	0/0:54:31,23:.,74.86,.	0/0:26:11,15:.,36.04,.	0/0:24:12,12:.,33.27,.	0/0:64:32,32:.,88.72,.	0/0:18:9,9:.,24.95,.	1/0:10:6,4:.,13.86,.
un	151507	1629	C	G	.	PASS	NS=74;AF=0.797,0.203	GT:DP:AD:GL	0/0:21:10,11:.,29.11,.	0/1:32:14,18:.,44.36,.	0/1:13:7,6:.,18.02,.	./.:0:.,.:.,.,.	0/0:60:30,30:.,83.18,.	./.:0:.,.:.,.,.	0/1:33:18,15:.,45.75,.	0/1:15:8,7:.,20.79,.	0/1:40:26,14:.,55.45,.	0/0:33:19,14:.,45.75,.	0/0:32:16,16:.,44.36,.	0/0:14:7,7:.,19.41,.	0/0:8:4,4:.,11.09,.	0/1:26:12,14:.,36.04,.	0/0:25:17,8:.,34.66,.	0/1:33:17,16:.,45.75,.	0/0:28:14,14:.,38.82,.	./.:12:.,.:.,.,.	./.:0:.,.:.,.,.	0/0:12:6,6:.,16.64,.	./.:0:.,.:.,.,.	./.:0:.,.:.,.,.	0/0:19:9,10:.,26.34,.	0/1:47:14,33:.,65.16,.	0/0:30:15,15:.,41.59,.	1/1:68:32,36:.,94.27,.	./.:0:.,.:.,.,.	0/0:7:3,4:.,9.7,.	0/1:44:28,16:.,62.38,.	0/0:23:11,12:.,31.88,.	0/0:35:17,18:.,48.52,.	0/0:23:11,12:.,31.88,.	0/1:29:16,13:.,40.2,.	./.:2:.,.:.,.,.	./.:0:.,.:.,.,.	0/0:48:24,24:.,66.54,.	0/0:8:4,4:.,11.09,.	0/0:61:30,31:.,84.56,.	0/0:35:12,23:.,49.91,.	0/1:30:12,18:.,41.59,.	0/0:49:24,25:.,67.93,.	0/0:14:7,7:.,19.41,.	0/0:4:2,2:.,5.55,.	0/0:63:31,32:.,87.34,.	0/0:46:23,23:.,63.77,.	0/0:21:10,11:.,29.11,.	0/1:4:1,3:.,6.93,.	0/0:36:18,18:.,49.91,.	0/1:17:12,5:.,23.57,.	0/1:20:12,8:.,27.73,.	0/0:28:19,9:.,38.82,.	0/0:14:7,7:.,19.41,.	0/1:30:18,12:.,41.59,.	0/1:6:3,3:.,9.7,.	0/1:27:13,14:.,37.43,.	0/0:36:18,18:.,49.91,.	0/1:22:13,9:.,30.5,.	0/0:58:40,18:.,83.18,.	0/0:44:22,22:.,61,.	0/1:19:11,8:.,26.34,.	0/0:42:21,21:.,58.22,.	1/1:19:9,10:.,26.34,.	0/0:15:7,8:.,20.79,.	0/0:13:5,8:.,18.02,.	0/0:14:7,7:.,19.41,.	./.:0:.,.:.,.,.	0/0:9:4,5:.,12.48,.	0/1:24:8,16:.,33.27,.	0/0:17:8,9:.,23.57,.	./.:0:.,.:.,.,.	0/0:45:22,23:.,62.38,.	0/0:9:4,5:.,12.48,.	0/0:29:15,14:.,40.2,.	0/0:6:3,3:.,8.32,.	0/0:39:19,20:.,54.07,.	0/1:30:15,15:.,41.59,.	0/1:31:20,11:.,42.98,.	0/0:32:16,16:.,44.36,.	1/1:3:1,2:.,4.16,.	./.:0:.,.:.,.,.	0/1:54:31,23:.,74.86,.	0/1:26:11,15:.,36.04,.	0/0:24:12,12:.,33.27,.	0/0:64:32,32:.,88.72,.	0/0:18:9,9:.,24.95,.	0/0:10:4,6:.,13.86,.
un	151510	1629	T	C	.	PASS	NS=74;AF=0.899,0.101	GT:DP:AD:GL	0/0:21:10,11:.,29.11,.	0/0:32:14,18:.,44.36,.	0/0:13:7,6:.,18.02,.	./.:0:.,.:.,.,.	0/0:60:30,30:.,83.18,.	./.:0:.,.:.,.,.	1/0:33:15,18:.,45.75,.	0/0:15:8,7:.,20.79,.	0/0:40:26,14:.,55.45,.	0/0:33:19,14:.,45.75,.	0/0:32:16,16:.,44.36,.	0/0:14:7,7:.,19.41,.	0/0:8:4,4:.,11.09,.	1/0:26:14,12:.,36.04,.	0/0:25:17,8:.,34.66,.	0/0:33:17,16:.,45.75,.	0/0:28:14,14:.,38.82,.	./.:12:.,.:.,.,.	./.:0:.,.:.,.,.	0/0:12:6,6:.,16.64,.	./.:0:.,.:.,.,.	./.:0:.,.:.,.,.	0/0:19:9,10:.,26.34,.	1/0:47:33,14:.,65.16,.	0/0:30:15,15:.,41.59,.	1/0:68:32,36:.,94.27,.	./.:0:.,.:.,.,.	0/0:7:3,4:.,9.7,.	0/0:44:28,16:.,62.38,.	0/0:23:11,12:.,31.88,.	0/0:35:17,18:.,48.52,.	0/0:23:11,12:.,31.88,.	1/0:29:13,16:.,40.2,.	./.:2:.,.:.,.,.	./.:0:.,.:.,.,.	0/0:48:24,24:.,66.54,.	0/0:8:4,4:.,11.09,.	0/0:61:30,31:.,84.56,.	0/0:35:12,23:.,49.91,.	0/0:30:12,18:.,41.59,.	0/0:49:24,25:.,67.93,.	0/0:14:7,7:.,19.41,.	0/0:4:2,2:.,5.55,.	0/0:63:31,32:.,87.34,.	0/0:46:23,23:.,63.77,.	0/0:21:10,11:.,29.11,.	1/0:4:3,1:.,6.93,.	0/0:36:18,18:.,49.91,.	0/0:17:12,5:.,23.57,.	0/0:20:12,8:.,27.73,.	0/0:28:19,9:.,38.82,.	0/0:14:7,7:.,19.41,.	1/0:30:12,18:.,41.59,.	0/0:6:3,3:.,9.7,.	1/0:27:14,13:.,37.43,.	0/0:36:18,18:.,49.91,.	0/0:22:13,9:.,30.5,.	0/0:58:40,18:.,83.18,.	0/0:44:22,22:.,61,.	1/0:19:8,11:.,26.34,.	0/0:42:21,21:.,58.22,.	1/1:19:9,10:.,26.34,.	0/0:15:7,8:.,20.79,.	0/0:13:5,8:.,18.02,.	0/0:14:7,7:.,19.41,.	./.:0:.,.:.,.,.	0/0:9:4,5:.,12.48,.	1/0:24:16,8:.,33.27,.	0/0:17:8,9:.,23.57,.	./.:0:.,.:.,.,.	0/0:45:22,23:.,62.38,.	0/0:9:4,5:.,12.48,.	0/0:29:15,14:.,40.2,.	0/0:6:3,3:.,8.32,.	0/0:39:19,20:.,54.07,.	1/0:30:15,15:.,41.59,.	1/0:31:11,20:.,42.98,.	0/0:32:16,16:.,44.36,.	0/0:3:1,2:.,4.16,.	./.:0:.,.:.,.,.	1/0:54:23,31:.,74.86,.	0/0:26:11,15:.,36.04,.	0/0:24:12,12:.,33.27,.	0/0:64:32,32:.,88.72,.	0/0:18:9,9:.,24.95,.	0/0:10:4,6:.,13.86,.
un	154001	1656	A	G	.	PASS	NS=81;AF=0.883,0.117	GT:DP:AD:GL	1/1:18:9,9:.,24.95,.	0/1:72:36,36:.,99.81,.	0/0:19:9,10:.,26.34,.	./.:0:.,.:.,.,.	0/0:96:48,48:.,133.08,.	0/0:26:13,13:.,36.04,.	0/0:32:16,16:.,44.36,.	0/0:27:13,14:.,37.43,.	0/0:44:22,22:.,61,.	0/0:78:39,39:.,108.13,.	./.:0:.,.:.,.,.	0/0:19:9,10:.,26.34,.	0/0:4:2,2:.,5.55,.	0/0:25:12,13:.,34.66,.	0/0:24:12,12:.,33.27,.	0/0:60:30,30:.,83.18,.	0/1:27:10,17:.,37.43,.	0/1:19:6,13:.,26.34,.	0/0:28:14,14:.,38.82,.	0/0:18:9,9:.,24.95,.	0/0:52:30,22:.,72.09,.	0/0:3:1,2:.,4.16,.	0/1:23:8,15:.,31.88,.	0/0:56:28,28:.,77.63,.	1/1:19:9,10:.,26.34,.	0/0:117:58,59:.,162.2,.	0/0:79:39,40:.,109.52,.	0/0:6:3,3:.,8.32,.	0/0:44:22,22:.,61,.	0/0:31:15,16:.,42.98,.	./.:0:.,.:.,.,.	0/1:34:10,24:.,47.13,.	0/0:70:35,35:.,97.04,.	0/0:4:2,2:.,5.55,.	0/0:57:28,29:.,79.02,.	./.:0:.,.:.,.,.	0/0:19:9,10:.,26.34,.	0/0:62:31,31:.,85.95,.	0/0:62:31,31:.,85.95,.	0/0:59:29,30:.,81.79,.	0/0:58:24,34:.,81.79,.	0/0:15:7,8:.,20.79,.	0/0:16:5,11:.,22.18,.	0/0:88:44,44:.,121.99,.	0/0:95:47,48:.,131.7,.	0/0:34:13,21:.,47.13,.	0/1:8:5,3:.,11.09,.	1/1:43:21,22:.,59.61,.	0/0:28:14,14:.,38.82,.	0/0:48:24,24:.,66.54,.	0/0:54:27,27:.,74.86,.	1/1:15:7,8:.,20.79,.	0/0:38:15,23:.,52.68,.	0/0:33:16,17:.,45.75,.	0/0:36:18,18:.,49.91,.	0/0:44:19,25:.,61,.	0/0:30:15,15:.,41.59,.	0/0:74:37,37:.,102.59,.	0/1:55:32,23:.,76.25,.	0/0:45:22,23:.,62.38,.	0/1:72:36,36:.,99.81,.	0/0:15:7,8:.,20.79,.	0/0:21:10,11:.,29.11,.	0/1:20:9,11:.,27.73,.	0/0:22:11,11:.,30.5,.	0/0:38:22,16:.,52.68,.	0/0:32:16,16:.,44.36,.	0/0:49:24,25:.,67.93,.	0/0:23:11,12:.,31.88,.	./.:0:.,.:.,.,.	0/0:61:34,27:.,84.56,.	0/0:22:11,11:.,30.5,.	0/0:13:6,7:.,18.02,.	0/0:9:4,5:.,12.48,.	0/0:45:22,23:.,62.38,.	0/0:48:24,24:.,66.54,.	0/0:48:24,24:.,66.54,.	0/1:36:13,23:.,49.91,.	0/0:13:6,7:.,18.02,.	0/0:12:6,6:.,16.64,.	0/0:59:29,30:.,81.79,.	0/0:31:15,16:.,42.98,.	0/0:21:10,11:.,29.11,.	0/0:44:23,21:.,61,.	0/1:27:12,15:.,37.43,.	0/0:18:9,9:.,24.95,.
un	154034	1656	T	C	.	PASS	NS=79;AF=0.854,0.146	GT:DP:AD:GL	0/0:18:9,9:.,24.95,.	0/0:72:36,36:.,99.81,.	0/0:19:9,10:.,26.34,.	./.:0:.,.:.,.,.	0/0:96:48,48:.,133.08,.	0/0:26:13,13:.,36.04,.	0/0:32:16,16:.,44.36,.	0/0:27:13,14:.,37.43,.	0/0:44:22,22:.,61,.	0/0:78:39,39:.,108.13,.	./.:0:.,.:.,.,.	0/0:19:9,10:.,26.34,.	0/0:4:2,2:.,5.55,.	0/0:25:12,13:.,34.66,.	0/0:24:12,12:.,33.27,.	0/0:60:30,30:.,83.18,.	1/0:27:10,17:.,37.43,.	1/0:19:6,13:.,26.34,.	0/0:28:14,14:.,38.82,.	0/0:18:9,9:.,24.95,.	1/0:52:30,22:.,72.09,.	./.:3:.,.:.,.,.	0/0:23:8,15:.,31.88,.	0/0:56:28,28:.,77.63,.	0/0:19:9,10:.,26.34,.	1/1:117:58,59:.,162.2,.	0/0:79:39,40:.,109.52,.	./.:6:.,.:.,.,.	0/0:44:22,22:.,61,.	0/0:31:15,16:.,42.98,.	./.:0:.,.:.,.,.	1/0:34:10,24:.,47.13,.	0/0:70:35,35:.,97.04,.	0/0:4:2,2:.,5.55,.	0/0:57:28,29:.,79.02,.	./.:0:.,.:.,.,.	0/0:19:9,10:.,26.34,.	0/0:62:31,31:.,85.95,.	0/0:62:31,31:.,85.95,.	1/1:59:29,30:.,81.79,.	1/0:58:24,34:.,81.79,.	0/0:15:7,8:.,20.79,.	1/0:16:5,11:.,22.18,.	0/0:88:44,44:.,121.99,.	1/1:95:47,48:.,131.7,.	1/0:34:13,21:.,47.13,.	0/0:8:5,3:.,11.09,.	0/0:43:21,22:.,59.61,.	0/0:28:14,14:.,38.82,.	0/0:48:24,24:.,66.54,.	0/0:54:27,27:.,74.86,.	0/0:15:7,8:.,20.79,.	1/0:38:15,23:.,52.68,.	0/0:33:16,17:.,45.75,.	0/0:36:18,18:.,49.91,.	1/0:44:19,25:.,61,.	0/0:30:15,15:.,41.59,.	0/0:74:37,37:.,102.59,.	1/0:55:32,23:.,76.25,.	0/0:45:22,23:.,62.38,.	0/0:72:36,36:.,99.81,.	0/0:15:7,8:.,20.79,.	1/0:21:10,11:.,29.11,.	0/0:20:9,11:.,27.73,.	0/0:22:11,11:.,30.5,.	1/0:38:22,16:.,52.68,.	0/0:32:16,16:.,44.36,.	1/0:49:24,25:.,67.93,.	0/0:23:11,12:.,31.88,.	./.:0:.,.:.,.,.	1/0:61:34,27:.,84.56,.	0/0:22:11,11:.,30.5,.	0/0:13:6,7:.,18.02,.	1/0:9:4,5:.,12.48,.	0/0:45:22,23:.,62.38,.	0/0:48:24,24:.,66.54,.	0/0:48:24,24:.,66.54,.	0/0:36:13,23:.,49.91,.	0/0:13:6,7:.,18.02,.	0/0:12:6,6:.,16.64,.	0/0:59:29,30:.,81.79,.	0/0:31:15,16:.,42.98,.	0/0:21:10,11:.,29.11,.	1/0:44:23,21:.,61,.	1/0:27:12,15:.,37.43,.	0/0:18:9,9:.,24.95,.
un	154297	1659	A	G	.	PASS	NS=64;AF=0.797,0.203	GT:DP:AD:GL	0/0:5:2,3:.,6.93,.	0/0:10:4,6:.,13.86,.	0/0:3:1,2:.,4.16,.	0/0:6:3,3:.,8.32,.	0/0:24:12,12:.,33.27,.	./.:0:.,.:.,.,.	1/1:7:3,4:.,9.7,.	0/1:6:3,3:.,8.32,.	0/1:16:6,10:.,22.18,.	./.:5:.,.:.,.,.	./.:0:.,.:.,.,.	./.:3:.,.:.,.,.	./.:0:.,.:.,.,.	0/0:11:5,6:.,15.25,.	0/1:9:5,4:.,12.48,.	0/1:13:4,9:.,18.02,.	0/1:6:3,3:.,9.7,.	./.:0:.,.:.,.,.	0/0:9:4,5:.,12.48,.	./.:6:.,.:.,.,.	0/0:10:5,5:.,13.86,.	./.:0:.,.:.,.,.	./.:4:.,.:.,.,.	0/0:12:6,6:.,16.64,.	0/0:9:4,5:.,12.48,.	0/0:25:12,13:.,34.66,.	0/1:21:13,8:.,29.11,.	./.:2:.,.:.,.,.	0/0:13:6,7:.,18.02,.	./.:7:.,.:.,.,.	./.:13:.,.:.,.,.	0/0:11:5,6:.,15.25,.	0/0:17:8,9:.,23.57,.	./.:0:.,.:.,.,.	0/0:19:9,10:.,26.34,.	0/0:12:6,6:.,16.64,.	0/1:4:3,1:.,6.93,.	0/0:21:10,11:.,29.11,.	0/1:12:6,6:.,16.64,.	0/1:4:2,2:.,6.93,.	0/0:10:5,5:.,13.86,.	0/1:5:3,2:.,6.93,.	./.:0:.,.:.,.,.	0/0:20:9,11:.,27.73,.	0/1:15:6,9:.,20.79,.	1/1:4:2,2:.,5.55,.	0/0:3:1,2:.,4.16,.	0/0:3:1,2:.,4.16,.	0/0:5:2,3:.,6.93,.	1/1:5:2,3:.,6.93,.	0/0:9:4,5:.,12.48,.	1/1:3:1,2:.,4.16,.	0/0:12:6,6:.,16.64,.	./.:0:.,.:.,.,.	0/0:9:4,5:.,12.48,.	0/0:5:2,3:.,6.93,.	0/1:4:2,2:.,6.93,.	1/1:12:6,6:.,16.64,.	./.:11:.,.:.,.,.	0/1:12:6,6:.,16.64,.	0/0:10:5,5:.,13.86,.	0/0:4:2,2:.,5.55,.	0/0:5:2,3:.,6.93,.	0/0:6:3,3:.,8.32,.	0/0:3:1,2:.,4.16,.	0/0:3:2,1:.,5.55,.	0/0:3:1,2:.,4.16,.	0/1:10:6,4:.,13.86,.	./.:2:.,.:.,.,.	./.:0:.,.:.,.,.	0/1:10:4,6:.,13.86,.	0/0:5:2,3:.,6.93,.	0/0:4:2,2:.,5.55,.	./.:0:.,.:.,.,.	0/0:7:3,4:.,9.7,.	0/0:5:2,3:.,6.93,.	0/0:7:3,4:.,9.7,.	0/0:6:3,3:.,8.32,.	./.:4:.,.:.,.,.	0/0:10:5,5:.,13.86,.	0/0:13:6,7:.,18.02,.	0/1:3:2,1:.,5.55,.	./.:5:.,.:.,.,.	0/0:12:6,6:.,16.64,.	0/0:6:3,3:.,8.32,.	./.:0:.,.:.,.,.
un	154337	1659	T	A	.	PASS	NS=72;AF=0.951,0.049	GT:DP:AD:GL	0/0:5:2,3:.,6.93,.	1/0:10:4,6:.,13.86,.	0/0:3:1,2:.,4.16,.	1/0:6:3,3:.,8.32,.	0/0:24:12,12:.,33.27,.	./.:0:.,.:.,.,.	0/0:7:3,4:.,9.7,.	0/0:6:3,3:.,8.32,.	0/0:16:6,10:.,22.18,.	0/0:5:2,3:.,6.93,.	./.:0:.,.:.,.,.	0/0:3:1,2:.,4.16,.	./.:0:.,.:.,.,.	0/0:11:5,6:.,15.25,.	0/0:9:5,4:.,12.48,.	0/0:13:4,9:.,18.02,.	0/0:6:3,3:.,9.7,.	./.:0:.,.:.,.,.	0/0:9:4,5:.,12.48,.	0/0:6:3,3:.,8.32,.	0/0:10:5,5:.,13.86,.	./.:0:.,.:.,.,.	./.:4:.,.:.,.,.	0/0:12:6,6:.,16.64,.	0/0:9:4,5:.,12.48,.	0/0:25:12,13:.,34.66,.	0/0:21:13,8:.,29.11,.	./.:2:.,.:.,.,.	0/0:13:6,7:.,18.02,.	0/0:7:3,4:.,9.7,.	0/0:13:6,7:.,18.02,.	0/0:11:5,6:.,15.25,.	0/0:17:8,9:.,23.57,.	./.:0:.,.:.,.,.	0/0:19:9,10:.,26.34,.	0/0:12:6,6:.,16.64,.	0/0:4:3,1:.,6.93,.	0/0:21:10,11:.,29.11,.	1/0:12:6,6:.,16.64,.	0/0:4:2,2:.,6.93,.	0/0:10:5,5:.,13.86,.	0/0:5:3,2:.,6.93,.	./.:0:.,.:.,.,.	1/0:20:9,11:.,27.73,.	0/0:15:6,9:.,20.79,.	0/0:4:2,2:.,5.55,.	0/0:3:1,2:.,4.16,.	0/0:3:1,2:.,4.16,.	0/0:5:2,3:.,6.93,.	0/0:5:2,3:.,6.93,.	0/0:9:4,5:.,12.48,.	0/0:3:1,2:.,4.16,.	0/0:12:6,6:.,16.64,.	./.:0:.,.:.,.,.	0/0:9:4,5:.,12.48,.	0/0:5:2,3:.,6.93,.	0/0:4:2,2:.,6.93,.	0/0:12:6,6:.,16.64,.	0/0:11:5,6:.,15.25,.	0/0:12:6,6:.,16.64,.	0/0:10:5,5:.,13.86,.	0/0:4:2,2:.,5.55,.	1/1:5:2,3:.,6.93,.	0/0:6:3,3:.,8.32,.	0/0:3:1,2:.,4.16,.	1/0:3:2,1:.,5.55,.	0/0:3:1,2:.,4.16,.	0/0:10:6,4:.,13.86,.	./.:2:.,.:.,.,.	./.:0:.,.:.,.,.	0/0:10:4,6:.,13.86,.	0/0:5:2,3:.,6.93,.	0/0:4:2,2:.,5.55,.	./.:0:.,.:.,.,.	0/0:7:3,4:.,9.7,.	0/0:5:2,3:.,6.93,.	0/0:7:3,4:.,9.7,.	0/0:6:3,3:.,8.32,.	0/0:4:2,2:.,5.55,.	0/0:10:5,5:.,13.86,.	0/0:13:6,7:.,18.02,.	0/0:3:2,1:.,5.55,.	0/0:5:2,3:.,6.93,.	0/0:12:6,6:.,16.64,.	0/0:6:3,3:.,8.32,.	./.:0:.,.:.,.,.
un	155908	1676	G	T	.	PASS	NS=73;AF=0.664,0.336	GT:DP:AD:GL	1/1:18:9,9:.,24.95,.	0/1:27:17,10:.,37.43,.	./.:7:.,.:.,.,.	0/0:32:16,16:.,44.36,.	0/1:47:23,24:.,65.16,.	0/1:11:7,4:.,15.25,.	1/1:16:8,8:.,22.18,.	0/0:21:10,11:.,29.11,.	0/0:51:25,26:.,70.7,.	1/1:18:9,9:.,24.95,.	0/0:21:10,11:.,29.11,.	./.:0:.,.:.,.,.	0/0:7:3,4:.,9.7,.	0/0:11:5,6:.,15.25,.	0/1:9:4,5:.,12.48,.	1/1:20:10,10:.,27.73,.	0/1:7:3,4:.,11.09,.	0/1:4:2,2:.,6.93,.	0/0:23:11,12:.,31.88,.	0/0:7:3,4:.,9.7,.	0/1:22:9,13:.,30.5,.	0/1:5:3,2:.,6.93,.	0/0:13:6,7:.,18.02,.	0/0:30:15,15:.,41.59,.	0/0:16:8,8:.,22.18,.	0/1:48:30,18:.,66.54,.	./.:0:.,.:.,.,.	0/0:5:2,3:.,6.93,.	0/0:21:10,11:.,29.11,.	./.:23:.,.:.,.,.	0/1:24:15,9:.,33.27,.	0/1:27:18,9:.,37.43,.	0/0:18:9,9:.,24.95,.	1/1:6:3,3:.,8.32,.	./.:0:.,.:.,.,.	0/0:37:18,19:.,51.29,.	./.:9:.,.:.,.,.	0/1:31:16,15:.,42.98,.	0/0:17:8,9:.,23.57,.	0/0:16:8,8:.,22.18,.	0/0:25:12,13:.,34.66,.	1/1:13:6,7:.,18.02,.	0/0:7:3,4:.,9.7,.	0/0:46:23,23:.,63.77,.	0/0:33:16,17:.,45.75,.	0/0:7:3,4:.,9.7,.	0/0:9:4,5:.,12.48,.	0/0:27:13,14:.,37.43,.	0/1:18:9,9:.,24.95,.	0/1:26:12,14:.,36.04,.	0/0:33:16,17:.,45.75,.	0/0:6:3,3:.,8.32,.	0/0:12:6,6:.,16.64,.	1/1:16:8,8:.,22.18,.	./.:18:.,.:.,.,.	0/0:34:17,17:.,47.13,.	0/1:19:8,11:.,26.34,.	1/1:10:5,5:.,13.86,.	1/1:39:19,20:.,54.07,.	0/1:19:11,8:.,26.34,.	0/1:31:18,13:.,42.98,.	0/1:16:11,5:.,22.18,.	0/0:13:6,7:.,18.02,.	1/1:13:6,7:.,18.02,.	0/1:10:7,3:.,13.86,.	0/1:10:7,3:.,13.86,.	0/1:14:7,7:.,19.41,.	0/0:15:7,8:.,20.79,.	0/0:14:7,7:.,19.41,.	./.:0:.,.:.,.,.	0/1:31:14,17:.,42.98,.	./.:14:.,.:.,.,.	0/1:9:6,3:.,12.48,.	./.:0:.,.:.,.,.	1/1:18:9,9:.,24.95,.	1/1:24:12,12:.,33.27,.	0/1:24:12,12:.,33.27,.	0/0:24:12,12:.,33.27,.	./.:5:.,.:.,.,.	./.:0:.,.:.,.,.	0/0:41:20,21:.,56.84,.	0/0:7:3,4:.,9.7,.	0/0:19:9,10:.,26.34,.	0/1:19:8,11:.,26.34,.	./.:11:.,.:.,.,.	0/0:9:4,5:.,12.48,.
un	160105	1721	G	A	.	PASS	NS=71;AF=0.803,0.197	GT:DP:AD:GL	0/0:12:6,6:.,16.64,.	1/0:23:14,9:.,31.88,.	0/0:4:2,2:.,5.55,.	1/1:3:1,2:.,4.16,.	0/0:22:11,11:.,30.5,.	0/0:5:2,3:.,6.93,.	0/0:21:10,11:.,29.11,.	./.:6:.,.:.,.,.	./.:0:.,.:.,.,.	0/0:28:14,14:.,38.82,.	1/0:23:8,15:.,31.88,.	0/0:8:4,4:.,11.09,.	./.:2:.,.:.,.,.	0/0:21:10,11:.,29.11,.	0/0:7:3,4:.,9.7,.	0/0:28:14,14:.,38.82,.	1/0:12:6,6:.,16.64,.	1/1:4:2,2:.,5.55,.	0/0:19:9,10:.,26.34,.	0/0:4:2,2:.,5.55,.	0/0:5:2,3:.,6.93,.	0/0:4:2,2:.,5.55,.	0/0:7:3,4:.,9.7,.	0/0:16:8,8:.,22.18,.	1/0:9:4,5:.,12.48,.	1/0:18:11,7:.,24.95,.	0/0:19:9,10:.,26.34,.	0/0:3:1,2:.,4.16,.	0/0:14:7,7:.,19.41,.	./.:0:.,.:.,.,.	1/0:12:5,7:.,16.64,.	1/0:8:5,3:.,11.09,.	0/0:18:9,9:.,24.95,.	0/0:3:1,2:.,4.16,.	0/0:18:9,9:.,24.95,.	1/1:25:12,13:.,34.66,.	./.:7:.,.:.,.,.	0/0:20:10,10:.,27.73,.	0/0:9:4,5:.,12.48,.	1/0:15:6,9:.,20.79,.	0/0:8:4,4:.,11.09,.	0/0:16:8,8:.,22.18,.	0/0:14:7,7:.,19.41,.	0/0:24:12,12:.,33.27,.	0/0:14:7,7:.,19.41,.	1/0:12:7,5:.,16.64,.	./.:2:.,.:.,.,.	1/0:11:6,5:.,15.25,.	0/0:16:8,8:.,22.18,.	1/0:17:10,7:.,23.57,.	./.:0:.,.:.,.,.	0/0:5:2,3:.,6.93,.	0/0:13:6,7:.,18.02,.	1/1:16:8,8:.,22.18,.	./.:0:.,.:.,.,.	1/0:15:9,6:.,20.79,.	0/0:20:10,10:.,27.73,.	0/0:12:6,6:.,16.64,.	0/0:9:4,5:.,12.48,.	0/0:14:7,7:.,19.41,.	0/0:14:7,7:.,19.41,.	./.:6:.,.:.,.,.	1/0:24:11,13:.,33.27,.	0/0:18:9,9:.,24.95,.	0/0:9:4,5:.,12.48,.	0/0:11:5,6:.,15.25,.	./.:2:.,.:.,.,.	1/0:25:13,12:.,34.66,.	1/0:5:2,3:.,6.93,.	./.:0:.,.:.,.,.	1/0:14:6,8:.,19.41,.	0/0:5:2,3:.,6.93,.	0/0:12:6,6:.,16.64,.	./.:4:.,.:.,.,.	0/0:12:6,6:.,16.64,.	1/0:10:7,3:.,13.86,.	1/0:11:4,7:.,15.25,.	0/0:6:3,3:.,8.32,.	./.:4:.,.:.,.,.	./.:2:.,.:.,.,.	0/0:9:4,5:.,12.48,.	0/0:7:3,4:.,9.7,.	1/0:3:1,2:.,6.93,.	./.:7:.,.:.,.,.	1/0:11:5,6:.,15.25,.	0/0:6:3,3:.,8.32,.
un	163054	1753	C	G	.	PASS	NS=71;AF=0.880,0.120	GT:DP:AD:GL	0/1:11:6,5:.,15.25,.	0/0:13:6,7:.,18.02,.	0/0:7:3,4:.,9.7,.	0/0:11:5,6:.,15.25,.	0/0:20:10,10:.,27.73,.	0/0:7:3,4:.,9.7,.	0/0:4:2,2:.,5.55,.	./.:2:.,.:.,.,.	0/1:22:10,12:.,30.5,.	0/0:16:8,8:.,22.18,.	0/0:8:4,4:.,11.09,.	0/0:5:2,3:.,6.93,.	1/1:3:1,2:.,4.16,.	0/0:9:4,5:.,12.48,.	0/0:4:2,2:.,5.55,.	0/0:6:3,3:.,8.32,.	0/0:5:2,3:.,6.93,.	./.:2:.,.:.,.,.	0/0:6:3,3:.,8.32,.	./.:0:.,.:.,.,.	0/0:11:5,6:.,15.25,.	./.:0:.,.:.,.,.	./.:2:.,.:.,.,.	0/0:16:8,8:.,22.18,.	0/0:4:2,2:.,5.55,.	0/0:19:9,10:.,26.34,.	1/1:24:12,12:.,33.27,.	0/0:3:1,2:.,4.16,.	0/0:14:7,7:.,19.41,.	0/0:16:8,8:.,22.18,.	0/0:9:4,5:.,12.48,.	0/0:8:4,4:.,11.09,.	0/1:13:7,6:.,18.02,.	0/0:3:1,2:.,4.16,.	1/1:6:3,3:.,8.32,.	0/0:15:7,8:.,20.79,.	0/0:3:1,2:.,4.16,.	0/0:20:10,10:.,27.73,.	0/1:11:5,6:.,15.25,.	0/0:11:5,6:.,15.25,.	0/0:8:4,4:.,11.09,.	0/0:5:2,3:.,6.93,.	./.:2:.,.:.,.,.	0/0:19:9,10:.,26.34,.	0/0:12:6,6:.,16.64,.	0/0:5:2,3:.,6.93,.	./.:2:.,.:.,.,.	0/1:7:4,3:.,11.09,.	0/0:16:8,8:.,22.18,.	0/0:9:4,5:.,12.48,.	0/0:21:10,11:.,29.11,.	0/0:4:2,2:.,5.55,.	0/0:10:5,5:.,13.86,.	0/0:4:2,2:.,5.55,.	0/0:14:7,7:.,19.41,.	0/0:12:6,6:.,16.64,.	0/0:12:6,6:.,16.64,.	0/0:12:6,6:.,16.64,.	0/1:20:14,6:.,27.73,.	0/0:9:4,5:.,12.48,.	0/0:16:8,8:.,22.18,.	1/1:5:2,3:.,6.93,.	0/1:9:5,4:.,12.48,.	./.:0:.,.:.,.,.	0/0:6:3,3:.,8.32,.	0/0:8:4,4:.,11.09,.	0/0:5:2,3:.,6.93,.	0/0:9:4,5:.,12.48,.	0/0:10:5,5:.,13.86,.	./.:0:.,.:.,.,.	0/0:7:3,4:.,9.7,.	0/0:7:3,4:.,9.7,.	0/0:6:3,3:.,8.32,.	./.:0:.,.:.,.,.	0/0:15:7,8:.,20.79,.	0/0:9:4,5:.,12.48,.	0/0:6:3,3:.,8.32,.	0/1:7:4,3:.,11.09,.	./.:0:.,.:.,.,.	./.:0:.,.:.,.,.	0/1:17:6,11:.,23.57,.	./.:2:.,.:.,.,.	0/0:7:3,4:.,9.7,.	./.:9:.,.:.,.,.	0/0:3:1,2:.,4.16,.	./.:2:.,.:.,.,.
un	163058	1753	T	G	.	PASS	NS=71;AF=0.880,0.120	GT:DP:AD:GL	1/0:11:5,6:.,15.25,.	0/0:13:6,7:.,18.02,.	0/0:7:3,4:.,9.7,.	0/0:11:5,6:.,15.25,.	0/0:20:10,10:.,27.73,.	0/0:7:3,4:.,9.7,.	0/0:4:2,2:.,5.55,.	./.:2:.,.:.,.,.	1/0:22:12,10:.,30.5,.	0/0:16:8,8:.,22.18,.	0/0:8:4,4:.,11.09,.	0/0:5:2,3:.,6.93,.	1/1:3:1,2:.,4.16,.	0/0:9:4,5:.,12.48,.	0/0:4:2,2:.,5.55,.	0/0:6:3,3:.,8.32,.	0/0:5:2,3:.,6.93,.	./.:2:.,.:.,.,.	0/0:6:3,3:.,8.32,.	./.:0:.,.:.,.,.	0/0:11:5,6:.,15.25,.	./.:0:.,.:.,.,.	./.:2:.,.:.,.,.	0/0:16:8,8:.,22.18,.	0/0:4:2,2:.,5.55,.	0/0:19:9,10:.,26.34,.	1/1:24:12,12:.,33.27,.	0/0:3:1,2:.,4.16,.	0/0:14:7,7:.,19.41,.	0/0:16:8,8:.,22.18,.	0/0:9:4,5:.,12.48,.	0/0:8:4,4:.,11.09,.	1/0:13:6,7:.,18.02,.	0/0:3:1,2:.,4.16,.	1/1:6:3,3:.,8.32,.	0/0:15:7,8:.,20.79,.	0/0:3:1,2:.,4.16,.	0/0:20:10,10:.,27.73,.	1/0:11:6,5:.,15.25,.	0/0:11:5,6:.,15.25,.	0/0:8:4,4:.,11.09,.	0/0:5:2,3:.,6.93,.	./.:2:.,.:.,.,.	0/0:19:9,10:.,26.34,.	0/0:12:6,6:.,16.64,.	0/0:5:2,3:.,6.93,.	./.:2:.,.:.,.,.	1/0:7:3,4:.,11.09,.	0/0:16:8,8:.,22.18,.	0/0:9:4,5:.,12.48,.	0/0:21:10,11:.,29.11,.	0/0:4:2,2:.,5.55,.	0/0:10:5,5:.,13.86,.	0/0:4:2,2:.,5.55,.	0/0:14:7,7:.,19.41,.	0/0:12:6,6:.,16.64,.	0/0:12:6,6:.,16.64,.	0/0:12:6,6:.,16.64,.	1/0:20:6,14:.,27.73,.	0/0:9:4,5:.,12.48,.	0/0:16:8,8:.,22.18,.	1/1:5:2,3:.,6.93,.	1/0:9:4,5:.,12.48,.	./.:0:.,.:.,.,.	0/0:6:3,3:.,8.32,.	0/0:8:4,4:.,11.09,.	0/0:5:2,3:.,6.93,.	0/0:9:4,5:.,12.48,.	0/0:10:5,5:.,13.86,.	./.:0:.,.:.,.,.	0/0:7:3,4:.,9.7,.	0/0:7:3,4:.,9.7,.	0/0:6:3,3:.,8.32,.	./.:0:.,.:.,.,.	0/0:15:7,8:.,20.79,.	0/0:9:4,5:.,12.48,.	0/0:6:3,3:.,8.32,.	1/0:7:3,4:.,11.09,.	./.:0:.,.:.,.,.	./.:0:.,.:.,.,.	1/0:17:11,6:.,23.57,.	./.:2:.,.:.,.,.	0/0:7:3,4:.,9.7,.	./.:9:.,.:.,.,.	0/0:3:1,2:.,4.16,.	./.:2:.,.:.,.,.
un	172021	1850	C	T	.	PASS	NS=81;AF=0.975,0.025	GT:DP:AD:GL	0/0:16:8,8:.,22.18,.	0/0:15:7,8:.,20.79,.	0/0:6:3,3:.,8.32,.	0/0:12:5,7:.,16.64,.	0/0:35:17,18:.,48.52,.	0/0:5:2,3:.,6.93,.	0/1:19:9,10:.,26.34,.	0/0:13:6,7:.,18.02,.	0/0:25:13,12:.,34.66,.	0/0:22:11,11:.,30.5,.	0/0:10:3,7:.,13.86,.	0/0:10:5,5:.,13.86,.	0/0:3:1,2:.,4.16,.	0/0:11:5,6:.,15.25,.	0/0:15:7,8:.,20.79,.	0/0:25:12,13:.,34.66,.	0/0:9:4,5:.,12.48,.	0/0:7:3,4:.,9.7,.	0/0:13:6,7:.,18.02,.	0/0:9:4,5:.,12.48,.	0/0:22:11,11:.,30.5,.	./.:0:.,.:.,.,.	0/0:8:4,4:.,11.09,.	0/0:11:5,6:.,27.73,.	0/0:9:4,5:.,12.48,.	0/0:33:14,19:.,47.13,.	0/0:20:11,9:.,27.73,.	./.:0:.,.:.,.,.	0/0:10:4,6:.,13.86,.	0/0:14:7,7:.,19.41,.	0/0:20:10,10:.,27.73,.	0/0:10:5,5:.,13.86,.	0/0:17:8,9:.,23.57,.	0/0:3:1,2:.,4.16,.	0/0:21:10,11:.,29.11,.	0/0:18:9,9:.,24.95,.	0/1:8:4,4:.,11.09,.	0/0:16:8,8:.,22.18,.	0/0:9:4,5:.,12.48,.	0/0:23:11,12:.,31.88,.	0/0:16:8,8:.,22.18,.	0/0:7:3,4:.,9.7,.	./.:2:.,.:.,.,.	0/1:29:18,11:.,40.2,.	0/0:20:9,11:.,27.73,.	0/0:3:1,2:.,4.16,.	0/0:3:1,2:.,4.16,.	0/0:6:3,3:.,8.32,.	0/0:9:4,5:.,12.48,.	0/0:9:5,4:.,12.48,.	0/0:21:10,11:.,29.11,.	0/0:8:4,4:.,11.09,.	0/0:17:8,9:.,23.57,.	0/0:11:5,6:.,15.25,.	0/0:12:6,6:.,16.64,.	0/0:10:7,3:.,13.86,.	0/0:13:6,7:.,18.02,.	0/0:22:11,11:.,30.5,.	0/0:25:12,13:.,34.66,.	0/0:21:10,11:.,29.11,.	0/0:18:9,9:.,24.95,.	0/0:7:3,4:.,9.7,.	0/0:6:3,3:.,11.09,.	0/0:9:4,5:.,12.48,.	0/0:3:1,2:.,4.16,.	0/0:5:2,3:.,6.93,.	0/0:8:4,4:.,11.09,.	0/0:14:6,8:.,19.41,.	0/0:8:4,4:.,11.09,.	./.:0:.,.:.,.,.	0/0:20:13,7:.,29.11,.	0/0:7:3,4:.,9.7,.	0/0:10:5,5:.,13.86,.	./.:2:.,.:.,.,.	0/0:14:5,9:.,20.79,.	0/0:25:12,13:.,34.66,.	0/0:20:10,10:.,27.73,.	0/0:10:5,5:.,13.86,.	0/0:6:3,3:.,8.32,.	0/0:3:1,2:.,4.16,.	0/0:32:16,16:.,44.36,.	0/0:14:7,7:.,19.41,.	0/0:14:7,7:.,19.41,.	0/0:10:5,5:.,13.86,.	0/0:9:4,5:.,12.48,.	0/1:7:4,3:.,9.7,.
un	172023	1850	T	A	.	PASS	NS=81;AF=0.944,0.056	GT:DP:AD:GL	0/0:16:8,8:.,22.18,.	0/0:15:7,8:.,20.79,.	0/0:6:3,3:.,8.32,.	1/0:12:5,7:.,16.64,.	0/0:35:17,18:.,48.52,.	0/0:5:2,3:.,6.93,.	0/0:19:9,10:.,26.34,.	0/0:13:6,7:.,18.02,.	1/0:25:13,12:.,34.66,.	0/0:22:11,11:.,30.5,.	1/0:10:3,7:.,13.86,.	0/0:10:5,5:.,13.86,.	0/0:3:1,2:.,4.16,.	0/0:11:5,6:.,15.25,.	0/0:15:7,8:.,20.79,.	0/0:25:12,13:.,34.66,.	0/0:9:4,5:.,12.48,.	0/0:7:3,4:.,9.7,.	0/0:13:6,7:.,18.02,.	0/0:9:4,5:.,12.48,.	0/0:22:11,11:.,30.5,.	./.:0:.,.:.,.,.	0/0:8:4,4:.,11.09,.	0/0:11:5,6:.,27.73,.	0/0:9:4,5:.,12.48,.	1/0:33:14,19:.,47.13,.	0/0:20:11,9:.,27.73,.	./.:0:.,.:.,.,.	0/0:10:4,6:.,13.86,.	0/0:14:7,7:.,19.41,.	0/0:20:10,10:.,27.73,.	0/0:10:5,5:.,13.86,.	0/0:17:8,9:.,23.57,.	0/0:3:1,2:.,4.16,.	0/0:21:10,11:.,29.11,.	0/0:18:9,9:.,24.95,.	0/0:8:4,4:.,11.09,.	0/0:16:8,8:.,22.18,.	0/0:9:4,5:.,12.48,.	0/0:23:11,12:.,31.88,.	0/0:16:8,8:.,22.18,.	0/0:7:3,4:.,9.7,.	./.:2:.,.:.,.,.	0/0:29:18,11:.,40.2,.	1/0:20:9,11:.,27.73,.	0/0:3:1,2:.,4.16,.	0/0:3:1,2:.,4.16,.	0/0:6:3,3:.,8.32,.	0/0:9:4,5:.,12.48,.	1/0:9:5,4:.,12.48,.	0/0:21:10,11:.,29.11,.	0/0:8:4,4:.,11.09,.	0/0:17:8,9:.,23.57,.	0/0:11:5,6:.,15.25,.	0/0:12:6,6:.,16.64,.	0/0:10:7,3:.,13.86,.	0/0:13:6,7:.,18.02,.	0/0:22:11,11:.,30.5,.	0/0:25:12,13:.,34.66,.	0/0:21:10,11:.,29.11,.	0/0:18:9,9:.,24.95,.	0/0:7:3,4:.,9.7,.	1/0:6:3,3:.,11.09,.	0/0:9:4,5:.,12.48,.	0/0:3:1,2:.,4.16,.	0/0:5:2,3:.,6.93,.	0/0:8:4,4:.,11.09,.	1/0:14:6,8:.,19.41,.	0/0:8:4,4:.,11.09,.	./.:0:.,.:.,.,.	0/0:20:13,7:.,29.11,.	0/0:7:3,4:.,9.7,.	0/0:10:5,5:.,13.86,.	./.:2:.,.:.,.,.	1/0:14:5,9:.,20.79,.	0/0:25:12,13:.,34.66,.	0/0:20:10,10:.,27.73,.	0/0:10:5,5:.,13.86,.	0/0:6:3,3:.,8.32,.	0/0:3:1,2:.,4.16,.	0/0:32:16,16:.,44.36,.	0/0:14:7,7:.,19.41,.	0/0:14:7,7:.,19.41,.	0/0:10:5,5:.,13.86,.	0/0:9:4,5:.,12.48,.	0/0:7:4,3:.,9.7,.
un	172054	1850	G	T	.	PASS	NS=81;AF=0.975,0.025	GT:DP:AD:GL	0/0:16:8,8:.,22.18,.	0/0:15:7,8:.,20.79,.	0/0:6:3,3:.,8.32,.	0/0:12:5,7:.,16.64,.	0/0:35:17,18:.,48.52,.	0/0:5:2,3:.,6.93,.	0/0:19:9,10:.,26.34,.	0/0:13:6,7:.,18.02,.	0/0:25:13,12:.,34.66,.	0/0:22:11,11:.,30.5,.	0/0:10:3,7:.,13.86,.	0/0:10:5,5:.,13.86,.	0/0:3:1,2:.,4.16,.	0/0:11:5,6:.,15.25,.	0/0:15:7,8:.,20.79,.	0/0:25:12,13:.,34.66,.	0/0:9:4,5:.,12.48,.	0/0:7:3,4:.,9.7,.	0/0:13:6,7:.,18.02,.	0/0:9:4,5:.,12.48,.	0/0:22:11,11:.,30.5,.	./.:0:.,.:.,.,.	0/0:8:4,4:.,11.09,.	0/0:11:5,6:.,27.73,.	0/0:9:4,5:.,12.48,.	0/0:33:14,19:.,47.13,.	0/1:20:11,9:.,27.73,.	./.:0:.,.:.,.,.	0/1:10:4,6:.,13.86,.	0/0:14:7,7:.,19.41,.	0/0:20:10,10:.,27.73,.	0/0:10:5,5:.,13.86,.	0/0:17:8,9:.,23.57,.	0/0:3:1,2:.,4.16,.	0/0:21:10,11:.,29.11,.	0/0:18:9,9:.,24.95,.	0/0:8:4,4:.,11.09,.	0/0:16:8,8:.,22.18,.	0/0:9:4,5:.,12.48,.	0/0:23:11,12:.,31.88,.	0/0:16:8,8:.,22.18,.	0/0:7:3,4:.,9.7,.	./.:2:.,.:.,.,.	0/0:29:18,11:.,40.2,.	0/0:20:9,11:.,27.73,.	0/0:3:1,2:.,4.16,.	0/0:3:1,2:.,4.16,.	0/0:6:3,3:.,8.32,.	0/0:9:4,5:.,12.48,.	0/0:9:5,4:.,12.48,.	0/0:21:10,11:.,29.11,.	0/0:8:4,4:.,11.09,.	0/0:17:8,9:.,23.57,.	0/0:11:5,6:.,15.25,.	0/0:12:6,6:.,16.64,.	0/1:10:7,3:.,13.86,.	0/0:13:6,7:.,18.02,.	0/0:22:11,11:.,30.5,.	0/0:25:12,13:.,34.66,.	0/0:21:10,11:.,29.11,.	0/0:18:9,9:.,24.95,.	0/0:7:3,4:.,9.7,.	0/0:6:3,3:.,11.09,.	0/0:9:4,5:.,12.48,.	0/0:3:1,2:.,4.16,.	0/0:5:2,3:.,6.93,.	0/0:8:4,4:.,11.09,.	0/0:14:6,8:.,19.41,.	0/0:8:4,4:.,11.09,.	./.:0:.,.:.,.,.	0/1:20:13,7:.,29.11,.	0/0:7:3,4:.,9.7,.	0/0:10:5,5:.,13.86,.	./.:2:.,.:.,.,.	0/0:14:5,9:.,20.79,.	0/0:25:12,13:.,34.66,.	0/0:20:10,10:.,27.73,.	0/0:10:5,5:.,13.86,.	0/0:6:3,3:.,8.32,.	0/0:3:1,2:.,4.16,.	0/0:32:16,16:.,44.36,.	0/0:14:7,7:.,19.41,.	0/0:14:7,7:.,19.41,.	0/0:10:5,5:.,13.86,.	0/0:9:4,5:.,12.48,.	0/0:7:4,3:.,9.7,.
un	186091	2001	C	A	.	PASS	NS=77;AF=0.922,0.078	GT:DP:AD:GL	0/0:20:10,10:.,27.73,.	0/0:25:10,15:.,34.66,.	0/0:13:6,7:.,18.02,.	0/0:13:6,7:.,18.02,.	0/0:47:23,24:.,65.16,.	0/0:7:3,4:.,9.7,.	0/0:17:8,9:.,23.57,.	0/0:8:4,4:.,11.09,.	0/0:26:13,13:.,36.04,.	1/0:16:11,5:.,22.18,.	0/0:24:12,12:.,33.27,.	1/0:9:6,3:.,12.48,.	0/0:7:3,4:.,9.7,.	0/0:29:14,15:.,40.2,.	0/0:13:6,7:.,18.02,.	0/0:26:13,13:.,36.04,.	0/0:10:5,5:.,13.86,.	1/0:7:2,5:.,11.09,.	0/0:11:5,6:.,15.25,.	0/0:5:3,2:.,6.93,.	0/0:23:11,12:.,31.88,.	./.:0:.,.:.,.,.	0/0:15:7,8:.,20.79,.	0/0:28:21,7:.,38.82,.	0/0:14:7,7:.,19.41,.	1/0:54:22,32:.,74.86,.	0/0:44:22,22:.,61,.	0/0:4:2,2:.,5.55,.	1/0:27:16,11:.,37.43,.	0/0:19:9,10:.,26.34,.	1/0:32:17,15:.,44.36,.	./.:14:.,.:.,.,.	0/0:38:19,19:.,52.68,.	./.:2:.,.:.,.,.	0/0:40:20,20:.,55.45,.	1/0:20:10,10:.,27.73,.	./.:7:.,.:.,.,.	1/0:29:13,16:.,40.2,.	0/0:20:10,10:.,27.73,.	0/0:31:15,16:.,42.98,.	0/0:26:13,13:.,36.04,.	0/0:14:7,7:.,19.41,.	0/0:7:3,4:.,9.7,.	0/0:34:17,17:.,47.13,.	0/0:31:15,16:.,42.98,.	0/0:7:3,4:.,9.7,.	./.:0:.,.:.,.,.	0/0:16:8,8:.,22.18,.	0/0:20:10,10:.,27.73,.	1/0:17:11,6:.,23.57,.	0/0:34:17,17:.,47.13,.	./.:7:.,.:.,.,.	0/0:26:13,13:.,36.04,.	0/0:3:1,2:.,4.16,.	0/0:25:12,13:.,34.66,.	0/0:19:9,10:.,26.34,.	0/0:21:10,11:.,29.11,.	0/0:24:13,11:.,33.27,.	0/0:27:10,17:.,37.43,.	0/0:18:9,9:.,24.95,.	0/0:20:10,10:.,27.73,.	0/0:10:5,5:.,13.86,.	0/0:23:11,12:.,31.88,.	0/0:15:7,8:.,20.79,.	1/0:8:3,5:.,11.09,.	./.:5:.,.:.,.,.	0/0:11:5,6:.,15.25,.	0/0:22:11,11:.,30.5,.	0/0:10:5,5:.,13.86,.	./.:0:.,.:.,.,.	0/0:27:13,14:.,37.43,.	0/0:5:2,3:.,6.93,.	0/0:14:7,7:.,19.41,.	./.:0:.,.:.,.,.	0/0:18:9,9:.,24.95,.	0/0:21:10,11:.,29.11,.	0/0:30:15,15:.,41.59,.	0/0:17:8,9:.,23.57,.	0/0:9:4,5:.,12.48,.	0/0:4:2,2:.,5.55,.	0/0:28:12,16:.,38.82,.	0/0:23:11,12:.,31.88,.	0/0:20:10,10:.,27.73,.	1/0:25:12,13:.,34.66,.	1/0:10:6,4:.,13.86,.	0/0:10:5,5:.,13.86,.
un	186093	2001	A	T	.	PASS	NS=81;AF=0.957,0.043	GT:DP:AD:GL	0/0:20:10,10:.,27.73,.	0/1:25:10,15:.,34.66,.	0/0:13:6,7:.,18.02,.	0/0:13:6,7:.,18.02,.	0/0:47:23,24:.,65.16,.	0/0:7:3,4:.,9.7,.	0/0:17:8,9:.,23.57,.	0/0:8:4,4:.,11.09,.	0/0:26:13,13:.,36.04,.	0/0:16:11,5:.,22.18,.	0/0:24:12,12:.,33.27,.	0/0:9:6,3:.,12.48,.	0/0:7:3,4:.,9.7,.	0/0:29:14,15:.,40.2,.	0/0:13:6,7:.,18.02,.	0/0:26:13,13:.,36.04,.	0/0:10:5,5:.,13.86,.	0/0:7:2,5:.,11.09,.	0/0:11:5,6:.,15.25,.	0/1:5:3,2:.,6.93,.	0/0:23:11,12:.,31.88,.	./.:0:.,.:.,.,.	0/0:15:7,8:.,20.79,.	0/1:28:21,7:.,38.82,.	0/0:14:7,7:.,19.41,.	0/0:54:22,32:.,74.86,.	0/0:44:22,22:.,61,.	0/0:4:2,2:.,5.55,.	0/0:27:16,11:.,37.43,.	0/0:19:9,10:.,26.34,.	0/0:32:17,15:.,44.36,.	0/0:14:7,7:.,19.41,.	0/0:38:19,19:.,52.68,.	./.:2:.,.:.,.,.	0/0:40:20,20:.,55.45,.	0/0:20:10,10:.,27.73,.	0/0:7:3,4:.,9.7,.	0/0:29:13,16:.,40.2,.	0/0:20:10,10:.,27.73,.	0/0:31:15,16:.,42.98,.	0/0:26:13,13:.,36.04,.	0/0:14:7,7:.,19.41,.	0/0:7:3,4:.,9.7,.	0/0:34:17,17:.,47.13,.	0/0:31:15,16:.,42.98,.	0/0:7:3,4:.,9.7,.	./.:0:.,.:.,.,.	0/1:16:8,8:.,22.18,.	0/0:20:10,10:.,27.73,.	0/0:17:11,6:.,23.57,.	0/0:34:17,17:.,47.13,.	0/0:7:3,4:.,9.7,.	0/0:26:13,13:.,36.04,.	0/0:3:1,2:.,4.16,.	0/0:25:12,13:.,34.66,.	0/0:19:9,10:.,26.34,.	0/0:21:10,11:.,29.11,.	0/1:24:13,11:.,33.27,.	0/1:27:10,17:.,37.43,.	0/0:18:9,9:.,24.95,.	0/0:20:10,10:.,27.73,.	0/0:10:5,5:.,13.86,.	0/0:23:11,12:.,31.88,.	0/0:15:7,8:.,20.79,.	0/0:8:3,5:.,11.09,.	0/0:5:2,3:.,6.93,.	0/0:11:5,6:.,15.25,.	0/0:22:11,11:.,30.5,.	0/0:10:5,5:.,13.86,.	./.:0:.,.:.,.,.	0/0:27:13,14:.,37.43,.	0/0:5:2,3:.,6.93,.	0/0:14:7,7:.,19.41,.	./.:0:.,.:.,.,.	0/0:18:9,9:.,24.95,.	0/0:21:10,11:.,29.11,.	0/0:30:15,15:.,41.59,.	0/0:17:8,9:.,23.57,.	0/0:9:4,5:.,12.48,.	0/0:4:2,2:.,5.55,.	0/1:28:12,16:.,38.82,.	0/0:23:11,12:.,31.88,.	0/0:20:10,10:.,27.73,.	0/0:25:12,13:.,34.66,.	0/0:10:6,4:.,13.86,.	0/0:10:5,5:.,13.86,.
un	190690	2051	A	C	.	PASS	NS=73;AF=0.959,0.041	GT:DP:AD:GL	0/0:12:6,6:.,16.64,.	0/0:18:8,10:.,26.34,.	0/0:3:1,2:.,6.93,.	0/1:7:3,4:.,9.7,.	0/0:29:14,15:.,40.2,.	0/0:5:2,3:.,6.93,.	0/0:14:7,7:.,19.41,.	./.:2:.,.:.,.,.	0/0:21:11,10:.,29.11,.	0/0:12:6,6:.,16.64,.	0/0:7:3,4:.,9.7,.	0/0:4:2,2:.,5.55,.	./.:0:.,.:.,.,.	0/0:10:5,5:.,13.86,.	0/0:13:6,7:.,18.02,.	0/0:9:6,3:.,12.48,.	0/0:12:8,4:.,16.64,.	./.:0:.,.:.,.,.	0/0:12:6,6:.,16.64,.	0/0:3:2,1:.,5.55,.	0/1:22:9,13:.,30.5,.	./.:2:.,.:.,.,.	0/0:3:1,2:.,4.16,.	./.:12:.,.:.,.,.	0/0:9:4,5:.,12.48,.	0/0:33:22,11:.,47.13,.	0/0:28:14,14:.,38.82,.	./.:0:.,.:.,.,.	0/0:17:8,9:.,23.57,.	0/0:10:5,5:.,13.86,.	0/0:19:9,10:.,26.34,.	0/0:12:8,4:.,16.64,.	0/0:21:15,6:.,29.11,.	./.:2:.,.:.,.,.	0/0:23:11,12:.,31.88,.	0/0:20:10,10:.,27.73,.	0/0:9:4,5:.,12.48,.	0/0:20:10,10:.,27.73,.	0/0:14:7,7:.,19.41,.	0/0:15:7,8:.,20.79,.	0/1:15:7,8:.,20.79,.	0/0:4:2,2:.,5.55,.	0/0:3:1,2:.,4.16,.	0/0:29:14,15:.,40.2,.	0/0:30:19,11:.,41.59,.	0/0:4:2,2:.,5.55,.	./.:0:.,.:.,.,.	./.:0:.,.:.,.,.	0/0:10:6,4:.,13.86,.	0/0:9:5,4:.,12.48,.	0/0:19:9,10:.,26.34,.	0/0:7:3,4:.,9.7,.	0/0:15:7,8:.,20.79,.	0/0:8:3,5:.,11.09,.	./.:0:.,.:.,.,.	0/0:29:17,12:.,40.2,.	0/0:10:5,5:.,13.86,.	0/1:33:17,16:.,45.75,.	0/0:26:10,16:.,36.04,.	0/0:14:5,9:.,19.41,.	0/1:12:5,7:.,16.64,.	0/0:3:1,2:.,4.16,.	./.:0:.,.:.,.,.	0/0:14:10,4:.,19.41,.	0/0:6:3,3:.,8.32,.	0/0:10:5,5:.,13.86,.	0/0:12:8,4:.,16.64,.	0/0:8:4,4:.,11.09,.	0/0:9:5,4:.,15.25,.	./.:0:.,.:.,.,.	0/1:16:11,5:.,22.18,.	0/0:5:2,3:.,6.93,.	0/0:8:4,4:.,11.09,.	0/0:7:3,4:.,9.7,.	0/0:15:7,8:.,20.79,.	0/0:10:5,5:.,13.86,.	0/0:11:7,4:.,15.25,.	0/0:12:7,5:.,16.64,.	0/0:5:2,3:.,6.93,.	./.:2:.,.:.,.,.	0/0:24:12,12:.,33.27,.	0/0:5:2,3:.,6.93,.	0/0:6:3,3:.,8.32,.	0/0:23:10,13:.,31.88,.	0/0:7:3,4:.,9.7,.	0/0:5:2,3:.,6.93,.
un	190738	2051	T	C	.	PASS	NS=66;AF=0.712,0.288	GT:DP:AD:GL	./.:12:.,.:.,.,.	1/0:18:8,10:.,26.34,.	1/0:3:1,2:.,6.93,.	1/0:7:3,4:.,9.7,.	1/1:29:14,15:.,40.2,.	./.:5:.,.:.,.,.	0/0:14:7,7:.,19.41,.	./.:2:.,.:.,.,.	1/0:21:11,10:.,29.11,.	0/0:12:6,6:.,16.64,.	0/0:7:3,4:.,9.7,.	./.:4:.,.:.,.,.	./.:0:.,.:.,.,.	0/0:10:5,5:.,13.86,.	0/0:13:6,7:.,18.02,.	1/0:9:6,3:.,12.48,.	1/0:12:8,4:.,16.64,.	./.:0:.,.:.,.,.	1/0:12:6,6:.,16.64,.	1/0:3:2,1:.,5.55,.	0/0:22:9,13:.,30.5,.	./.:2:.,.:.,.,.	0/0:3:1,2:.,4.16,.	0/0:12:6,6:.,16.64,.	1/1:9:4,5:.,12.48,.	1/0:33:22,11:.,47.13,.	0/0:28:14,14:.,38.82,.	./.:0:.,.:.,.,.	0/0:17:8,9:.,23.57,.	0/0:10:5,5:.,13.86,.	0/0:19:9,10:.,26.34,.	1/0:12:8,4:.,16.64,.	1/0:21:15,6:.,29.11,.	./.:2:.,.:.,.,.	0/0:23:11,12:.,31.88,.	0/0:20:10,10:.,27.73,.	1/0:9:4,5:.,12.48,.	0/0:20:10,10:.,27.73,.	./.:14:.,.:.,.,.	0/0:15:7,8:.,20.79,.	0/0:15:7,8:.,20.79,.	./.:4:.,.:.,.,.	0/0:3:1,2:.,4.16,.	./.:29:.,.:.,.,.	1/0:30:19,11:.,41.59,.	0/0:4:2,2:.,5.55,.	./.:0:.,.:.,.,.	./.:0:.,.:.,.,.	1/0:10:6,4:.,13.86,.	1/0:9:5,4:.,12.48,.	0/0:19:9,10:.,26.34,.	0/0:7:3,4:.,9.7,.	0/0:15:7,8:.,20.79,.	1/0:8:3,5:.,11.09,.	./.:0:.,.:.,.,.	1/0:29:17,12:.,40.2,.	0/0:10:5,5:.,13.86,.	1/0:33:17,16:.,45.75,.	1/0:26:10,16:.,36.04,.	1/0:14:5,9:.,19.41,.	1/0:12:5,7:.,16.64,.	./.:3:.,.:.,.,.	./.:0:.,.:.,.,.	1/0:14:10,4:.,19.41,.	./.:6:.,.:.,.,.	0/0:10:5,5:.,13.86,.	1/0:12:8,4:.,16.64,.	0/0:8:4,4:.,11.09,.	1/0:9:5,4:.,15.25,.	./.:0:.,.:.,.,.	0/0:16:11,5:.,22.18,.	0/0:5:2,3:.,6.93,.	0/0:8:4,4:.,11.09,.	1/1:7:3,4:.,9.7,.	0/0:15:7,8:.,20.79,.	0/0:10:5,5:.,13.86,.	1/0:11:7,4:.,15.25,.	1/0:12:7,5:.,16.64,.	0/0:5:2,3:.,6.93,.	./.:2:.,.:.,.,.	1/1:24:12,12:.,33.27,.	1/0:5:2,3:.,6.93,.	1/1:6:3,3:.,8.32,.	1/0:23:10,13:.,31.88,.	0/0:7:3,4:.,9.7,.	0/0:5:2,3:.,6.93,.
un	194520	2092	T	C	.	PASS	NS=72;AF=0.986,0.014	GT:DP:AD:GL	0/0:9:4,5:.,12.48,.	0/0:16:8,8:.,22.18,.	0/0:7:3,4:.,9.7,.	0/0:4:2,2:.,5.55,.	0/0:10:5,5:.,13.86,.	./.:0:.,.:.,.,.	0/0:20:10,10:.,27.73,.	0/0:10:5,5:.,13.86,.	0/0:14:7,7:.,19.41,.	0/0:5:2,3:.,6.93,.	0/0:5:2,3:.,6.93,.	./.:0:.,.:.,.,.	./.:0:.,.:.,.,.	./.:0:.,.:.,.,.	0/0:10:5,5:.,13.86,.	0/0:8:4,4:.,11.09,.	0/0:15:7,8:.,20.79,.	0/0:6:3,3:.,8.32,.	0/0:7:3,4:.,9.7,.	0/0:5:2,3:.,6.93,.	0/0:20:10,10:.,27.73,.	./.:0:.,.:.,.,.	0/0:6:3,3:.,8.32,.	0/0:13:6,7:.,18.02,.	0/0:8:4,4:.,11.09,.	0/0:10:5,5:.,13.86,.	0/0:5:2,3:.,6.93,.	0/0:7:3,4:.,9.7,.	0/0:6:3,3:.,8.32,.	0/0:9:4,5:.,12.48,.	0/0:3:1,2:.,4.16,.	0/0:4:2,2:.,6.93,.	1/0:18:12,6:.,24.95,.	0/0:5:2,3:.,6.93,.	0/0:4:2,2:.,5.55,.	0/0:4:2,2:.,5.55,.	./.:0:.,.:.,.,.	0/0:7:3,4:.,9.7,.	0/0:10:5,5:.,13.86,.	0/0:11:5,6:.,15.25,.	0/0:10:5,5:.,13.86,.	0/0:20:10,10:.,27.73,.	0/0:3:1,2:.,4.16,.	0/0:5:2,3:.,6.93,.	0/0:3:1,2:.,4.16,.	0/0:15:7,8:.,20.79,.	0/0:4:2,2:.,5.55,.	0/0:11:5,6:.,15.25,.	0/0:3:1,2:.,4.16,.	0/0:23:11,12:.,31.88,.	0/0:16:8,8:.,22.18,.	./.:2:.,.:.,.,.	0/0:8:4,4:.,11.09,.	./.:0:.,.:.,.,.	0/0:16:8,8:.,22.18,.	0/0:14:7,7:.,19.41,.	0/0:10:5,5:.,13.86,.	0/0:5:2,3:.,6.93,.	0/0:15:7,8:.,20.79,.	0/0:11:5,6:.,15.25,.	./.:0:.,.:.,.,.	0/0:8:4,4:.,11.09,.	./.:0:.,.:.,.,.	0/0:10:5,5:.,13.86,.	0/0:8:4,4:.,11.09,.	0/0:6:3,3:.,8.32,.	0/0:6:3,3:.,8.32,.	0/0:19:9,10:.,26.34,.	./.:0:.,.:.,.,.	./.:0:.,.:.,.,.	0/0:7:3,4:.,9.7,.	0/0:5:2,3:.,11.09,.	0/0:7:3,4:.,9.7,.	./.:0:.,.:.,.,.	0/0:15:7,8:.,20.79,.	1/0:6:3,3:.,8.32,.	0/0:11:5,6:.,15.25,.	0/0:17:8,9:.,23.57,.	0/0:5:2,3:.,6.93,.	./.:2:.,.:.,.,.	0/0:17:8,9:.,23.57,.	0/0:6:3,3:.,8.32,.	0/0:11:5,6:.,15.25,.	0/0:4:2,2:.,5.55,.	0/0:15:7,8:.,20.79,.	0/0:3:1,2:.,4.16,.
un	198719	2137	C	T	.	PASS	NS=71;AF=0.965,0.035	GT:DP:AD:GL	./.:0:.,.:.,.,.	0/0:9:4,5:.,12.48,.	0/0:9:4,5:.,12.48,.	0/0:3:1,2:.,4.16,.	0/0:22:11,11:.,30.5,.	./.:3:.,.:.,.,.	0/0:16:8,8:.,22.18,.	0/0:7:3,4:.,9.7,.	0/0:27:13,14:.,37.43,.	0/0:9:4,5:.,12.48,.	0/0:7:3,4:.,9.7,.	./.:0:.,.:.,.,.	./.:2:.,.:.,.,.	0/0:16:8,8:.,22.18,.	./.:6:.,.:.,.,.	0/0:9:4,5:.,12.48,.	0/1:7:3,4:.,9.7,.	./.:0:.,.:.,.,.	0/0:12:6,6:.,16.64,.	0/0:5:2,3:.,6.93,.	0/0:12:6,6:.,16.64,.	./.:2:.,.:.,.,.	./.:2:.,.:.,.,.	0/0:6:3,3:.,8.32,.	0/0:9:4,5:.,12.48,.	0/0:25:12,13:.,34.66,.	0/0:23:11,12:.,31.88,.	./.:2:.,.:.,.,.	0/0:11:5,6:.,15.25,.	0/0:9:4,5:.,12.48,.	0/0:10:5,5:.,13.86,.	0/0:8:4,4:.,11.09,.	0/1:11:8,3:.,15.25,.	0/0:3:1,2:.,4.16,.	0/0:13:6,7:.,18.02,.	0/0:23:11,12:.,31.88,.	0/0:4:2,2:.,5.55,.	0/1:14:6,8:.,19.41,.	0/0:10:5,5:.,13.86,.	0/0:8:4,4:.,11.09,.	0/0:17:8,9:.,23.57,.	0/0:8:4,4:.,11.09,.	0/0:3:1,2:.,4.16,.	0/0:22:11,11:.,30.5,.	0/0:20:10,10:.,27.73,.	0/0:4:2,2:.,5.55,.	./.:0:.,.:.,.,.	0/0:13:6,7:.,18.02,.	0/0:5:2,3:.,6.93,.	0/0:4:2,2:.,5.55,.	0/0:6:3,3:.,8.32,.	0/0:3:1,2:.,4.16,.	0/0:9:4,5:.,12.48,.	0/0:8:4,4:.,11.09,.	0/0:12:6,6:.,16.64,.	0/0:8:4,4:.,11.09,.	0/0:9:4,5:.,12.48,.	0/0:13:6,7:.,18.02,.	0/0:17:8,9:.,23.57,.	0/0:18:9,9:.,24.95,.	0/0:21:10,11:.,29.11,.	0/0:4:2,2:.,5.55,.	0/1:10:6,4:.,13.86,.	0/1:10:6,4:.,13.86,.	0/0:5:2,3:.,6.93,.	0/0:4:2,2:.,5.55,.	0/0:12:6,6:.,16.64,.	0/0:10:5,5:.,13.86,.	0/0:5:2,3:.,6.93,.	./.:0:.,.:.,.,.	0/0:17:8,9:.,23.57,.	0/0:7:3,4:.,9.7,.	0/0:9:4,5:.,12.48,.	./.:0:.,.:.,.,.	0/0:15:7,8:.,20.79,.	0/0:12:6,6:.,16.64,.	0/0:17:8,9:.,23.57,.	0/0:16:8,8:.,22.18,.	0/0:3:1,2:.,4.16,.	0/0:6:3,3:.,8.32,.	0/0:17:8,9:.,23.57,.	./.:0:.,.:.,.,.	0/0:8:4,4:.,11.09,.	./.:7:.,.:.,.,.	./.:0:.,.:.,.,.	0/0:6:3,3:.,8.32,.
un	208306	2240	G	T	.	PASS	NS=61;AF=0.943,0.057	GT:DP:AD:GL	./.:0:.,.:.,.,.	0/0:18:9,9:.,24.95,.	0/0:5:2,3:.,6.93,.	./.:6:.,.:.,.,.	0/0:40:20,20:.,55.45,.	0/1:8:4,4:.,11.09,.	0/0:14:7,7:.,19.41,.	0/0:7:3,4:.,9.7,.	0/0:37:18,19:.,51.29,.	./.:0:.,.:.,.,.	0/0:3:1,2:.,4.16,.	./.:0:.,.:.,.,.	0/0:4:2,2:.,5.55,.	0/0:16:8,8:.,22.18,.	0/0:12:6,6:.,16.64,.	./.:0:.,.:.,.,.	./.:0:.,.:.,.,.	0/0:3:1,2:.,4.16,.	0/0:9:4,5:.,12.48,.	0/0:8:4,4:.,11.09,.	./.:0:.,.:.,.,.	./.:0:.,.:.,.,.	0/0:19:9,10:.,26.34,.	0/0:17:8,9:.,23.57,.	0/0:10:5,5:.,13.86,.	0/0:19:9,10:.,26.34,.	0/0:35:17,18:.,48.52,.	0/0:4:2,2:.,5.55,.	./.:0:.,.:.,.,.	0/0:10:5,5:.,13.86,.	0/0:11:5,6:.,15.25,.	0/0:12:6,6:.,16.64,.	0/0:20:10,10:.,27.73,.	0/0:4:2,2:.,5.55,.	0/0:32:16,16:.,44.36,.	./.:0:.,.:.,.,.	0/0:7:3,4:.,9.7,.	0/1:33:15,18:.,45.75,.	0/0:16:8,8:.,22.18,.	./.:0:.,.:.,.,.	0/0:5:2,3:.,6.93,.	0/0:8:4,4:.,11.09,.	./.:0:.,.:.,.,.	0/0:28:14,14:.,38.82,.	0/0:46:23,23:.,63.77,.	0/1:18:11,7:.,24.95,.	./.:2:.,.:.,.,.	0/0:23:11,12:.,31.88,.	./.:2:.,.:.,.,.	0/0:19:9,10:.,26.34,.	0/1:17:11,6:.,23.57,.	./.:2:.,.:.,.,.	0/1:4:3,1:.,6.93,.	0/0:17:8,9:.,23.57,.	0/0:19:9,10:.,26.34,.	0/0:26:13,13:.,36.04,.	0/0:15:7,8:.,20.79,.	0/0:9:4,5:.,12.48,.	0/0:27:13,14:.,37.43,.	./.:0:.,.:.,.,.	./.:0:.,.:.,.,.	./.:5:.,.:.,.,.	0/0:9:4,5:.,12.48,.	0/0:18:9,9:.,24.95,.	0/0:5:2,3:.,6.93,.	0/1:23:12,11:.,31.88,.	0/0:4:2,2:.,5.55,.	./.:0:.,.:.,.,.	0/0:7:3,4:.,9.7,.	./.:0:.,.:.,.,.	0/0:24:12,12:.,33.27,.	0/0:5:2,3:.,6.93,.	0/0:5:2,3:.,6.93,.	./.:0:.,.:.,.,.	0/1:19:9,10:.,26.34,.	0/0:18:9,9:.,24.95,.	0/0:23:11,12:.,31.88,.	0/0:19:9,10:.,26.34,.	0/0:6:3,3:.,8.32,.	./.:0:.,.:.,.,.	./.:0:.,.:.,.,.	0/0:3:1,2:.,4.16,.	./.:0:.,.:.,.,.	0/0:26:17,9:.,37.43,.	./.:0:.,.:.,.,.	0/0:11:5,6:.,15.25,.
un	208331	2240	A	T	.	PASS	NS=63;AF=0.976,0.024	GT:DP:AD:GL	./.:0:.,.:.,.,.	0/0:18:9,9:.,24.95,.	0/0:5:2,3:.,6.93,.	0/0:6:3,3:.,8.32,.	0/0:40:20,20:.,55.45,.	0/0:8:4,4:.,11.09,.	0/0:14:7,7:.,19.41,.	0/0:7:3,4:.,9.7,.	0/0:37:18,19:.,51.29,.	./.:0:.,.:.,.,.	0/0:3:1,2:.,4.16,.	./.:0:.,.:.,.,.	0/0:4:2,2:.,5.55,.	0/0:16:8,8:.,22.18,.	0/0:12:6,6:.,16.64,.	./.:0:.,.:.,.,.	./.:0:.,.:.,.,.	0/0:3:1,2:.,4.16,.	0/0:9:4,5:.,12.48,.	0/0:8:4,4:.,11.09,.	./.:0:.,.:.,.,.	./.:0:.,.:.,.,.	0/0:19:9,10:.,26.34,.	0/0:17:8,9:.,23.57,.	0/0:10:5,5:.,13.86,.	0/0:19:9,10:.,26.34,.	0/0:35:17,18:.,48.52,.	0/0:4:2,2:.,5.55,.	./.:0:.,.:.,.,.	0/0:10:5,5:.,13.86,.	0/0:11:5,6:.,15.25,.	0/0:12:6,6:.,16.64,.	0/0:20:10,10:.,27.73,.	0/0:4:2,2:.,5.55,.	0/0:32:16,16:.,44.36,.	./.:0:.,.:.,.,.	0/0:7:3,4:.,9.7,.	0/0:33:15,18:.,45.75,.	0/0:16:8,8:.,22.18,.	./.:0:.,.:.,.,.	0/0:5:2,3:.,6.93,.	0/0:8:4,4:.,11.09,.	./.:0:.,.:.,.,.	0/0:28:14,14:.,38.82,.	0/0:46:23,23:.,63.77,.	0/0:18:11,7:.,24.95,.	./.:2:.,.:.,.,.	0/0:23:11,12:.,31.88,.	./.:2:.,.:.,.,.	0/0:19:9,10:.,26.34,.	0/0:17:11,6:.,23.57,.	./.:2:.,.:.,.,.	0/0:4:3,1:.,6.93,.	0/0:17:8,9:.,23.57,.	0/0:19:9,10:.,26.34,.	0/0:26:13,13:.,36.04,.	0/0:15:7,8:.,20.79,.	0/0:9:4,5:.,12.48,.	0/0:27:13,14:.,37.43,.	./.:0:.,.:.,.,.	./.:0:.,.:.,.,.	0/0:5:2,3:.,6.93,.	0/0:9:4,5:.,12.48,.	0/0:18:9,9:.,24.95,.	0/0:5:2,3:.,6.93,.	0/0:23:12,11:.,31.88,.	0/0:4:2,2:.,5.55,.	./.:0:.,.:.,.,.	1/1:7:3,4:.,9.7,.	./.:0:.,.:.,.,.	0/0:24:12,12:.,33.27,.	0/0:5:2,3:.,6.93,.	0/0:5:2,3:.,6.93,.	./.:0:.,.:.,.,.	0/0:19:9,10:.,26.34,.	0/0:18:9,9:.,24.95,.	0/0:23:11,12:.,31.88,.	0/0:19:9,10:.,26.34,.	0/0:6:3,3:.,8.32,.	./.:0:.,.:.,.,.	./.:0:.,.:.,.,.	0/0:3:1,2:.,4.16,.	./.:0:.,.:.,.,.	0/1:26:17,9:.,37.43,.	./.:0:.,.:.,.,.	0/0:11:5,6:.,15.25,.
un	211492	2274	T	G	.	PASS	NS=79;AF=0.937,0.063	GT:DP:AD:GL	0/0:23:11,12:.,31.88,.	0/0:47:23,24:.,65.16,.	0/0:11:5,6:.,15.25,.	0/0:16:8,8:.,22.18,.	0/0:74:37,37:.,102.59,.	0/0:13:6,7:.,18.02,.	0/0:25:12,13:.,34.66,.	1/0:17:6,11:.,23.57,.	0/0:61:30,31:.,84.56,.	0/0:39:19,20:.,54.07,.	0/0:29:14,15:.,40.2,.	0/0:20:10,10:.,27.73,.	./.:2:.,.:.,.,.	0/0:25:12,13:.,34.66,.	0/0:17:8,9:.,23.57,.	1/0:30:18,12:.,41.59,.	0/0:19:9,10:.,26.34,.	0/0:14:7,7:.,19.41,.	0/0:21:10,11:.,29.11,.	0/0:9:4,5:.,12.48,.	0/0:46:23,23:.,63.77,.	./.:2:.,.:.,.,.	0/0:18:9,9:.,24.95,.	0/0:35:17,18:.,48.52,.	0/0:25:12,13:.,34.66,.	0/0:73:36,37:.,101.2,.	0/0:50:25,25:.,69.31,.	0/0:4:2,2:.,5.55,.	0/0:32:16,16:.,44.36,.	0/0:8:4,4:.,11.09,.	./.:0:.,.:.,.,.	1/1:13:6,7:.,18.02,.	0/0:35:17,18:.,48.52,.	./.:0:.,.:.,.,.	0/0:34:17,17:.,47.13,.	0/0:34:17,17:.,47.13,.	0/0:7:3,4:.,9.7,.	0/0:42:21,21:.,58.22,.	0/0:37:18,19:.,51.29,.	1/0:37:13,24:.,51.29,.	0/0:51:25,26:.,70.7,.	./.:0:.,.:.,.,.	0/0:3:1,2:.,4.16,.	0/0:61:30,31:.,84.56,.	0/0:58:29,29:.,80.41,.	0/0:20:10,10:.,27.73,.	./.:0:.,.:.,.,.	0/0:20:10,10:.,27.73,.	0/0:18:9,9:.,24.95,.	0/0:11:5,6:.,15.25,.	0/0:40:20,20:.,55.45,.	0/0:10:5,5:.,13.86,.	0/0:27:13,14:.,37.43,.	1/0:19:7,12:.,26.34,.	0/0:32:16,16:.,44.36,.	0/0:29:14,15:.,40.2,.	0/0:25:12,13:.,34.66,.	0/0:69:34,35:.,95.65,.	0/0:37:18,19:.,51.29,.	1/0:48:18,30:.,66.54,.	0/0:27:13,14:.,37.43,.	0/0:9:4,5:.,12.48,.	0/0:23:11,12:.,31.88,.	0/0:15:7,8:.,20.79,.	0/0:13:6,7:.,18.02,.	0/0:18:9,9:.,24.95,.	1/0:19:10,9:.,26.34,.	0/0:15:7,8:.,20.79,.	1/0:21:12,9:.,29.11,.	./.:0:.,.:.,.,.	0/0:49:24,25:.,67.93,.	0/0:13:6,7:.,18.02,.	0/0:14:7,7:.,19.41,.	0/0:3:1,2:.,4.16,.	1/0:37:22,15:.,51.29,.	0/0:28:14,14:.,38.82,.	0/0:35:17,18:.,48.52,.	0/0:24:12,12:.,33.27,.	0/0:5:2,3:.,6.93,.	0/0:8:4,4:.,11.09,.	0/0:57:28,29:.,79.02,.	0/0:18:9,9:.,24.95,.	0/0:20:10,10:.,27.73,.	0/0:39:19,20:.,54.07,.	0/0:16:8,8:.,22.18,.	0/0:12:6,6:.,16.64,.
un	212239	2282	A	G	.	PASS	NS=70;AF=0.964,0.036	GT:DP:AD:GL	0/0:14:7,7:.,19.41,.	0/0:28:14,14:.,38.82,.	./.:2:.,.:.,.,.	0/0:12:6,6:.,16.64,.	0/0:24:12,12:.,33.27,.	0/0:4:2,2:.,5.55,.	0/0:7:3,4:.,9.7,.	0/0:5:2,3:.,6.93,.	0/1:23:13,10:.,31.88,.	./.:0:.,.:.,.,.	0/0:17:8,9:.,23.57,.	./.:0:.,.:.,.,.	0/0:10:5,5:.,13.86,.	0/0:4:2,2:.,5.55,.	0/0:8:4,4:.,11.09,.	0/0:23:11,12:.,31.88,.	0/1:5:3,2:.,8.32,.	./.:0:.,.:.,.,.	0/0:10:5,5:.,13.86,.	0/0:8:4,4:.,11.09,.	0/0:23:11,12:.,31.88,.	0/0:3:1,2:.,4.16,.	./.:0:.,.:.,.,.	0/0:13:6,7:.,18.02,.	0/1:16:11,5:.,22.18,.	0/0:14:7,7:.,19.41,.	0/0:38:22,16:.,52.68,.	./.:2:.,.:.,.,.	0/0:17:8,9:.,23.57,.	0/0:24:12,12:.,33.27,.	0/0:25:14,11:.,34.66,.	0/0:8:4,4:.,11.09,.	0/0:28:12,16:.,38.82,.	./.:2:.,.:.,.,.	0/0:21:12,9:.,29.11,.	0/1:27:16,11:.,37.43,.	./.:0:.,.:.,.,.	0/0:21:10,11:.,29.11,.	0/1:30:12,18:.,41.59,.	0/0:19:9,10:.,26.34,.	0/0:16:8,8:.,22.18,.	0/0:10:5,5:.,13.86,.	0/0:4:2,2:.,5.55,.	0/0:32:17,15:.,44.36,.	0/0:20:10,10:.,27.73,.	0/0:10:4,6:.,13.86,.	0/0:5:2,3:.,6.93,.	0/0:20:7,13:.,27.73,.	0/0:7:3,4:.,9.7,.	0/0:14:7,7:.,19.41,.	0/0:19:9,10:.,26.34,.	0/0:5:2,3:.,6.93,.	0/0:20:8,12:.,27.73,.	./.:0:.,.:.,.,.	./.:0:.,.:.,.,.	0/0:23:11,12:.,31.88,.	0/0:20:10,10:.,27.73,.	0/0:24:12,12:.,33.27,.	0/0:21:14,7:.,29.11,.	0/0:4:2,2:.,5.55,.	0/0:26:13,13:.,36.04,.	0/0:6:3,3:.,8.32,.	0/0:6:2,4:.,9.7,.	0/0:13:8,5:.,19.41,.	0/0:15:7,8:.,20.79,.	./.:0:.,.:.,.,.	0/0:7:3,4:.,9.7,.	0/0:10:5,5:.,13.86,.	./.:0:.,.:.,.,.	./.:0:.,.:.,.,.	0/0:15:7,8:.,20.79,.	0/0:8:4,4:.,11.09,.	./.:0:.,.:.,.,.	./.:2:.,.:.,.,.	0/0:15:7,8:.,20.79,.	0/0:12:6,6:.,16.64,.	0/0:15:7,8:.,20.79,.	0/0:12:5,7:.,16.64,.	0/0:9:4,5:.,12.48,.	./.:2:.,.:.,.,.	0/0:28:14,14:.,38.82,.	0/0:4:2,2:.,5.55,.	0/0:8:4,4:.,11.09,.	0/0:18:9,9:.,24.95,.	0/0:4:2,2:.,5.55,.	0/0:7:3,4:.,9.7,.
un	212242	2282	A	T	.	PASS	NS=70;AF=0.900,0.100	GT:DP:AD:GL	0/0:14:7,7:.,19.41,.	0/0:28:14,14:.,38.82,.	./.:2:.,.:.,.,.	0/0:12:6,6:.,16.64,.	0/0:24:12,12:.,33.27,.	0/0:4:2,2:.,5.55,.	0/0:7:3,4:.,9.7,.	0/0:5:2,3:.,6.93,.	0/0:23:13,10:.,31.88,.	./.:0:.,.:.,.,.	0/0:17:8,9:.,23.57,.	./.:0:.,.:.,.,.	0/1:10:5,5:.,13.86,.	0/0:4:2,2:.,5.55,.	0/0:8:4,4:.,11.09,.	0/0:23:11,12:.,31.88,.	0/0:5:3,2:.,8.32,.	./.:0:.,.:.,.,.	0/0:10:5,5:.,13.86,.	0/0:8:4,4:.,11.09,.	0/0:23:11,12:.,31.88,.	0/0:3:1,2:.,4.16,.	./.:0:.,.:.,.,.	0/0:13:6,7:.,18.02,.	0/0:16:11,5:.,22.18,.	1/1:14:7,7:.,19.41,.	0/1:38:22,16:.,52.68,.	./.:2:.,.:.,.,.	0/0:17:8,9:.,23.57,.	0/1:24:12,12:.,33.27,.	0/0:25:14,11:.,34.66,.	0/0:8:4,4:.,11.09,.	0/0:28:12,16:.,38.82,.	./.:2:.,.:.,.,.	0/1:21:12,9:.,29.11,.	0/0:27:16,11:.,37.43,.	./.:0:.,.:.,.,.	0/0:21:10,11:.,29.11,.	0/0:30:12,18:.,41.59,.	0/0:19:9,10:.,26.34,.	0/0:16:8,8:.,22.18,.	0/0:10:5,5:.,13.86,.	0/0:4:2,2:.,5.55,.	0/0:32:17,15:.,44.36,.	0/0:20:10,10:.,27.73,.	0/1:10:4,6:.,13.86,.	0/0:5:2,3:.,6.93,.	0/1:20:7,13:.,27.73,.	1/1:7:3,4:.,9.7,.	0/0:14:7,7:.,19.41,.	0/0:19:9,10:.,26.34,.	0/0:5:2,3:.,6.93,.	0/1:20:8,12:.,27.73,.	./.:0:.,.:.,.,.	./.:0:.,.:.,.,.	0/0:23:11,12:.,31.88,.	0/0:20:10,10:.,27.73,.	0/0:24:12,12:.,33.27,.	0/1:21:14,7:.,29.11,.	0/0:4:2,2:.,5.55,.	0/0:26:13,13:.,36.04,.	0/0:6:3,3:.,8.32,.	0/1:6:2,4:.,9.7,.	0/0:13:8,5:.,19.41,.	0/0:15:7,8:.,20.79,.	./.:0:.,.:.,.,.	0/0:7:3,4:.,9.7,.	0/0:10:5,5:.,13.86,.	./.:0:.,.:.,.,.	./.:0:.,.:.,.,.	0/1:15:7,8:.,20.79,.	0/0:8:4,4:.,11.09,.	./.:0:.,.:.,.,.	./.:2:.,.:.,.,.	0/0:15:7,8:.,20.79,.	0/0:12:6,6:.,16.64,.	0/0:15:7,8:.,20.79,.	0/0:12:5,7:.,16.64,.	0/0:9:4,5:.,12.48,.	./.:2:.,.:.,.,.	0/0:28:14,14:.,38.82,.	0/0:4:2,2:.,5.55,.	0/0:8:4,4:.,11.09,.	0/0:18:9,9:.,24.95,.	0/0:4:2,2:.,5.55,.	0/0:7:3,4:.,9.7,.
un	212243	2282	T	G	.	PASS	NS=69;AF=0.920,0.080	GT:DP:AD:GL	1/1:14:7,7:.,19.41,.	0/0:28:14,14:.,38.82,.	./.:2:.,.:.,.,.	0/0:12:6,6:.,16.64,.	0/0:24:12,12:.,33.27,.	0/0:4:2,2:.,5.55,.	0/0:7:3,4:.,9.7,.	0/0:5:2,3:.,6.93,.	0/0:23:13,10:.,31.88,.	./.:0:.,.:.,.,.	0/0:17:8,9:.,23.57,.	./.:0:.,.:.,.,.	0/0:10:5,5:.,13.86,.	0/0:4:2,2:.,5.55,.	0/0:8:4,4:.,11.09,.	0/0:23:11,12:.,31.88,.	0/0:5:3,2:.,8.32,.	./.:0:.,.:.,.,.	0/0:10:5,5:.,13.86,.	0/0:8:4,4:.,11.09,.	0/0:23:11,12:.,31.88,.	0/0:3:1,2:.,4.16,.	./.:0:.,.:.,.,.	1/0:13:6,7:.,18.02,.	0/0:16:11,5:.,22.18,.	0/0:14:7,7:.,19.41,.	0/0:38:22,16:.,52.68,.	./.:2:.,.:.,.,.	0/0:17:8,9:.,23.57,.	0/0:24:12,12:.,33.27,.	1/0:25:14,11:.,34.66,.	0/0:8:4,4:.,11.09,.	1/0:28:12,16:.,38.82,.	./.:2:.,.:.,.,.	0/0:21:12,9:.,29.11,.	0/0:27:16,11:.,37.43,.	./.:0:.,.:.,.,.	0/0:21:10,11:.,29.11,.	1/0:30:12,18:.,41.59,.	0/0:19:9,10:.,26.34,.	0/0:16:8,8:.,22.18,.	0/0:10:5,5:.,13.86,.	./.:4:.,.:.,.,.	1/0:32:17,15:.,44.36,.	0/0:20:10,10:.,27.73,.	0/0:10:4,6:.,13.86,.	0/0:5:2,3:.,6.93,.	0/0:20:7,13:.,27.73,.	0/0:7:3,4:.,9.7,.	0/0:14:7,7:.,19.41,.	0/0:19:9,10:.,26.34,.	0/0:5:2,3:.,6.93,.	1/0:20:8,12:.,27.73,.	./.:0:.,.:.,.,.	./.:0:.,.:.,.,.	0/0:23:11,12:.,31.88,.	0/0:20:10,10:.,27.73,.	0/0:24:12,12:.,33.27,.	0/0:21:14,7:.,29.11,.	0/0:4:2,2:.,5.55,.	0/0:26:13,13:.,36.04,.	1/0:6:3,3:.,8.32,.	0/0:6:2,4:.,9.7,.	1/0:13:8,5:.,19.41,.	0/0:15:7,8:.,20.79,.	./.:0:.,.:.,.,.	0/0:7:3,4:.,9.7,.	0/0:10:5,5:.,13.86,.	./.:0:.,.:.,.,.	./.:0:.,.:.,.,.	0/0:15:7,8:.,20.79,.	0/0:8:4,4:.,11.09,.	./.:0:.,.:.,.,.	./.:2:.,.:.,.,.	0/0:15:7,8:.,20.79,.	0/0:12:6,6:.,16.64,.	0/0:15:7,8:.,20.79,.	1/0:12:5,7:.,16.64,.	0/0:9:4,5:.,12.48,.	./.:2:.,.:.,.,.	0/0:28:14,14:.,38.82,.	0/0:4:2,2:.,5.55,.	0/0:8:4,4:.,11.09,.	0/0:18:9,9:.,24.95,.	0/0:4:2,2:.,5.55,.	0/0:7:3,4:.,9.7,.
un	217424	2337	A	G	.	PASS	NS=74;AF=0.953,0.047	GT:DP:AD:GL	0/1:11:8,3:.,15.25,.	0/0:16:8,8:.,22.18,.	0/0:3:1,2:.,4.16,.	0/0:7:3,4:.,9.7,.	0/0:30:15,15:.,41.59,.	0/0:5:2,3:.,6.93,.	0/0:4:2,2:.,5.55,.	0/0:4:2,2:.,5.55,.	0/0:18:9,9:.,24.95,.	0/0:10:5,5:.,13.86,.	0/0:11:5,6:.,15.25,.	0/0:10:5,5:.,13.86,.	./.:0:.,.:.,.,.	1/1:3:1,2:.,4.16,.	0/0:5:2,3:.,6.93,.	0/0:13:6,7:.,18.02,.	./.:2:.,.:.,.,.	0/0:3:1,2:.,4.16,.	0/0:13:6,7:.,18.02,.	0/0:6:3,3:.,8.32,.	0/0:11:5,6:.,15.25,.	./.:0:.,.:.,.,.	0/0:5:2,3:.,6.93,.	0/0:11:5,6:.,15.25,.	0/0:6:3,3:.,8.32,.	0/0:36:18,18:.,49.91,.	0/0:11:5,6:.,15.25,.	./.:0:.,.:.,.,.	0/0:8:4,4:.,11.09,.	0/0:6:3,3:.,8.32,.	0/0:18:9,9:.,24.95,.	0/0:11:5,6:.,15.25,.	0/0:16:8,8:.,22.18,.	0/0:3:1,2:.,4.16,.	0/1:11:7,4:.,15.25,.	0/0:21:10,11:.,29.11,.	./.:0:.,.:.,.,.	0/0:14:7,7:.,19.41,.	0/0:11:5,6:.,15.25,.	0/0:21:10,11:.,29.11,.	0/0:8:4,4:.,11.09,.	./.:0:.,.:.,.,.	0/0:3:1,2:.,4.16,.	0/0:21:10,11:.,29.11,.	0/0:28:14,14:.,38.82,.	0/0:4:2,2:.,5.55,.	./.:2:.,.:.,.,.	0/0:8:4,4:.,11.09,.	0/0:5:2,3:.,6.93,.	0/0:8:4,4:.,11.09,.	0/0:21:10,11:.,29.11,.	0/0:6:3,3:.,8.32,.	0/0:12:6,6:.,16.64,.	0/0:5:2,3:.,6.93,.	0/0:23:11,12:.,31.88,.	0/0:12:6,6:.,16.64,.	0/0:12:6,6:.,16.64,.	0/0:16:8,8:.,22.18,.	0/0:16:8,8:.,22.18,.	0/1:15:11,4:.,20.79,.	0/0:12:6,6:.,16.64,.	./.:8:.,.:.,.,.	0/0:6:3,3:.,8.32,.	0/0:5:2,3:.,6.93,.	0/0:6:3,3:.,8.32,.	0/0:6:3,3:.,8.32,.	0/0:4:2,2:.,5.55,.	./.:6:.,.:.,.,.	0/0:6:3,3:.,8.32,.	./.:0:.,.:.,.,.	0/1:15:11,4:.,20.79,.	0/0:3:1,2:.,4.16,.	0/0:4:2,2:.,5.55,.	./.:0:.,.:.,.,.	0/0:10:5,5:.,13.86,.	0/0:3:1,2:.,4.16,.	0/1:9:3,6:.,12.48,.	0/0:11:5,6:.,15.25,.	0/0:3:1,2:.,4.16,.	0/0:3:1,2:.,4.16,.	0/0:21:10,11:.,29.11,.	0/0:14:7,7:.,19.41,.	0/0:10:5,5:.,13.86,.	0/0:9:4,5:.,12.48,.	0/0:5:2,3:.,6.93,.	./.:2:.,.:.,.,.
un	217990	2343	A	G	.	PASS	NS=73;AF=0.596,0.404	GT:DP:AD:GL	0/0:18:9,9:.,24.95,.	0/0:31:15,16:.,42.98,.	0/0:6:3,3:.,8.32,.	0/0:13:6,7:.,18.02,.	0/0:48:24,24:.,66.54,.	0/1:4:2,2:.,5.55,.	0/1:16:7,9:.,22.18,.	0/0:9:4,5:.,12.48,.	0/0:29:14,15:.,40.2,.	0/0:18:9,9:.,24.95,.	0/0:17:8,9:.,23.57,.	0/0:7:3,4:.,9.7,.	0/0:7:3,4:.,9.7,.	1/1:28:14,14:.,38.82,.	1/1:15:7,8:.,20.79,.	0/0:24:12,12:.,33.27,.	0/1:28:18,10:.,38.82,.	./.:4:.,.:.,.,.	0/0:12:6,6:.,16.64,.	0/1:13:5,8:.,18.02,.	0/1:16:8,8:.,22.18,.	./.:0:.,.:.,.,.	0/1:15:9,6:.,20.79,.	0/1:35:24,11:.,48.52,.	0/1:20:12,8:.,27.73,.	0/0:42:21,21:.,58.22,.	0/0:31:15,16:.,42.98,.	1/1:5:2,3:.,6.93,.	1/1:25:12,13:.,34.66,.	0/0:17:8,9:.,23.57,.	0/1:14:6,8:.,19.41,.	0/1:18:8,10:.,24.95,.	1/1:35:17,18:.,48.52,.	./.:9:.,.:.,.,.	0/0:30:15,15:.,41.59,.	./.:28:.,.:.,.,.	./.:6:.,.:.,.,.	0/0:37:18,19:.,51.29,.	0/1:18:7,11:.,24.95,.	1/1:23:11,12:.,31.88,.	0/1:12:5,7:.,16.64,.	./.:0:.,.:.,.,.	1/1:4:2,2:.,5.55,.	0/0:34:17,17:.,47.13,.	0/1:44:13,31:.,61,.	1/1:12:6,6:.,16.64,.	1/1:5:2,3:.,6.93,.	0/1:12:7,5:.,16.64,.	0/0:12:6,6:.,16.64,.	0/1:7:3,4:.,11.09,.	1/1:25:12,13:.,34.66,.	0/0:7:3,4:.,9.7,.	0/1:21:8,13:.,29.11,.	1/1:19:9,10:.,26.34,.	0/1:32:16,16:.,44.36,.	./.:0:.,.:.,.,.	0/1:19:12,7:.,26.34,.	0/1:34:18,16:.,47.13,.	0/1:17:9,8:.,23.57,.	1/1:16:8,8:.,22.18,.	0/1:27:18,9:.,37.43,.	./.:3:.,.:.,.,.	0/1:11:6,5:.,15.25,.	0/0:13:6,7:.,18.02,.	0/0:6:3,3:.,8.32,.	0/0:7:3,4:.,9.7,.	0/0:18:9,9:.,24.95,.	0/0:12:6,6:.,16.64,.	1/1:10:5,5:.,13.86,.	./.:0:.,.:.,.,.	0/1:30:15,15:.,41.59,.	./.:6:.,.:.,.,.	0/1:10:4,6:.,13.86,.	0/0:10:5,5:.,13.86,.	0/0:21:10,11:.,29.11,.	1/1:10:5,5:.,13.86,.	1/1:30:15,15:.,41.59,.	0/0:13:6,7:.,18.02,.	./.:9:.,.:.,.,.	./.:0:.,.:.,.,.	0/1:41:14,27:.,56.84,.	0/0:12:6,6:.,16.64,.	0/1:26:14,12:.,36.04,.	0/1:16:7,9:.,22.18,.	./.:0:.,.:.,.,.	1/1:11:5,6:.,15.25,.
un	222403	2391	G	T	.	PASS	NS=72;AF=0.903,0.097	GT:DP:AD:GL	0/0:7:3,4:.,9.7,.	0/1:12:7,5:.,16.64,.	0/1:8:3,5:.,11.09,.	0/0:8:4,4:.,11.09,.	0/0:29:14,15:.,40.2,.	0/0:11:5,6:.,15.25,.	0/0:13:6,7:.,18.02,.	0/0:6:3,3:.,8.32,.	./.:0:.,.:.,.,.	0/0:16:8,8:.,22.18,.	0/0:6:3,3:.,8.32,.	./.:5:.,.:.,.,.	0/0:7:3,4:.,9.7,.	0/1:15:6,9:.,20.79,.	0/0:8:4,4:.,11.09,.	0/1:11:5,6:.,15.25,.	0/0:7:3,4:.,9.7,.	0/0:7:3,4:.,9.7,.	./.:10:.,.:.,.,.	0/1:14:4,10:.,19.41,.	0/0:15:7,8:.,20.79,.	./.:2:.,.:.,.,.	0/1:6:3,3:.,8.32,.	0/0:12:6,6:.,16.64,.	0/0:14:7,7:.,19.41,.	0/0:29:14,15:.,40.2,.	0/0:22:11,11:.,30.5,.	0/0:4:2,2:.,5.55,.	0/1:11:5,6:.,15.25,.	./.:6:.,.:.,.,.	0/0:13:6,7:.,18.02,.	./.:0:.,.:.,.,.	./.:0:.,.:.,.,.	./.:0:.,.:.,.,.	0/0:18:9,9:.,24.95,.	0/0:15:7,8:.,20.79,.	0/0:5:2,3:.,6.93,.	0/0:28:14,14:.,38.82,.	0/0:18:9,9:.,24.95,.	0/0:19:9,10:.,26.34,.	0/0:14:7,7:.,19.41,.	0/1:5:2,3:.,6.93,.	0/0:4:2,2:.,5.55,.	0/0:23:11,12:.,31.88,.	0/0:29:14,15:.,40.2,.	0/0:12:6,6:.,16.64,.	./.:0:.,.:.,.,.	0/0:11:5,6:.,15.25,.	./.:14:.,.:.,.,.	0/0:12:6,6:.,16.64,.	0/1:21:10,11:.,29.11,.	0/0:11:5,6:.,15.25,.	0/0:10:5,5:.,13.86,.	0/0:6:3,3:.,8.32,.	0/0:7:3,4:.,9.7,.	0/0:20:10,10:.,27.73,.	0/0:20:10,10:.,27.73,.	0/0:15:7,8:.,20.79,.	0/1:23:9,14:.,31.88,.	0/0:13:6,7:.,18.02,.	0/1:29:14,15:.,40.2,.	0/0:4:2,2:.,5.55,.	0/0:8:4,4:.,11.09,.	0/0:6:3,3:.,8.32,.	0/0:5:2,3:.,6.93,.	0/1:11:6,5:.,15.25,.	0/0:13:6,7:.,18.02,.	0/0:15:7,8:.,20.79,.	0/0:5:2,3:.,6.93,.	./.:0:.,.:.,.,.	0/0:29:14,15:.,40.2,.	0/0:6:3,3:.,8.32,.	./.:0:.,.:.,.,.	0/0:3:1,2:.,4.16,.	0/0:19:9,10:.,26.34,.	0/0:13:6,7:.,18.02,.	0/0:14:7,7:.,19.41,.	0/0:17:8,9:.,23.57,.	./.:0:.,.:.,.,.	./.:4:.,.:.,.,.	0/1:28:15,13:.,38.82,.	0/0:13:6,7:.,18.02,.	0/1:13:8,5:.,18.02,.	0/0:6:3,3:.,8.32,.	0/0:7:3,4:.,9.7,.	0/0:4:2,2:.,5.55,.
un	227015	2440	G	C	.	PASS	NS=75;AF=0.593,0.407	GT:DP:AD:GL	1/0:19:10,9:.,26.34,.	1/0:37:19,18:.,51.29,.	1/0:15:5,10:.,20.79,.	1/0:14:5,9:.,19.41,.	1/1:81:40,41:.,112.29,.	./.:8:.,.:.,.,.	1/0:23:9,14:.,31.88,.	./.:0:.,.:.,.,.	./.:0:.,.:.,.,.	0/0:43:21,22:.,59.61,.	0/0:21:10,11:.,29.11,.	1/1:12:6,6:.,16.64,.	1/1:15:7,8:.,20.79,.	1/0:45:20,25:.,62.38,.	./.:0:.,.:.,.,.	0/0:48:24,24:.,66.54,.	0/0:25:12,13:.,34.66,.	0/0:13:6,7:.,18.02,.	0/0:52:26,26:.,72.09,.	0/0:31:15,16:.,42.98,.	1/0:46:28,18:.,63.77,.	0/0:6:3,3:.,8.32,.	0/0:17:8,9:.,23.57,.	0/0:42:21,21:.,58.22,.	0/0:19:9,10:.,26.34,.	./.:0:.,.:.,.,.	1/1:72:36,36:.,99.81,.	./.:0:.,.:.,.,.	0/0:25:12,13:.,34.66,.	1/0:19:11,8:.,26.34,.	1/0:53:24,29:.,73.47,.	0/0:35:17,18:.,48.52,.	1/1:62:31,31:.,85.95,.	./.:0:.,.:.,.,.	1/0:62:35,27:.,85.95,.	1/1:51:25,26:.,70.7,.	1/1:10:5,5:.,13.86,.	0/0:44:22,22:.,61,.	0/0:56:28,28:.,77.63,.	1/0:82:40,42:.,115.06,.	0/0:67:33,34:.,92.88,.	1/1:11:5,6:.,15.25,.	./.:6:.,.:.,.,.	0/0:98:49,49:.,135.86,.	1/0:68:36,32:.,94.27,.	1/0:27:17,10:.,37.43,.	0/0:3:1,2:.,4.16,.	1/0:21:13,8:.,29.11,.	1/0:18:5,13:.,24.95,.	1/1:17:8,9:.,23.57,.	1/1:51:25,26:.,70.7,.	0/0:29:14,15:.,40.2,.	1/0:48:22,26:.,66.54,.	0/0:18:9,9:.,24.95,.	1/0:42:24,18:.,58.22,.	0/0:21:10,11:.,29.11,.	1/0:28:17,11:.,38.82,.	0/0:68:34,34:.,94.27,.	1/0:41:27,14:.,56.84,.	1/1:31:15,16:.,42.98,.	1/0:48:23,25:.,66.54,.	1/0:11:5,6:.,18.02,.	1/0:14:8,6:.,19.41,.	1/1:10:5,5:.,13.86,.	1/0:14:10,4:.,20.79,.	0/0:19:9,10:.,26.34,.	1/0:17:8,9:.,23.57,.	1/0:32:16,16:.,44.36,.	1/0:27:14,13:.,37.43,.	./.:0:.,.:.,.,.	1/1:42:21,21:.,58.22,.	0/0:14:7,7:.,19.41,.	1/0:22:8,14:.,30.5,.	0/0:9:4,5:.,12.48,.	0/0:33:16,17:.,45.75,.	0/0:48:24,24:.,66.54,.	1/0:83:34,49:.,115.06,.	1/1:32:16,16:.,44.36,.	./.:5:.,.:.,.,.	1/0:10:4,6:.,13.86,.	1/0:59:35,24:.,81.79,.	0/0:14:7,7:.,19.41,.	1/0:31:12,19:.,42.98,.	0/0:62:31,31:.,85.95,.	./.:0:.,.:.,.,.	1/1:15:7,8:.,20.79,.
un	242864	2611	G	A	.	PASS	NS=66;AF=0.985,0.015	GT:DP:AD:GL	0/0:6:3,3:.,8.32,.	0/0:12:6,6:.,16.64,.	./.:2:.,.:.,.,.	0/0:5:2,3:.,6.93,.	0/0:11:5,6:.,15.25,.	0/0:4:2,2:.,6.93,.	./.:8:.,.:.,.,.	0/0:3:1,2:.,4.16,.	0/0:22:11,11:.,30.5,.	0/0:6:3,3:.,8.32,.	0/0:9:4,5:.,12.48,.	./.:0:.,.:.,.,.	./.:0:.,.:.,.,.	0/0:9:4,5:.,12.48,.	./.:3:.,.:.,.,.	0/0:7:3,4:.,11.09,.	0/0:7:3,4:.,9.7,.	./.:0:.,.:.,.,.	0/0:8:4,4:.,11.09,.	./.:3:.,.:.,.,.	0/0:8:4,4:.,11.09,.	./.:0:.,.:.,.,.	0/0:6:3,3:.,8.32,.	./.:0:.,.:.,.,.	./.:2:.,.:.,.,.	1/0:26:16,10:.,36.04,.	0/0:17:8,9:.,23.57,.	0/0:4:2,2:.,5.55,.	0/0:15:7,8:.,20.79,.	0/0:6:3,3:.,11.09,.	0/0:10:4,6:.,13.86,.	0/0:9:4,5:.,12.48,.	0/0:21:10,11:.,29.11,.	./.:2:.,.:.,.,.	0/0:12:6,6:.,16.64,.	0/0:11:5,6:.,15.25,.	./.:2:.,.:.,.,.	0/0:11:5,6:.,15.25,.	0/0:10:5,5:.,13.86,.	0/0:9:4,5:.,12.48,.	0/0:5:2,3:.,6.93,.	0/0:3:1,2:.,4.16,.	0/0:3:1,2:.,4.16,.	0/0:16:8,8:.,22.18,.	0/0:15:8,7:.,20.79,.	0/0:6:3,3:.,8.32,.	./.:2:.,.:.,.,.	0/0:6:3,3:.,8.32,.	0/0:11:5,6:.,15.25,.	0/0:3:1,2:.,4.16,.	0/0:10:5,5:.,13.86,.	0/0:7:4,3:.,9.7,.	0/0:7:3,4:.,11.09,.	./.:0:.,.:.,.,.	0/0:6:3,3:.,8.32,.	0/0:7:3,4:.,9.7,.	./.:0:.,.:.,.,.	0/0:14:8,6:.,19.41,.	0/0:17:8,9:.,23.57,.	0/0:9:4,5:.,12.48,.	0/0:10:5,5:.,13.86,.	0/0:6:3,3:.,8.32,.	0/0:8:4,4:.,11.09,.	0/0:5:2,3:.,6.93,.	./.:2:.,.:.,.,.	0/0:3:1,2:.,4.16,.	0/0:3:1,2:.,4.16,.	0/0:9:4,5:.,12.48,.	0/0:6:3,3:.,8.32,.	./.:0:.,.:.,.,.	0/0:11:5,6:.,15.25,.	./.:2:.,.:.,.,.	1/0:6:3,3:.,9.7,.	0/0:3:1,2:.,4.16,.	./.:9:.,.:.,.,.	0/0:4:2,2:.,5.55,.	0/0:11:5,6:.,15.25,.	0/0:4:2,2:.,5.55,.	./.:2:.,.:.,.,.	0/0:3:1,2:.,4.16,.	0/0:16:9,7:.,22.18,.	0/0:3:1,2:.,4.16,.	0/0:14:7,7:.,19.41,.	0/0:13:8,5:.,18.02,.	0/0:3:1,2:.,4.16,.	0/0:3:1,2:.,4.16,.
un	242870	2611	A	T	.	PASS	NS=65;AF=0.869,0.131	GT:DP:AD:GL	0/0:6:3,3:.,8.32,.	0/0:12:6,6:.,16.64,.	./.:2:.,.:.,.,.	0/0:5:2,3:.,6.93,.	0/0:11:5,6:.,15.25,.	0/0:4:2,2:.,6.93,.	./.:8:.,.:.,.,.	0/0:3:1,2:.,4.16,.	0/0:22:11,11:.,30.5,.	0/0:6:3,3:.,8.32,.	0/0:9:4,5:.,12.48,.	./.:0:.,.:.,.,.	./.:0:.,.:.,.,.	0/0:9:4,5:.,12.48,.	0/0:3:1,2:.,4.16,.	0/1:7:3,4:.,11.09,.	0/1:7:3,4:.,9.7,.	./.:0:.,.:.,.,.	0/0:8:4,4:.,11.09,.	0/0:3:1,2:.,4.16,.	0/0:8:4,4:.,11.09,.	./.:0:.,.:.,.,.	0/0:6:3,3:.,8.32,.	./.:0:.,.:.,.,.	./.:2:.,.:.,.,.	0/0:26:16,10:.,36.04,.	0/0:17:8,9:.,23.57,.	0/0:4:2,2:.,5.55,.	0/0:15:7,8:.,20.79,.	0/1:6:3,3:.,11.09,.	0/1:10:4,6:.,13.86,.	0/0:9:4,5:.,12.48,.	0/0:21:10,11:.,29.11,.	./.:2:.,.:.,.,.	0/0:12:6,6:.,16.64,.	0/0:11:5,6:.,15.25,.	./.:2:.,.:.,.,.	0/0:11:5,6:.,15.25,.	0/0:10:5,5:.,13.86,.	0/0:9:4,5:.,12.48,.	0/0:5:2,3:.,6.93,.	0/0:3:1,2:.,4.16,.	./.:3:.,.:.,.,.	0/0:16:8,8:.,22.18,.	0/1:15:8,7:.,20.79,.	./.:6:.,.:.,.,.	./.:2:.,.:.,.,.	1/1:6:3,3:.,8.32,.	0/0:11:5,6:.,15.25,.	./.:3:.,.:.,.,.	1/1:10:5,5:.,13.86,.	0/1:7:4,3:.,9.7,.	0/1:7:3,4:.,11.09,.	./.:0:.,.:.,.,.	0/0:6:3,3:.,8.32,.	0/0:7:3,4:.,9.7,.	./.:0:.,.:.,.,.	0/1:14:8,6:.,19.41,.	0/0:17:8,9:.,23.57,.	0/0:9:4,5:.,12.48,.	0/0:10:5,5:.,13.86,.	0/0:6:3,3:.,8.32,.	0/0:8:4,4:.,11.09,.	1/1:5:2,3:.,6.93,.	./.:2:.,.:.,.,.	0/0:3:1,2:.,4.16,.	0/0:3:1,2:.,4.16,.	0/0:9:4,5:.,12.48,.	0/0:6:3,3:.,8.32,.	./.:0:.,.:.,.,.	./.:11:.,.:.,.,.	./.:2:.,.:.,.,.	0/1:6:3,3:.,9.7,.	0/0:3:1,2:.,4.16,.	0/0:9:4,5:.,12.48,.	0/0:4:2,2:.,5.55,.	0/0:11:5,6:.,15.25,.	0/0:4:2,2:.,5.55,.	./.:2:.,.:.,.,.	0/0:3:1,2:.,4.16,.	0/1:16:9,7:.,22.18,.	0/0:3:1,2:.,4.16,.	0/0:14:7,7:.,19.41,.	0/1:13:8,5:.,18.02,.	0/0:3:1,2:.,4.16,.	0/0:3:1,2:.,4.16,.
un	242889	2611	C	G	.	PASS	NS=67;AF=0.940,0.060	GT:DP:AD:GL	0/0:6:3,3:.,8.32,.	0/0:12:6,6:.,16.64,.	./.:2:.,.:.,.,.	./.:5:.,.:.,.,.	0/0:11:5,6:.,15.25,.	0/1:4:2,2:.,6.93,.	0/0:8:4,4:.,11.09,.	0/0:3:1,2:.,4.16,.	0/0:22:11,11:.,30.5,.	0/0:6:3,3:.,8.32,.	0/0:9:4,5:.,12.48,.	./.:0:.,.:.,.,.	./.:0:.,.:.,.,.	0/0:9:4,5:.,12.48,.	0/0:3:1,2:.,4.16,.	0/0:7:3,4:.,11.09,.	0/0:7:3,4:.,9.7,.	./.:0:.,.:.,.,.	0/0:8:4,4:.,11.09,.	0/0:3:1,2:.,4.16,.	0/0:8:4,4:.,11.09,.	./.:0:.,.:.,.,.	0/0:6:3,3:.,8.32,.	./.:0:.,.:.,.,.	./.:2:.,.:.,.,.	0/0:26:16,10:.,36.04,.	0/0:17:8,9:.,23.57,.	0/0:4:2,2:.,5.55,.	0/0:15:7,8:.,20.79,.	0/0:6:3,3:.,11.09,.	0/0:10:4,6:.,13.86,.	0/0:9:4,5:.,12.48,.	0/0:21:10,11:.,29.11,.	./.:2:.,.:.,.,.	./.:12:.,.:.,.,.	0/0:11:5,6:.,15.25,.	./.:2:.,.:.,.,.	0/0:11:5,6:.,15.25,.	0/0:10:5,5:.,13.86,.	0/0:9:4,5:.,12.48,.	./.:5:.,.:.,.,.	0/0:3:1,2:.,4.16,.	0/0:3:1,2:.,4.16,.	0/0:16:8,8:.,22.18,.	0/0:15:8,7:.,20.79,.	0/0:6:3,3:.,8.32,.	./.:2:.,.:.,.,.	0/0:6:3,3:.,8.32,.	0/0:11:5,6:.,15.25,.	0/0:3:1,2:.,4.16,.	0/0:10:5,5:.,13.86,.	0/0:7:4,3:.,9.7,.	0/0:7:3,4:.,11.09,.	./.:0:.,.:.,.,.	0/0:6:3,3:.,8.32,.	0/0:7:3,4:.,9.7,.	./.:0:.,.:.,.,.	0/0:14:8,6:.,19.41,.	0/0:17:8,9:.,23.57,.	0/0:9:4,5:.,12.48,.	0/0:10:5,5:.,13.86,.	0/0:6:3,3:.,8.32,.	0/0:8:4,4:.,11.09,.	0/0:5:2,3:.,6.93,.	./.:2:.,.:.,.,.	0/0:3:1,2:.,4.16,.	0/0:3:1,2:.,4.16,.	0/0:9:4,5:.,12.48,.	0/0:6:3,3:.,8.32,.	./.:0:.,.:.,.,.	0/0:11:5,6:.,15.25,.	./.:2:.,.:.,.,.	0/0:6:3,3:.,9.7,.	0/0:3:1,2:.,4.16,.	0/0:9:4,5:.,12.48,.	1/1:4:2,2:.,5.55,.	0/0:11:5,6:.,15.25,.	0/0:4:2,2:.,5.55,.	./.:2:.,.:.,.,.	1/1:3:1,2:.,4.16,.	0/0:16:9,7:.,22.18,.	0/0:3:1,2:.,4.16,.	0/0:14:7,7:.,19.41,.	0/1:13:5,8:.,18.02,.	1/1:3:1,2:.,4.16,.	0/0:3:1,2:.,4.16,.
un	254569	2737	T	C	.	PASS	NS=64;AF=0.953,0.047	GT:DP:AD:GL	0/0:8:4,4:.,11.09,.	0/0:6:3,3:.,8.32,.	./.:2:.,.:.,.,.	./.:6:.,.:.,.,.	0/0:22:11,11:.,30.5,.	./.:0:.,.:.,.,.	./.:2:.,.:.,.,.	0/0:5:2,3:.,6.93,.	0/0:11:5,6:.,15.25,.	./.:6:.,.:.,.,.	0/0:6:3,3:.,8.32,.	0/0:4:2,2:.,5.55,.	./.:2:.,.:.,.,.	0/0:3:1,2:.,4.16,.	1/1:5:2,3:.,6.93,.	0/0:3:1,2:.,4.16,.	./.:0:.,.:.,.,.	0/0:7:3,4:.,9.7,.	0/0:4:2,2:.,5.55,.	./.:2:.,.:.,.,.	0/0:5:2,3:.,6.93,.	./.:0:.,.:.,.,.	0/0:6:3,3:.,8.32,.	0/0:10:5,5:.,13.86,.	0/0:5:2,3:.,6.93,.	0/0:5:2,3:.,6.93,.	1/0:10:4,6:.,13.86,.	./.:0:.,.:.,.,.	0/0:5:2,3:.,6.93,.	0/0:5:2,3:.,6.93,.	0/0:13:6,7:.,18.02,.	0/0:4:2,2:.,5.55,.	0/0:10:5,5:.,13.86,.	./.:0:.,.:.,.,.	0/0:6:3,3:.,8.32,.	0/0:12:6,6:.,16.64,.	./.:0:.,.:.,.,.	0/0:11:5,6:.,15.25,.	0/0:5:2,3:.,6.93,.	0/0:6:3,3:.,8.32,.	0/0:8:4,4:.,11.09,.	./.:0:.,.:.,.,.	./.:0:.,.:.,.,.	0/0:6:3,3:.,8.32,.	0/0:5:2,3:.,6.93,.	0/0:3:1,2:.,4.16,.	./.:0:.,.:.,.,.	./.:0:.,.:.,.,.	0/0:3:1,2:.,4.16,.	0/0:5:2,3:.,6.93,.	0/0:10:5,5:.,13.86,.	0/0:3:1,2:.,4.16,.	0/0:10:5,5:.,13.86,.	0/0:11:5,6:.,15.25,.	./.:0:.,.:.,.,.	0/0:8:4,4:.,11.09,.	./.:0:.,.:.,.,.	0/0:10:5,5:.,13.86,.	0/0:7:3,4:.,9.7,.	0/0:11:5,6:.,15.25,.	1/0:4:2,2:.,6.93,.	0/0:6:3,3:.,8.32,.	0/0:7:3,4:.,9.7,.	0/0:15:7,8:.,20.79,.	0/0:5:2,3:.,6.93,.	./.:5:.,.:.,.,.	0/0:5:2,3:.,6.93,.	0/0:6:3,3:.,8.32,.	0/0:4:2,2:.,5.55,.	./.:0:.,.:.,.,.	0/0:8:4,4:.,11.09,.	0/0:3:1,2:.,4.16,.	0/0:5:2,3:.,6.93,.	0/0:3:1,2:.,4.16,.	0/0:9:4,5:.,12.48,.	0/0:20:14,6:.,27.73,.	./.:0:.,.:.,.,.	0/0:5:2,3:.,6.93,.	0/0:3:1,2:.,4.16,.	0/0:4:2,2:.,5.55,.	0/0:11:5,6:.,15.25,.	0/0:14:7,7:.,19.41,.	0/0:9:4,5:.,12.48,.	./.:4:.,.:.,.,.	0/0:8:4,4:.,11.09,.	1/1:9:4,5:.,12.48,.
un	254626	2737	C	A	.	PASS	NS=67;AF=0.978,0.022	GT:DP:AD:GL	0/0:8:4,4:.,11.09,.	0/0:6:3,3:.,8.32,.	./.:2:.,.:.,.,.	0/0:6:3,3:.,8.32,.	0/0:22:11,11:.,30.5,.	./.:0:.,.:.,.,.	./.:2:.,.:.,.,.	0/0:5:2,3:.,6.93,.	0/0:11:5,6:.,15.25,.	0/0:6:3,3:.,8.32,.	0/0:6:3,3:.,8.32,.	0/0:4:2,2:.,5.55,.	./.:2:.,.:.,.,.	0/0:3:1,2:.,4.16,.	0/0:5:2,3:.,6.93,.	0/0:3:1,2:.,4.16,.	./.:0:.,.:.,.,.	0/0:7:3,4:.,9.7,.	0/0:4:2,2:.,5.55,.	./.:2:.,.:.,.,.	0/0:5:2,3:.,6.93,.	./.:0:.,.:.,.,.	0/0:6:3,3:.,8.32,.	0/0:10:5,5:.,13.86,.	0/0:5:2,3:.,6.93,.	0/0:5:2,3:.,6.93,.	0/0:10:4,6:.,13.86,.	./.:0:.,.:.,.,.	0/0:5:2,3:.,6.93,.	0/0:5:2,3:.,6.93,.	0/0:13:6,7:.,18.02,.	0/0:4:2,2:.,5.55,.	./.:10:.,.:.,.,.	./.:0:.,.:.,.,.	0/0:6:3,3:.,8.32,.	0/0:12:6,6:.,16.64,.	./.:0:.,.:.,.,.	0/0:11:5,6:.,15.25,.	0/0:5:2,3:.,6.93,.	0/0:6:3,3:.,8.32,.	0/0:8:4,4:.,11.09,.	./.:0:.,.:.,.,.	./.:0:.,.:.,.,.	0/0:6:3,3:.,8.32,.	0/0:5:2,3:.,6.93,.	0/0:3:1,2:.,4.16,.	./.:0:.,.:.,.,.	./.:0:.,.:.,.,.	0/0:3:1,2:.,4.16,.	0/0:5:2,3:.,6.93,.	0/0:10:5,5:.,13.86,.	0/0:3:1,2:.,4.16,.	0/0:10:5,5:.,13.86,.	0/0:11:5,6:.,15.25,.	./.:0:.,.:.,.,.	0/0:8:4,4:.,11.09,.	./.:0:.,.:.,.,.	0/0:10:5,5:.,13.86,.	0/0:7:3,4:.,9.7,.	0/0:11:5,6:.,15.25,.	0/0:4:2,2:.,6.93,.	0/0:6:3,3:.,8.32,.	0/0:7:3,4:.,9.7,.	0/0:15:7,8:.,20.79,.	0/0:5:2,3:.,6.93,.	0/0:5:2,3:.,6.93,.	0/0:5:2,3:.,6.93,.	0/0:6:3,3:.,8.32,.	1/1:4:2,2:.,5.55,.	./.:0:.,.:.,.,.	0/0:8:4,4:.,11.09,.	0/0:3:1,2:.,4.16,.	0/0:5:2,3:.,6.93,.	0/0:3:1,2:.,4.16,.	0/0:9:4,5:.,12.48,.	1/0:20:14,6:.,27.73,.	./.:0:.,.:.,.,.	0/0:5:2,3:.,6.93,.	0/0:3:1,2:.,4.16,.	0/0:4:2,2:.,5.55,.	0/0:11:5,6:.,15.25,.	0/0:14:7,7:.,19.41,.	0/0:9:4,5:.,12.48,.	0/0:4:2,2:.,5.55,.	0/0:8:4,4:.,11.09,.	0/0:9:4,5:.,12.48,.
un	255987	2752	T	C	.	PASS	NS=78;AF=0.974,0.026	GT:DP:AD:GL	0/0:29:12,17:.,40.2,.	0/0:58:29,29:.,80.41,.	0/0:14:7,7:.,19.41,.	1/0:19:9,10:.,26.34,.	0/0:64:32,32:.,88.72,.	0/0:20:10,10:.,27.73,.	0/0:15:7,8:.,20.79,.	./.:0:.,.:.,.,.	0/0:67:45,22:.,92.88,.	0/0:41:20,21:.,56.84,.	0/0:28:14,14:.,38.82,.	0/0:6:3,3:.,8.32,.	0/0:10:5,5:.,13.86,.	0/0:33:16,17:.,45.75,.	0/0:6:3,3:.,8.32,.	0/0:18:9,9:.,24.95,.	0/0:16:8,8:.,22.18,.	0/0:6:3,3:.,8.32,.	0/0:48:24,24:.,66.54,.	0/0:38:25,13:.,52.68,.	0/0:67:33,34:.,92.88,.	0/0:3:1,2:.,4.16,.	./.:0:.,.:.,.,.	0/0:64:32,32:.,88.72,.	0/0:17:8,9:.,23.57,.	0/0:81:47,34:.,112.29,.	0/0:29:14,15:.,40.2,.	0/0:5:2,3:.,6.93,.	0/0:65:32,33:.,90.11,.	0/0:27:13,14:.,37.43,.	0/0:24:12,12:.,33.27,.	0/0:25:12,13:.,34.66,.	0/0:66:30,36:.,91.5,.	0/0:5:2,3:.,6.93,.	0/0:3:1,2:.,4.16,.	0/0:75:37,38:.,103.97,.	./.:0:.,.:.,.,.	0/0:48:24,24:.,66.54,.	0/0:49:24,25:.,67.93,.	0/0:35:17,18:.,48.52,.	0/0:14:7,7:.,19.41,.	0/0:4:2,2:.,5.55,.	0/0:12:6,6:.,16.64,.	0/0:65:45,20:.,90.11,.	0/0:69:34,35:.,95.65,.	0/0:9:4,5:.,12.48,.	0/0:5:2,3:.,6.93,.	0/0:27:18,9:.,38.82,.	0/0:32:16,16:.,44.36,.	0/0:25:12,13:.,34.66,.	0/0:66:41,25:.,91.5,.	0/0:18:9,9:.,24.95,.	0/0:24:12,12:.,33.27,.	1/0:35:13,22:.,48.52,.	0/0:36:18,18:.,49.91,.	0/0:51:29,22:.,70.7,.	./.:0:.,.:.,.,.	0/0:75:37,38:.,103.97,.	0/0:39:27,12:.,54.07,.	0/0:37:26,11:.,51.29,.	0/0:45:31,14:.,63.77,.	0/0:17:8,9:.,23.57,.	0/0:11:5,6:.,15.25,.	0/0:18:10,8:.,24.95,.	./.:0:.,.:.,.,.	0/0:28:14,14:.,38.82,.	0/0:18:9,9:.,24.95,.	0/0:39:19,20:.,54.07,.	0/0:46:23,23:.,63.77,.	./.:0:.,.:.,.,.	0/0:49:30,19:.,67.93,.	0/0:21:8,13:.,29.11,.	0/0:22:16,6:.,30.5,.	./.:0:.,.:.,.,.	./.:0:.,.:.,.,.	1/1:33:16,17:.,45.75,.	0/0:39:25,14:.,54.07,.	0/0:22:11,11:.,30.5,.	0/0:9:4,5:.,12.48,.	0/0:8:4,4:.,11.09,.	0/0:81:40,41:.,112.29,.	0/0:20:10,10:.,27.73,.	0/0:29:10,19:.,41.59,.	0/0:8:4,4:.,11.09,.	0/0:24:12,12:.,33.27,.	0/0:13:9,4:.,18.02,.
un	255993	2752	G	T	.	PASS	NS=78;AF=0.974,0.026	GT:DP:AD:GL	0/0:29:12,17:.,40.2,.	0/0:58:29,29:.,80.41,.	0/0:14:7,7:.,19.41,.	0/0:19:9,10:.,26.34,.	0/0:64:32,32:.,88.72,.	0/0:20:10,10:.,27.73,.	1/1:15:7,8:.,20.79,.	./.:0:.,.:.,.,.	0/0:67:45,22:.,92.88,.	0/0:41:20,21:.,56.84,.	0/0:28:14,14:.,38.82,.	0/0:6:3,3:.,8.32,.	0/0:10:5,5:.,13.86,.	0/0:33:16,17:.,45.75,.	0/0:6:3,3:.,8.32,.	0/0:18:9,9:.,24.95,.	0/0:16:8,8:.,22.18,.	0/0:6:3,3:.,8.32,.	0/0:48:24,24:.,66.54,.	0/0:38:25,13:.,52.68,.	0/0:67:33,34:.,92.88,.	0/0:3:1,2:.,4.16,.	./.:0:.,.:.,.,.	0/0:64:32,32:.,88.72,.	0/0:17:8,9:.,23.57,.	0/0:81:47,34:.,112.29,.	0/0:29:14,15:.,40.2,.	0/0:5:2,3:.,6.93,.	0/0:65:32,33:.,90.11,.	0/0:27:13,14:.,37.43,.	0/0:24:12,12:.,33.27,.	0/0:25:12,13:.,34.66,.	0/0:66:30,36:.,91.5,.	0/0:5:2,3:.,6.93,.	0/0:3:1,2:.,4.16,.	0/0:75:37,38:.,103.97,.	./.:0:.,.:.,.,.	0/0:48:24,24:.,66.54,.	0/0:49:24,25:.,67.93,.	0/0:35:17,18:.,48.52,.	0/0:14:7,7:.,19.41,.	0/0:4:2,2:.,5.55,.	0/0:12:6,6:.,16.64,.	0/0:65:45,20:.,90.11,.	0/0:69:34,35:.,95.65,.	0/0:9:4,5:.,12.48,.	0/0:5:2,3:.,6.93,.	0/0:27:18,9:.,38.82,.	0/0:32:16,16:.,44.36,.	0/0:25:12,13:.,34.66,.	0/0:66:41,25:.,91.5,.	0/0:18:9,9:.,24.95,.	0/0:24:12,12:.,33.27,.	0/0:35:13,22:.,48.52,.	0/0:36:18,18:.,49.91,.	0/0:51:29,22:.,70.7,.	./.:0:.,.:.,.,.	0/0:75:37,38:.,103.97,.	0/0:39:27,12:.,54.07,.	0/0:37:26,11:.,51.29,.	0/0:45:31,14:.,63.77,.	0/0:17:8,9:.,23.57,.	0/0:11:5,6:.,15.25,.	0/0:18:10,8:.,24.95,.	./.:0:.,.:.,.,.	0/0:28:14,14:.,38.82,.	0/0:18:9,9:.,24.95,.	0/0:39:19,20:.,54.07,.	0/0:46:23,23:.,63.77,.	./.:0:.,.:.,.,.	0/1:49:30,19:.,67.93,.	0/1:21:8,13:.,29.11,.	0/0:22:16,6:.,30.5,.	./.:0:.,.:.,.,.	./.:0:.,.:.,.,.	0/0:33:16,17:.,45.75,.	0/0:39:25,14:.,54.07,.	0/0:22:11,11:.,30.5,.	0/0:9:4,5:.,12.48,.	0/0:8:4,4:.,11.09,.	0/0:81:40,41:.,112.29,.	0/0:20:10,10:.,27.73,.	0/0:29:10,19:.,41.59,.	0/0:8:4,4:.,11.09,.	0/0:24:12,12:.,33.27,.	0/0:13:9,4:.,18.02,.
un	256009	2752	A	G	.	PASS	NS=74;AF=0.507,0.493	GT:DP:AD:GL	0/1:29:12,17:.,40.2,.	0/0:58:29,29:.,80.41,.	1/1:14:7,7:.,19.41,.	0/1:19:9,10:.,26.34,.	./.:64:.,.:.,.,.	0/1:20:10,10:.,27.73,.	0/0:15:7,8:.,20.79,.	./.:0:.,.:.,.,.	0/1:67:45,22:.,92.88,.	0/0:41:20,21:.,56.84,.	0/0:28:14,14:.,38.82,.	0/0:6:3,3:.,8.32,.	1/1:10:5,5:.,13.86,.	1/1:33:16,17:.,45.75,.	1/1:6:3,3:.,8.32,.	1/1:18:9,9:.,24.95,.	1/1:16:8,8:.,22.18,.	1/1:6:3,3:.,8.32,.	0/0:48:24,24:.,66.54,.	0/1:38:25,13:.,52.68,.	0/0:67:33,34:.,92.88,.	1/1:3:1,2:.,4.16,.	./.:0:.,.:.,.,.	1/1:64:32,32:.,88.72,.	0/0:17:8,9:.,23.57,.	0/1:81:47,34:.,112.29,.	1/1:29:14,15:.,40.2,.	./.:5:.,.:.,.,.	0/0:65:32,33:.,90.11,.	1/1:27:13,14:.,37.43,.	0/0:24:12,12:.,33.27,.	0/0:25:12,13:.,34.66,.	0/1:66:30,36:.,91.5,.	./.:5:.,.:.,.,.	1/1:3:1,2:.,4.16,.	0/0:75:37,38:.,103.97,.	./.:0:.,.:.,.,.	1/1:48:24,24:.,66.54,.	1/1:49:24,25:.,67.93,.	0/0:35:17,18:.,48.52,.	1/1:14:7,7:.,19.41,.	1/1:4:2,2:.,5.55,.	./.:12:.,.:.,.,.	0/1:65:45,20:.,90.11,.	0/0:69:34,35:.,95.65,.	0/0:9:4,5:.,12.48,.	1/1:5:2,3:.,6.93,.	0/1:27:18,9:.,38.82,.	1/1:32:16,16:.,44.36,.	0/1:25:12,13:.,34.66,.	0/1:66:41,25:.,91.5,.	1/1:18:9,9:.,24.95,.	0/0:24:12,12:.,33.27,.	0/0:35:13,22:.,48.52,.	1/1:36:18,18:.,49.91,.	0/1:51:29,22:.,70.7,.	./.:0:.,.:.,.,.	0/0:75:37,38:.,103.97,.	0/1:39:27,12:.,54.07,.	0/1:37:26,11:.,51.29,.	0/1:45:31,14:.,63.77,.	0/0:17:8,9:.,23.57,.	0/0:11:5,6:.,15.25,.	0/1:18:10,8:.,24.95,.	./.:0:.,.:.,.,.	0/0:28:14,14:.,38.82,.	1/1:18:9,9:.,24.95,.	0/0:39:19,20:.,54.07,.	0/0:46:23,23:.,63.77,.	./.:0:.,.:.,.,.	0/1:49:19,30:.,67.93,.	0/0:21:8,13:.,29.11,.	0/1:22:16,6:.,30.5,.	./.:0:.,.:.,.,.	./.:0:.,.:.,.,.	0/0:33:16,17:.,45.75,.	0/1:39:25,14:.,54.07,.	1/1:22:11,11:.,30.5,.	0/0:9:4,5:.,12.48,.	1/1:8:4,4:.,11.09,.	1/1:81:40,41:.,112.29,.	0/0:20:10,10:.,27.73,.	0/1:29:10,19:.,41.59,.	1/1:8:4,4:.,11.09,.	1/1:24:12,12:.,33.27,.	0/1:13:9,4:.,18.02,.
un	267718	2878	T	C	.	PASS	NS=71;AF=0.768,0.232	GT:DP:AD:GL	0/0:20:10,10:.,27.73,.	1/1:32:16,16:.,44.36,.	./.:0:.,.:.,.,.	./.:12:.,.:.,.,.	1/0:60:37,23:.,83.18,.	0/0:11:5,6:.,15.25,.	0/0:17:8,9:.,23.57,.	0/0:9:4,5:.,12.48,.	0/0:40:20,20:.,55.45,.	0/0:13:6,7:.,18.02,.	0/0:27:13,14:.,37.43,.	0/0:5:2,3:.,6.93,.	./.:4:.,.:.,.,.	1/0:18:8,10:.,24.95,.	0/0:7:3,4:.,9.7,.	1/0:22:7,15:.,30.5,.	0/0:15:7,8:.,20.79,.	./.:3:.,.:.,.,.	1/0:24:10,14:.,33.27,.	1/1:14:7,7:.,19.41,.	1/0:22:15,7:.,30.5,.	./.:2:.,.:.,.,.	1/0:14:9,5:.,19.41,.	1/0:17:8,9:.,23.57,.	0/0:23:11,12:.,31.88,.	0/0:52:26,26:.,72.09,.	1/0:53:26,27:.,74.86,.	./.:0:.,.:.,.,.	1/0:29:13,16:.,40.2,.	1/0:18:7,11:.,24.95,.	1/0:26:11,15:.,37.43,.	0/0:23:11,12:.,31.88,.	1/0:28:9,19:.,40.2,.	./.:0:.,.:.,.,.	0/0:32:16,16:.,44.36,.	0/0:29:14,15:.,40.2,.	1/0:14:5,9:.,19.41,.	1/1:49:24,25:.,67.93,.	1/1:30:15,15:.,41.59,.	0/0:28:14,14:.,38.82,.	0/0:35:17,18:.,48.52,.	0/0:10:5,5:.,13.86,.	0/0:4:2,2:.,5.55,.	0/0:50:25,25:.,69.31,.	1/1:41:20,21:.,56.84,.	0/0:12:6,6:.,16.64,.	0/0:3:1,2:.,4.16,.	0/0:18:9,9:.,24.95,.	./.:12:.,.:.,.,.	1/0:11:6,5:.,15.25,.	0/0:32:16,16:.,44.36,.	1/1:12:6,6:.,16.64,.	0/0:16:8,8:.,22.18,.	0/0:6:3,3:.,8.32,.	0/0:30:15,15:.,41.59,.	1/1:28:14,14:.,38.82,.	0/0:20:10,10:.,27.73,.	0/0:49:24,25:.,67.93,.	0/0:28:14,14:.,38.82,.	0/0:20:10,10:.,27.73,.	0/0:37:18,19:.,51.29,.	./.:12:.,.:.,.,.	0/0:9:4,5:.,12.48,.	./.:6:.,.:.,.,.	./.:9:.,.:.,.,.	0/0:9:4,5:.,12.48,.	1/0:19:11,8:.,26.34,.	0/0:23:11,12:.,31.88,.	0/0:26:13,13:.,36.04,.	./.:0:.,.:.,.,.	0/0:27:13,14:.,37.43,.	0/0:10:5,5:.,13.86,.	0/0:14:7,7:.,19.41,.	./.:0:.,.:.,.,.	0/0:27:13,14:.,37.43,.	0/0:22:11,11:.,30.5,.	0/0:33:16,17:.,45.75,.	0/0:19:9,10:.,26.34,.	1/0:6:4,2:.,9.7,.	0/0:8:4,4:.,11.09,.	0/0:50:25,25:.,69.31,.	./.:5:.,.:.,.,.	0/0:20:10,10:.,27.73,.	1/0:35:15,20:.,48.52,.	1/1:9:4,5:.,12.48,.	./.:2:.,.:.,.,.
un	272376	2928	G	T	.	PASS	NS=68;AF=0.625,0.375	GT:DP:AD:GL	0/1:104:58,46:.,144.17,.	./.:0:.,.:.,.,.	1/1:73:36,37:.,101.2,.	1/1:52:26,26:.,72.09,.	0/0:244:122,122:.,338.26,.	0/0:39:19,20:.,54.07,.	0/0:126:63,63:.,174.67,.	0/1:71:40,31:.,98.43,.	./.:0:.,.:.,.,.	1/1:144:72,72:.,199.63,.	./.:0:.,.:.,.,.	0/1:47:24,23:.,65.16,.	0/0:33:16,17:.,45.75,.	0/1:72:36,36:.,99.81,.	./.:0:.,.:.,.,.	0/0:159:79,80:.,220.42,.	0/1:71:45,26:.,98.43,.	0/1:33:16,17:.,45.75,.	./.:0:.,.:.,.,.	0/1:71:35,36:.,98.43,.	0/1:138:71,67:.,191.31,.	./.:0:.,.:.,.,.	0/1:62:32,30:.,85.95,.	0/0:157:78,79:.,217.65,.	0/1:60:32,28:.,83.18,.	0/0:225:112,113:.,311.92,.	0/1:164:88,76:.,227.35,.	0/1:27:11,16:.,37.43,.	0/0:135:67,68:.,187.15,.	0/0:88:44,44:.,121.99,.	0/0:156:78,78:.,216.26,.	0/1:80:40,40:.,110.9,.	0/1:123:59,64:.,171.9,.	./.:0:.,.:.,.,.	./.:0:.,.:.,.,.	0/1:150:65,85:.,207.94,.	./.:0:.,.:.,.,.	0/1:162:75,87:.,224.58,.	0/1:160:89,71:.,221.81,.	0/1:133:68,65:.,184.38,.	./.:0:.,.:.,.,.	0/1:55:23,32:.,76.25,.	./.:0:.,.:.,.,.	0/0:228:114,114:.,316.08,.	0/1:201:107,94:.,278.65,.	0/0:74:37,37:.,102.59,.	0/0:22:11,11:.,30.5,.	1/1:113:56,57:.,156.65,.	1/1:103:51,52:.,142.79,.	0/1:90:56,34:.,124.77,.	0/1:140:74,66:.,194.08,.	0/1:44:19,25:.,61,.	0/1:99:54,45:.,137.24,.	0/1:67:34,33:.,92.88,.	0/0:176:88,88:.,243.99,.	0/1:146:73,73:.,202.4,.	./.:0:.,.:.,.,.	0/1:188:99,89:.,260.62,.	./.:0:.,.:.,.,.	0/0:133:66,67:.,184.38,.	0/1:161:93,68:.,223.19,.	0/1:64:38,26:.,88.72,.	0/0:101:50,51:.,140.02,.	0/1:70:31,39:.,97.04,.	0/0:51:25,26:.,70.7,.	0/0:96:48,48:.,133.08,.	./.:0:.,.:.,.,.	./.:0:.,.:.,.,.	0/1:66:33,33:.,91.5,.	./.:0:.,.:.,.,.	0/1:125:63,62:.,173.29,.	0/0:55:27,28:.,76.25,.	0/0:72:36,36:.,99.81,.	0/0:12:6,6:.,16.64,.	0/1:105:58,47:.,145.56,.	0/1:105:53,52:.,145.56,.	0/1:130:75,55:.,180.22,.	1/1:94:47,47:.,130.31,.	./.:0:.,.:.,.,.	./.:0:.,.:.,.,.	0/1:197:111,86:.,273.1,.	0/0:110:55,55:.,152.49,.	0/0:112:56,56:.,155.26,.	0/1:96:47,49:.,133.08,.	1/1:51:25,26:.,70.7,.	0/0:46:23,23:.,63.77,.
un	275839	2966	G	A	.	PASS	NS=65;AF=0.831,0.169	GT:DP:AD:GL	0/0:10:5,5:.,13.86,.	0/0:19:9,10:.,26.34,.	0/0:3:1,2:.,4.16,.	1/0:4:3,1:.,6.93,.	0/0:22:10,12:.,30.5,.	./.:0:.,.:.,.,.	0/0:5:2,3:.,6.93,.	0/0:4:2,2:.,5.55,.	0/0:14:7,7:.,19.41,.	./.:7:.,.:.,.,.	1/0:9:6,3:.,12.48,.	./.:4:.,.:.,.,.	./.:0:.,.:.,.,.	1/0:7:3,4:.,11.09,.	0/0:7:3,4:.,9.7,.	0/0:8:4,4:.,11.09,.	0/0:6:3,3:.,8.32,.	./.:0:.,.:.,.,.	0/0:4:2,2:.,5.55,.	./.:2:.,.:.,.,.	0/0:10:5,5:.,13.86,.	./.:0:.,.:.,.,.	./.:0:.,.:.,.,.	0/0:8:4,4:.,11.09,.	0/0:8:4,4:.,11.09,.	1/0:17:10,7:.,23.57,.	0/0:9:4,5:.,12.48,.	1/1:3:1,2:.,4.16,.	0/0:12:6,6:.,16.64,.	./.:2:.,.:.,.,.	./.:4:.,.:.,.,.	./.:6:.,.:.,.,.	1/0:16:7,9:.,22.18,.	./.:0:.,.:.,.,.	0/0:8:4,4:.,11.09,.	0/0:16:8,8:.,22.18,.	0/0:4:2,2:.,5.55,.	0/0:7:3,4:.,9.7,.	1/0:9:4,5:.,12.48,.	./.:0:.,.:.,.,.	0/0:8:4,4:.,11.09,.	./.:3:.,.:.,.,.	./.:0:.,.:.,.,.	0/0:12:6,6:.,16.64,.	1/0:14:4,10:.,19.41,.	0/0:6:3,3:.,8.32,.	0/0:3:1,2:.,4.16,.	./.:0:.,.:.,.,.	0/0:6:3,3:.,8.32,.	0/0:10:5,5:.,13.86,.	0/0:8:4,4:.,11.09,.	0/0:4:2,2:.,6.93,.	1/0:3:1,2:.,6.93,.	0/0:3:1,2:.,4.16,.	1/1:15:7,8:.,20.79,.	1/1:10:5,5:.,13.86,.	0/0:6:3,3:.,8.32,.	1/0:11:7,4:.,15.25,.	0/0:12:6,6:.,16.64,.	1/1:10:5,5:.,13.86,.	1/0:13:4,9:.,18.02,.	0/0:7:3,4:.,9.7,.	1/0:5:3,2:.,6.93,.	0/0:4:2,2:.,5.55,.	0/0:6:3,3:.,8.32,.	0/0:5:2,3:.,6.93,.	0/0:3:1,2:.,4.16,.	1/1:8:4,4:.,11.09,.	0/0:6:3,3:.,8.32,.	./.:0:.,.:.,.,.	0/0:6:3,3:.,8.32,.	./.:0:.,.:.,.,.	./.:0:.,.:.,.,.	0/0:3:1,2:.,4.16,.	0/0:9:4,5:.,12.48,.	0/0:9:4,5:.,12.48,.	0/0:9:4,5:.,12.48,.	0/0:7:3,4:.,9.7,.	0/0:3:1,2:.,4.16,.	0/0:3:1,2:.,4.16,.	0/0:13:6,7:.,18.02,.	./.:2:.,.:.,.,.	0/0:10:5,5:.,13.86,.	0/0:5:2,3:.,6.93,.	1/0:4:2,2:.,6.93,.	./.:0:.,.:.,.,.
un	275873	2966	C	T	.	PASS	NS=70;AF=0.957,0.043	GT:DP:AD:GL	0/0:10:5,5:.,13.86,.	0/0:19:9,10:.,26.34,.	0/0:3:1,2:.,4.16,.	0/0:4:3,1:.,6.93,.	0/1:22:10,12:.,30.5,.	./.:0:.,.:.,.,.	0/0:5:2,3:.,6.93,.	0/0:4:2,2:.,5.55,.	0/0:14:7,7:.,19.41,.	0/0:7:3,4:.,9.7,.	0/0:9:6,3:.,12.48,.	0/0:4:2,2:.,5.55,.	./.:0:.,.:.,.,.	0/0:7:3,4:.,11.09,.	0/0:7:3,4:.,9.7,.	0/0:8:4,4:.,11.09,.	0/0:6:3,3:.,8.32,.	./.:0:.,.:.,.,.	0/0:4:2,2:.,5.55,.	./.:2:.,.:.,.,.	0/0:10:5,5:.,13.86,.	./.:0:.,.:.,.,.	./.:0:.,.:.,.,.	0/0:8:4,4:.,11.09,.	0/0:8:4,4:.,11.09,.	0/0:17:10,7:.,23.57,.	0/0:9:4,5:.,12.48,.	0/0:3:1,2:.,4.16,.	0/0:12:6,6:.,16.64,.	./.:2:.,.:.,.,.	0/0:4:2,2:.,5.55,.	0/0:6:3,3:.,8.32,.	0/0:16:7,9:.,22.18,.	./.:0:.,.:.,.,.	0/0:8:4,4:.,11.09,.	0/0:16:8,8:.,22.18,.	0/0:4:2,2:.,5.55,.	0/0:7:3,4:.,9.7,.	0/0:9:4,5:.,12.48,.	./.:0:.,.:.,.,.	0/0:8:4,4:.,11.09,.	0/0:3:1,2:.,4.16,.	./.:0:.,.:.,.,.	0/0:12:6,6:.,16.64,.	0/0:14:4,10:.,19.41,.	0/0:6:3,3:.,8.32,.	1/1:3:1,2:.,4.16,.	./.:0:.,.:.,.,.	0/0:6:3,3:.,8.32,.	0/0:10:5,5:.,13.86,.	0/0:8:4,4:.,11.09,.	0/0:4:2,2:.,6.93,.	0/1:3:1,2:.,6.93,.	0/0:3:1,2:.,4.16,.	0/0:15:7,8:.,20.79,.	0/0:10:5,5:.,13.86,.	0/0:6:3,3:.,8.32,.	0/0:11:7,4:.,15.25,.	0/0:12:6,6:.,16.64,.	0/0:10:5,5:.,13.86,.	0/0:13:4,9:.,18.02,.	0/0:7:3,4:.,9.7,.	0/0:5:3,2:.,6.93,.	0/0:4:2,2:.,5.55,.	0/0:6:3,3:.,8.32,.	0/0:5:2,3:.,6.93,.	0/0:3:1,2:.,4.16,.	0/0:8:4,4:.,11.09,.	0/0:6:3,3:.,8.32,.	./.:0:.,.:.,.,.	0/0:6:3,3:.,8.32,.	./.:0:.,.:.,.,.	./.:0:.,.:.,.,.	0/0:3:1,2:.,4.16,.	0/0:9:4,5:.,12.48,.	1/1:9:4,5:.,12.48,.	0/0:9:4,5:.,12.48,.	0/0:7:3,4:.,9.7,.	0/0:3:1,2:.,4.16,.	0/0:3:1,2:.,4.16,.	0/0:13:6,7:.,18.02,.	./.:2:.,.:.,.,.	0/0:10:5,5:.,13.86,.	0/0:5:2,3:.,6.93,.	0/0:4:2,2:.,6.93,.	./.:0:.,.:.,.,.
un	276398	2972	C	T	.	PASS	NS=64;AF=0.977,0.023	GT:DP:AD:GL	0/0:9:4,5:.,12.48,.	./.:0:.,.:.,.,.	./.:0:.,.:.,.,.	0/0:4:2,2:.,5.55,.	0/0:25:12,13:.,34.66,.	0/0:4:2,2:.,5.55,.	0/0:9:4,5:.,12.48,.	0/0:6:3,3:.,8.32,.	0/0:24:12,12:.,33.27,.	0/0:22:11,11:.,30.5,.	0/0:14:7,7:.,19.41,.	0/0:15:7,8:.,20.79,.	./.:0:.,.:.,.,.	0/0:6:3,3:.,8.32,.	0/0:7:3,4:.,9.7,.	0/0:13:6,7:.,18.02,.	0/0:10:4,6:.,13.86,.	0/0:7:3,4:.,9.7,.	0/0:12:6,6:.,16.64,.	./.:2:.,.:.,.,.	0/0:12:6,6:.,16.64,.	./.:2:.,.:.,.,.	./.:0:.,.:.,.,.	0/0:20:10,10:.,27.73,.	./.:0:.,.:.,.,.	0/0:19:9,10:.,26.34,.	0/0:15:8,7:.,20.79,.	./.:0:.,.:.,.,.	0/0:6:3,3:.,8.32,.	0/0:13:6,7:.,18.02,.	./.:0:.,.:.,.,.	0/0:9:4,5:.,12.48,.	0/0:17:8,9:.,23.57,.	./.:0:.,.:.,.,.	./.:0:.,.:.,.,.	0/0:5:2,3:.,6.93,.	./.:2:.,.:.,.,.	0/0:20:10,10:.,27.73,.	0/0:13:7,6:.,18.02,.	0/0:9:4,5:.,12.48,.	0/0:9:4,5:.,12.48,.	0/0:11:8,3:.,15.25,.	0/0:3:1,2:.,4.16,.	0/0:21:10,11:.,29.11,.	0/1:14:10,4:.,19.41,.	./.:0:.,.:.,.,.	0/0:3:1,2:.,4.16,.	0/0:16:8,8:.,22.18,.	./.:0:.,.:.,.,.	./.:0:.,.:.,.,.	0/0:9:4,5:.,12.48,.	0/0:5:2,3:.,6.93,.	0/0:4:2,2:.,5.55,.	0/0:6:3,3:.,8.32,.	0/0:13:6,7:.,18.02,.	./.:0:.,.:.,.,.	./.:0:.,.:.,.,.	0/0:12:6,6:.,16.64,.	0/0:16:8,8:.,22.18,.	0/0:9:4,5:.,12.48,.	0/0:12:6,6:.,16.64,.	0/0:4:2,2:.,5.55,.	0/0:12:5,7:.,16.64,.	0/0:9:4,5:.,12.48,.	0/0:4:2,2:.,5.55,.	0/0:7:3,4:.,9.7,.	./.:0:.,.:.,.,.	0/0:11:5,6:.,15.25,.	0/0:8:4,4:.,11.09,.	./.:0:.,.:.,.,.	0/0:17:8,9:.,23.57,.	./.:0:.,.:.,.,.	0/0:9:4,5:.,12.48,.	./.:0:.,.:.,.,.	0/0:8:4,4:.,11.09,.	0/0:6:3,3:.,8.32,.	0/0:8:4,4:.,11.09,.	0/0:12:6,6:.,16.64,.	0/0:7:3,4:.,9.7,.	0/0:4:2,2:.,5.55,.	0/0:21:10,11:.,29.11,.	0/0:11:6,5:.,15.25,.	0/0:7:3,4:.,9.7,.	0/0:9:4,5:.,12.48,.	1/1:7:3,4:.,9.7,.	./.:0:.,.:.,.,.
un	276462	2972	T	A	.	PASS	NS=61;AF=0.926,0.074	GT:DP:AD:GL	1/0:9:4,5:.,12.48,.	./.:0:.,.:.,.,.	./.:0:.,.:.,.,.	0/0:4:2,2:.,5.55,.	0/0:25:12,13:.,34.66,.	0/0:4:2,2:.,5.55,.	0/0:9:4,5:.,12.48,.	0/0:6:3,3:.,8.32,.	0/0:24:12,12:.,33.27,.	0/0:22:11,11:.,30.5,.	0/0:14:7,7:.,19.41,.	0/0:15:7,8:.,20.79,.	./.:0:.,.:.,.,.	./.:6:.,.:.,.,.	0/0:7:3,4:.,9.7,.	0/0:13:6,7:.,18.02,.	1/0:10:4,6:.,13.86,.	0/0:7:3,4:.,9.7,.	0/0:12:6,6:.,16.64,.	./.:2:.,.:.,.,.	0/0:12:6,6:.,16.64,.	./.:2:.,.:.,.,.	./.:0:.,.:.,.,.	0/0:20:10,10:.,27.73,.	./.:0:.,.:.,.,.	0/0:19:9,10:.,26.34,.	1/0:15:8,7:.,20.79,.	./.:0:.,.:.,.,.	0/0:6:3,3:.,8.32,.	0/0:13:6,7:.,18.02,.	./.:0:.,.:.,.,.	0/0:9:4,5:.,12.48,.	0/0:17:8,9:.,23.57,.	./.:0:.,.:.,.,.	./.:0:.,.:.,.,.	0/0:5:2,3:.,6.93,.	./.:2:.,.:.,.,.	0/0:20:10,10:.,27.73,.	1/0:13:7,6:.,18.02,.	0/0:9:4,5:.,12.48,.	0/0:9:4,5:.,12.48,.	1/0:11:8,3:.,15.25,.	0/0:3:1,2:.,4.16,.	0/0:21:10,11:.,29.11,.	0/0:14:10,4:.,19.41,.	./.:0:.,.:.,.,.	0/0:3:1,2:.,4.16,.	0/0:16:8,8:.,22.18,.	./.:0:.,.:.,.,.	./.:0:.,.:.,.,.	0/0:9:4,5:.,12.48,.	0/0:5:2,3:.,6.93,.	0/0:4:2,2:.,5.55,.	0/0:6:3,3:.,8.32,.	0/0:13:6,7:.,18.02,.	./.:0:.,.:.,.,.	./.:0:.,.:.,.,.	0/0:12:6,6:.,16.64,.	0/0:16:8,8:.,22.18,.	0/0:9:4,5:.,12.48,.	0/0:12:6,6:.,16.64,.	0/0:4:2,2:.,5.55,.	1/0:12:5,7:.,16.64,.	0/0:9:4,5:.,12.48,.	./.:4:.,.:.,.,.	0/0:7:3,4:.,9.7,.	./.:0:.,.:.,.,.	0/0:11:5,6:.,15.25,.	0/0:8:4,4:.,11.09,.	./.:0:.,.:.,.,.	0/0:17:8,9:.,23.57,.	./.:0:.,.:.,.,.	0/0:9:4,5:.,12.48,.	./.:0:.,.:.,.,.	0/0:8:4,4:.,11.09,.	0/0:6:3,3:.,8.32,.	1/1:8:4,4:.,11.09,.	./.:12:.,.:.,.,.	0/0:7:3,4:.,9.7,.	0/0:4:2,2:.,5.55,.	0/0:21:10,11:.,29.11,.	1/0:11:6,5:.,15.25,.	0/0:7:3,4:.,9.7,.	0/0:9:4,5:.,12.48,.	0/0:7:3,4:.,9.7,.	./.:0:.,.:.,.,.
un	285342	3068	C	T	.	PASS	NS=66;AF=0.780,0.220	GT:DP:AD:GL	0/0:8:4,4:.,11.09,.	0/1:25:11,14:.,34.66,.	./.:2:.,.:.,.,.	0/0:10:5,5:.,13.86,.	1/1:27:13,14:.,37.43,.	0/0:4:2,2:.,5.55,.	0/1:17:8,9:.,23.57,.	0/0:13:6,7:.,18.02,.	1/1:16:8,8:.,22.18,.	0/0:25:12,13:.,34.66,.	0/1:10:3,7:.,13.86,.	0/1:9:4,5:.,12.48,.	./.:0:.,.:.,.,.	0/0:8:4,4:.,11.09,.	1/1:8:4,4:.,11.09,.	./.:15:.,.:.,.,.	0/0:8:4,4:.,11.09,.	0/0:8:4,4:.,11.09,.	0/0:18:9,9:.,24.95,.	./.:0:.,.:.,.,.	1/1:19:9,10:.,26.34,.	./.:0:.,.:.,.,.	0/0:13:6,7:.,18.02,.	0/0:10:5,5:.,13.86,.	0/0:4:2,2:.,5.55,.	0/0:29:14,15:.,40.2,.	./.:0:.,.:.,.,.	./.:0:.,.:.,.,.	0/1:18:11,7:.,24.95,.	0/1:14:8,6:.,19.41,.	0/0:23:11,12:.,31.88,.	0/0:9:4,5:.,12.48,.	0/0:12:6,6:.,16.64,.	1/1:4:2,2:.,5.55,.	./.:0:.,.:.,.,.	0/0:13:6,7:.,18.02,.	1/1:4:2,2:.,5.55,.	0/0:14:7,7:.,19.41,.	0/0:20:10,10:.,27.73,.	0/1:21:7,14:.,29.11,.	0/0:10:5,5:.,13.86,.	0/1:7:4,3:.,11.09,.	./.:0:.,.:.,.,.	0/0:15:7,8:.,20.79,.	0/0:35:17,18:.,48.52,.	0/1:14:6,8:.,19.41,.	./.:0:.,.:.,.,.	0/1:20:12,8:.,27.73,.	0/0:10:5,5:.,13.86,.	0/0:10:5,5:.,13.86,.	0/0:16:8,8:.,22.18,.	0/1:7:4,3:.,9.7,.	0/0:12:6,6:.,16.64,.	./.:0:.,.:.,.,.	0/0:12:6,6:.,16.64,.	0/0:19:9,10:.,26.34,.	0/0:9:4,5:.,12.48,.	0/0:13:6,7:.,18.02,.	0/0:19:9,10:.,26.34,.	0/0:22:11,11:.,30.5,.	0/0:9:4,5:.,12.48,.	./.:8:.,.:.,.,.	./.:0:.,.:.,.,.	0/1:5:2,3:.,6.93,.	./.:2:.,.:.,.,.	0/1:6:3,3:.,9.7,.	0/0:5:2,3:.,6.93,.	0/0:10:5,5:.,13.86,.	./.:10:.,.:.,.,.	./.:0:.,.:.,.,.	0/0:17:8,9:.,23.57,.	./.:0:.,.:.,.,.	0/0:9:4,5:.,12.48,.	0/0:4:2,2:.,5.55,.	1/1:3:1,2:.,4.16,.	0/0:14:7,7:.,19.41,.	0/1:10:4,6:.,13.86,.	./.:0:.,.:.,.,.	0/1:6:3,3:.,8.32,.	./.:2:.,.:.,.,.	0/0:29:14,15:.,40.2,.	0/0:4:2,2:.,5.55,.	0/0:4:2,2:.,5.55,.	0/0:8:4,4:.,11.09,.	0/0:10:5,5:.,13.86,.	./.:0:.,.:.,.,.
un	285358	3068	G	A	.	PASS	NS=68;AF=0.985,0.015	GT:DP:AD:GL	0/0:8:4,4:.,11.09,.	0/0:25:11,14:.,34.66,.	./.:2:.,.:.,.,.	0/0:10:5,5:.,13.86,.	0/0:27:13,14:.,37.43,.	0/0:4:2,2:.,5.55,.	0/0:17:8,9:.,23.57,.	0/0:13:6,7:.,18.02,.	0/0:16:8,8:.,22.18,.	0/0:25:12,13:.,34.66,.	0/0:10:3,7:.,13.86,.	0/0:9:4,5:.,12.48,.	./.:0:.,.:.,.,.	./.:8:.,.:.,.,.	0/0:8:4,4:.,11.09,.	0/0:15:7,8:.,20.79,.	0/0:8:4,4:.,11.09,.	0/0:8:4,4:.,11.09,.	0/0:18:9,9:.,24.95,.	./.:0:.,.:.,.,.	0/0:19:9,10:.,26.34,.	./.:0:.,.:.,.,.	0/0:13:6,7:.,18.02,.	0/0:10:5,5:.,13.86,.	0/0:4:2,2:.,5.55,.	0/0:29:14,15:.,40.2,.	./.:0:.,.:.,.,.	./.:0:.,.:.,.,.	0/0:18:11,7:.,24.95,.	1/0:14:8,6:.,19.41,.	0/0:23:11,12:.,31.88,.	0/0:9:4,5:.,12.48,.	0/0:12:6,6:.,16.64,.	0/0:4:2,2:.,5.55,.	./.:0:.,.:.,.,.	0/0:13:6,7:.,18.02,.	0/0:4:2,2:.,5.55,.	0/0:14:7,7:.,19.41,.	0/0:20:10,10:.,27.73,.	0/0:21:7,14:.,29.11,.	0/0:10:5,5:.,13.86,.	0/0:7:4,3:.,11.09,.	./.:0:.,.:.,.,.	0/0:15:7,8:.,20.79,.	0/0:35:17,18:.,48.52,.	0/0:14:6,8:.,19.41,.	./.:0:.,.:.,.,.	0/0:20:12,8:.,27.73,.	0/0:10:5,5:.,13.86,.	0/0:10:5,5:.,13.86,.	0/0:16:8,8:.,22.18,.	0/0:7:4,3:.,9.7,.	0/0:12:6,6:.,16.64,.	./.:0:.,.:.,.,.	0/0:12:6,6:.,16.64,.	0/0:19:9,10:.,26.34,.	0/0:9:4,5:.,12.48,.	0/0:13:6,7:.,18.02,.	0/0:19:9,10:.,26.34,.	0/0:22:11,11:.,30.5,.	1/0:9:4,5:.,12.48,.	0/0:8:4,4:.,11.09,.	./.:0:.,.:.,.,.	0/0:5:2,3:.,6.93,.	./.:2:.,.:.,.,.	0/0:6:3,3:.,9.7,.	0/0:5:2,3:.,6.93,.	0/0:10:5,5:.,13.86,.	0/0:10:5,5:.,13.86,.	./.:0:.,.:.,.,.	0/0:17:8,9:.,23.57,.	./.:0:.,.:.,.,.	0/0:9:4,5:.,12.48,.	0/0:4:2,2:.,5.55,.	0/0:3:1,2:.,4.16,.	0/0:14:7,7:.,19.41,.	0/0:10:4,6:.,13.86,.	./.:0:.,.:.,.,.	0/0:6:3,3:.,8.32,.	./.:2:.,.:.,.,.	0/0:29:14,15:.,40.2,.	0/0:4:2,2:.,5.55,.	0/0:4:2,2:.,5.55,.	0/0:8:4,4:.,11.09,.	0/0:10:5,5:.,13.86,.	./.:0:.,.:.,.,.
un	285652	3071	G	A	.	PASS	NS=80;AF=0.981,0.019	GT:DP:AD:GL	0/0:24:12,12:.,33.27,.	0/0:42:21,21:.,58.22,.	0/0:24:12,12:.,33.27,.	0/0:21:10,11:.,29.11,.	0/0:36:18,18:.,49.91,.	./.:0:.,.:.,.,.	0/0:35:17,18:.,48.52,.	0/0:15:7,8:.,20.79,.	0/0:90:45,45:.,124.77,.	0/0:39:19,20:.,54.07,.	0/0:29:13,16:.,40.2,.	0/0:25:12,13:.,34.66,.	0/0:8:4,4:.,11.09,.	0/0:35:17,18:.,48.52,.	0/0:37:18,19:.,51.29,.	0/0:43:21,22:.,59.61,.	0/0:24:9,15:.,33.27,.	0/0:16:8,8:.,22.18,.	0/0:33:16,17:.,45.75,.	0/0:9:4,5:.,12.48,.	0/0:61:30,31:.,84.56,.	./.:2:.,.:.,.,.	0/0:24:12,12:.,33.27,.	0/0:56:26,30:.,77.63,.	0/0:24:12,12:.,33.27,.	0/0:56:28,28:.,77.63,.	0/0:72:36,36:.,99.81,.	0/0:6:3,3:.,8.32,.	0/0:40:20,20:.,55.45,.	0/0:34:17,17:.,47.13,.	./.:0:.,.:.,.,.	0/0:14:7,7:.,19.41,.	0/0:54:27,27:.,74.86,.	0/0:4:2,2:.,5.55,.	0/0:52:26,26:.,72.09,.	0/0:42:21,21:.,58.22,.	0/0:14:7,7:.,19.41,.	0/0:52:26,26:.,72.09,.	0/0:57:28,29:.,79.02,.	0/0:62:31,31:.,85.95,.	0/0:41:20,21:.,56.84,.	0/0:22:11,11:.,30.5,.	0/0:10:5,5:.,13.86,.	0/0:70:25,45:.,97.04,.	0/0:73:36,37:.,101.2,.	0/0:34:17,17:.,47.13,.	./.:5:.,.:.,.,.	0/0:45:22,23:.,62.38,.	0/0:39:19,20:.,54.07,.	0/0:21:10,11:.,29.11,.	0/0:68:32,36:.,94.27,.	0/0:12:6,6:.,16.64,.	0/0:40:20,20:.,55.45,.	1/0:21:7,14:.,29.11,.	0/0:26:13,13:.,36.04,.	0/0:59:29,30:.,81.79,.	0/0:32:16,16:.,44.36,.	0/0:69:34,35:.,95.65,.	0/0:23:11,12:.,31.88,.	0/0:28:14,14:.,38.82,.	0/0:54:27,27:.,74.86,.	0/0:25:12,13:.,34.66,.	0/0:42:21,21:.,58.22,.	0/0:31:15,16:.,42.98,.	0/0:15:7,8:.,20.79,.	./.:0:.,.:.,.,.	0/0:14:7,7:.,19.41,.	0/0:15:7,8:.,20.79,.	0/0:24:12,12:.,33.27,.	./.:0:.,.:.,.,.	0/0:50:25,25:.,69.31,.	0/0:15:7,8:.,20.79,.	0/0:29:15,14:.,40.2,.	0/0:8:4,4:.,11.09,.	0/0:37:18,19:.,51.29,.	1/1:21:10,11:.,29.11,.	0/0:40:20,20:.,55.45,.	0/0:25:12,13:.,34.66,.	0/0:10:5,5:.,13.86,.	0/0:10:5,5:.,13.86,.	0/0:68:34,34:.,94.27,.	0/0:7:3,4:.,9.7,.	0/0:46:23,23:.,63.77,.	0/0:32:16,16:.,44.36,.	0/0:17:8,9:.,23.57,.	0/0:17:8,9:.,23.57,.
un	285664	3071	T	G	.	PASS	NS=81;AF=0.957,0.043	GT:DP:AD:GL	0/0:24:12,12:.,33.27,.	0/0:42:21,21:.,58.22,.	0/0:24:12,12:.,33.27,.	0/0:21:10,11:.,29.11,.	0/0:36:18,18:.,49.91,.	./.:0:.,.:.,.,.	0/0:35:17,18:.,48.52,.	0/0:15:7,8:.,20.79,.	0/0:90:45,45:.,124.77,.	0/0:39:19,20:.,54.07,.	1/0:29:13,16:.,40.2,.	0/0:25:12,13:.,34.66,.	0/0:8:4,4:.,11.09,.	0/0:35:17,18:.,48.52,.	0/0:37:18,19:.,51.29,.	0/0:43:21,22:.,59.61,.	1/0:24:9,15:.,33.27,.	0/0:16:8,8:.,22.18,.	0/0:33:16,17:.,45.75,.	0/0:9:4,5:.,12.48,.	0/0:61:30,31:.,84.56,.	./.:2:.,.:.,.,.	0/0:24:12,12:.,33.27,.	1/0:56:26,30:.,77.63,.	0/0:24:12,12:.,33.27,.	0/0:56:28,28:.,77.63,.	0/0:72:36,36:.,99.81,.	0/0:6:3,3:.,8.32,.	0/0:40:20,20:.,55.45,.	0/0:34:17,17:.,47.13,.	./.:0:.,.:.,.,.	0/0:14:7,7:.,19.41,.	0/0:54:27,27:.,74.86,.	0/0:4:2,2:.,5.55,.	0/0:52:26,26:.,72.09,.	0/0:42:21,21:.,58.22,.	0/0:14:7,7:.,19.41,.	0/0:52:26,26:.,72.09,.	0/0:57:28,29:.,79.02,.	0/0:62:31,31:.,85.95,.	0/0:41:20,21:.,56.84,.	0/0:22:11,11:.,30.5,.	0/0:10:5,5:.,13.86,.	1/0:70:25,45:.,97.04,.	0/0:73:36,37:.,101.2,.	0/0:34:17,17:.,47.13,.	0/0:5:2,3:.,6.93,.	0/0:45:22,23:.,62.38,.	0/0:39:19,20:.,54.07,.	0/0:21:10,11:.,29.11,.	1/0:68:32,36:.,94.27,.	0/0:12:6,6:.,16.64,.	0/0:40:20,20:.,55.45,.	0/0:21:7,14:.,29.11,.	0/0:26:13,13:.,36.04,.	0/0:59:29,30:.,81.79,.	0/0:32:16,16:.,44.36,.	0/0:69:34,35:.,95.65,.	0/0:23:11,12:.,31.88,.	0/0:28:14,14:.,38.82,.	0/0:54:27,27:.,74.86,.	0/0:25:12,13:.,34.66,.	0/0:42:21,21:.,58.22,.	0/0:31:15,16:.,42.98,.	0/0:15:7,8:.,20.79,.	./.:0:.,.:.,.,.	0/0:14:7,7:.,19.41,.	0/0:15:7,8:.,20.79,.	0/0:24:12,12:.,33.27,.	./.:0:.,.:.,.,.	0/0:50:25,25:.,69.31,.	0/0:15:7,8:.,20.79,.	1/0:29:15,14:.,40.2,.	0/0:8:4,4:.,11.09,.	0/0:37:18,19:.,51.29,.	0/0:21:10,11:.,29.11,.	0/0:40:20,20:.,55.45,.	0/0:25:12,13:.,34.66,.	0/0:10:5,5:.,13.86,.	0/0:10:5,5:.,13.86,.	1/0:68:34,34:.,94.27,.	0/0:7:3,4:.,9.7,.	0/0:46:23,23:.,63.77,.	0/0:32:16,16:.,44.36,.	0/0:17:8,9:.,23.57,.	0/0:17:8,9:.,23.57,.
un	289134	3108	G	A	.	PASS	NS=72;AF=0.729,0.271	GT:DP:AD:GL	1/1:10:5,5:.,13.86,.	0/0:14:4,10:.,19.41,.	0/0:8:4,4:.,11.09,.	0/0:9:4,5:.,12.48,.	1/1:24:12,12:.,33.27,.	1/0:9:6,3:.,12.48,.	1/1:14:7,7:.,19.41,.	0/0:13:6,7:.,18.02,.	0/0:23:11,12:.,31.88,.	1/0:13:9,4:.,18.02,.	0/0:8:4,4:.,11.09,.	./.:0:.,.:.,.,.	./.:0:.,.:.,.,.	0/0:12:6,6:.,16.64,.	0/0:7:4,3:.,11.09,.	0/0:9:4,5:.,12.48,.	0/0:14:7,7:.,19.41,.	./.:2:.,.:.,.,.	0/0:8:4,4:.,11.09,.	0/0:8:4,4:.,11.09,.	1/1:23:11,12:.,31.88,.	./.:0:.,.:.,.,.	0/0:11:5,6:.,15.25,.	1/1:9:4,5:.,12.48,.	1/0:5:3,2:.,9.7,.	0/0:30:16,14:.,41.59,.	1/0:17:12,5:.,23.57,.	./.:3:.,.:.,.,.	0/0:12:6,6:.,16.64,.	0/0:16:7,9:.,22.18,.	0/0:16:8,8:.,22.18,.	1/0:10:7,3:.,13.86,.	0/0:13:6,7:.,18.02,.	./.:0:.,.:.,.,.	1/0:20:7,13:.,27.73,.	0/0:19:9,10:.,26.34,.	./.:2:.,.:.,.,.	1/0:17:12,5:.,23.57,.	1/0:12:6,6:.,16.64,.	1/0:15:11,4:.,20.79,.	0/0:6:3,3:.,9.7,.	0/0:4:2,2:.,5.55,.	0/0:3:1,2:.,4.16,.	0/0:27:18,9:.,37.43,.	1/1:17:8,9:.,23.57,.	./.:7:.,.:.,.,.	./.:2:.,.:.,.,.	1/0:10:5,5:.,13.86,.	0/0:19:13,6:.,26.34,.	1/0:7:3,4:.,11.09,.	1/0:26:16,10:.,36.04,.	./.:9:.,.:.,.,.	0/0:9:3,6:.,12.48,.	0/0:7:4,3:.,11.09,.	0/0:13:6,7:.,18.02,.	1/0:16:10,6:.,22.18,.	1/0:6:3,3:.,9.7,.	1/0:20:9,11:.,27.73,.	0/0:23:13,10:.,31.88,.	0/0:13:6,7:.,18.02,.	0/0:9:4,5:.,12.48,.	./.:6:.,.:.,.,.	1/0:7:3,4:.,9.7,.	0/0:5:2,3:.,6.93,.	0/0:5:2,3:.,6.93,.	0/0:12:6,6:.,16.64,.	1/1:4:2,2:.,5.55,.	0/0:10:5,5:.,13.86,.	0/0:4:2,2:.,5.55,.	./.:0:.,.:.,.,.	0/0:15:6,9:.,20.79,.	1/1:7:3,4:.,9.7,.	1/1:9:4,5:.,12.48,.	0/0:3:1,2:.,4.16,.	0/0:10:7,3:.,13.86,.	0/0:10:4,6:.,13.86,.	0/0:16:8,8:.,22.18,.	1/0:13:6,7:.,18.02,.	./.:3:.,.:.,.,.	0/0:7:3,4:.,9.7,.	1/1:20:10,10:.,27.73,.	0/0:9:4,5:.,12.48,.	0/0:10:5,5:.,13.86,.	1/0:10:3,7:.,13.86,.	./.:5:.,.:.,.,.	1/0:12:6,6:.,16.64,.
un	289138	3108	G	T	.	PASS	NS=70;AF=0.664,0.336	GT:DP:AD:GL	0/0:10:5,5:.,13.86,.	0/1:14:4,10:.,19.41,.	./.:8:.,.:.,.,.	0/1:9:4,5:.,12.48,.	0/0:24:12,12:.,33.27,.	0/0:9:6,3:.,12.48,.	0/0:14:7,7:.,19.41,.	0/0:13:6,7:.,18.02,.	0/0:23:11,12:.,31.88,.	0/0:13:9,4:.,18.02,.	0/0:8:4,4:.,11.09,.	./.:0:.,.:.,.,.	./.:0:.,.:.,.,.	0/0:12:6,6:.,16.64,.	0/1:7:4,3:.,11.09,.	0/1:9:4,5:.,12.48,.	1/1:14:7,7:.,19.41,.	./.:2:.,.:.,.,.	1/1:8:4,4:.,11.09,.	0/0:8:4,4:.,11.09,.	0/0:23:11,12:.,31.88,.	./.:0:.,.:.,.,.	1/1:11:5,6:.,15.25,.	0/0:9:4,5:.,12.48,.	0/1:5:3,2:.,9.7,.	0/1:30:16,14:.,41.59,.	0/1:17:12,5:.,23.57,.	./.:3:.,.:.,.,.	0/0:12:6,6:.,16.64,.	0/1:16:7,9:.,22.18,.	1/1:16:8,8:.,22.18,.	0/0:10:7,3:.,13.86,.	1/1:13:6,7:.,18.02,.	./.:0:.,.:.,.,.	0/1:20:7,13:.,27.73,.	1/1:19:9,10:.,26.34,.	./.:2:.,.:.,.,.	0/0:17:12,5:.,23.57,.	0/0:12:6,6:.,16.64,.	0/0:15:11,4:.,20.79,.	0/1:6:3,3:.,9.7,.	1/1:4:2,2:.,5.55,.	1/1:3:1,2:.,4.16,.	0/1:27:18,9:.,37.43,.	0/0:17:8,9:.,23.57,.	./.:7:.,.:.,.,.	./.:2:.,.:.,.,.	0/1:10:5,5:.,13.86,.	0/1:19:13,6:.,26.34,.	0/0:7:3,4:.,11.09,.	0/1:26:16,10:.,36.04,.	0/0:9:4,5:.,12.48,.	0/1:9:3,6:.,12.48,.	0/1:7:4,3:.,11.09,.	0/0:13:6,7:.,18.02,.	0/1:16:10,6:.,22.18,.	0/0:6:3,3:.,9.7,.	0/1:20:9,11:.,27.73,.	0/1:23:13,10:.,31.88,.	0/0:13:6,7:.,18.02,.	1/1:9:4,5:.,12.48,.	0/0:6:3,3:.,8.32,.	0/1:7:3,4:.,9.7,.	./.:5:.,.:.,.,.	./.:5:.,.:.,.,.	0/1:12:6,6:.,16.64,.	0/0:4:2,2:.,5.55,.	1/1:10:5,5:.,13.86,.	./.:4:.,.:.,.,.	./.:0:.,.:.,.,.	0/1:15:6,9:.,20.79,.	0/0:7:3,4:.,9.7,.	0/0:9:4,5:.,12.48,.	./.:3:.,.:.,.,.	0/1:10:7,3:.,13.86,.	0/1:10:4,6:.,13.86,.	0/0:16:8,8:.,22.18,.	0/0:13:6,7:.,18.02,.	0/0:3:1,2:.,4.16,.	0/0:7:3,4:.,9.7,.	0/0:20:10,10:.,27.73,.	0/0:9:4,5:.,12.48,.	1/1:10:5,5:.,13.86,.	0/1:10:3,7:.,13.86,.	./.:5:.,.:.,.,.	0/0:12:6,6:.,16.64,.
un	290696	3125	C	T	.	PASS	NS=81;AF=0.938,0.062	GT:DP:AD:GL	0/0:9:4,5:.,12.48,.	0/0:19:9,10:.,26.34,.	0/0:10:5,5:.,13.86,.	0/0:11:5,6:.,15.25,.	0/1:17:9,8:.,23.57,.	0/0:3:1,2:.,4.16,.	0/0:16:8,8:.,22.18,.	0/1:9:5,4:.,12.48,.	0/0:26:13,13:.,36.04,.	0/0:15:7,8:.,20.79,.	0/0:11:5,6:.,15.25,.	0/0:4:2,2:.,5.55,.	0/0:6:3,3:.,8.32,.	0/0:11:5,6:.,15.25,.	0/0:12:6,6:.,16.64,.	0/0:15:7,8:.,20.79,.	0/0:6:3,3:.,8.32,.	0/0:5:2,3:.,6.93,.	0/0:10:5,5:.,13.86,.	0/0:5:2,3:.,6.93,.	0/1:8:5,3:.,11.09,.	./.:0:.,.:.,.,.	0/0:7:3,4:.,9.7,.	0/0:28:14,14:.,38.82,.	0/1:11:8,3:.,15.25,.	0/0:22:11,11:.,30.5,.	0/0:17:8,9:.,23.57,.	0/0:4:2,2:.,5.55,.	0/1:16:12,4:.,22.18,.	0/0:9:4,5:.,12.48,.	0/0:22:11,11:.,30.5,.	0/0:7:3,4:.,9.7,.	0/0:27:13,14:.,37.43,.	0/0:5:2,3:.,6.93,.	0/0:20:10,10:.,27.73,.	0/0:20:10,10:.,27.73,.	0/1:6:3,3:.,11.09,.	0/1:22:11,11:.,30.5,.	0/0:11:5,6:.,15.25,.	0/0:15:7,8:.,20.79,.	0/0:9:4,5:.,12.48,.	0/0:10:5,5:.,13.86,.	0/0:6:3,3:.,8.32,.	0/0:23:11,12:.,31.88,.	0/0:20:10,10:.,27.73,.	0/0:8:4,4:.,11.09,.	0/0:3:1,2:.,4.16,.	0/0:15:7,8:.,20.79,.	0/0:21:10,11:.,29.11,.	0/0:17:8,9:.,23.57,.	0/0:29:14,15:.,40.2,.	0/0:7:3,4:.,9.7,.	0/0:8:4,4:.,11.09,.	0/0:10:5,5:.,13.86,.	0/0:22:11,11:.,30.5,.	0/0:15:7,8:.,20.79,.	0/0:13:6,7:.,18.02,.	0/1:24:14,10:.,33.27,.	0/0:21:10,11:.,29.11,.	0/0:12:6,6:.,16.64,.	0/0:19:9,10:.,26.34,.	0/0:8:4,4:.,11.09,.	0/0:16:8,8:.,22.18,.	0/0:7:3,4:.,9.7,.	0/0:6:3,3:.,8.32,.	0/0:8:4,4:.,11.09,.	0/0:9:4,5:.,12.48,.	0/0:10:5,5:.,13.86,.	0/0:7:3,4:.,9.7,.	./.:0:.,.:.,.,.	0/0:14:7,7:.,19.41,.	./.:7:.,.:.,.,.	0/0:11:5,6:.,15.25,.	./.:3:.,.:.,.,.	0/0:20:10,10:.,27.73,.	1/1:9:4,5:.,12.48,.	0/0:28:14,14:.,38.82,.	0/0:13:6,7:.,18.02,.	0/0:4:2,2:.,5.55,.	0/0:3:1,2:.,4.16,.	0/0:21:10,11:.,29.11,.	0/0:5:2,3:.,6.93,.	0/0:10:5,5:.,13.86,.	0/0:8:4,4:.,11.09,.	0/0:11:5,6:.,15.25,.	./.:5:.,.:.,.,.
un	300509	3230	C	T	.	PASS	NS=74;AF=0.723,0.277	GT:DP:AD:GL	0/1:24:7,17:.,33.27,.	0/1:37:14,23:.,51.29,.	./.:0:.,.:.,.,.	0/0:26:13,13:.,36.04,.	0/0:48:19,29:.,66.54,.	0/1:11:4,7:.,15.25,.	0/1:22:9,13:.,30.5,.	1/1:18:9,9:.,24.95,.	0/0:46:23,23:.,63.77,.	0/0:34:17,17:.,47.13,.	0/0:29:14,15:.,40.2,.	./.:14:.,.:.,.,.	0/0:4:2,2:.,5.55,.	0/1:26:9,17:.,37.43,.	0/1:23:10,13:.,31.88,.	0/0:43:21,22:.,59.61,.	./.:0:.,.:.,.,.	0/0:9:4,5:.,12.48,.	0/0:26:8,18:.,36.04,.	0/0:14:8,6:.,19.41,.	0/0:25:17,8:.,34.66,.	./.:0:.,.:.,.,.	0/0:13:6,7:.,18.02,.	./.:0:.,.:.,.,.	0/0:22:11,11:.,30.5,.	0/0:51:25,26:.,70.7,.	0/0:47:26,21:.,65.16,.	0/0:5:2,3:.,6.93,.	1/1:28:14,14:.,38.82,.	0/0:18:10,8:.,24.95,.	1/1:27:13,14:.,37.43,.	0/1:21:7,14:.,29.11,.	0/1:36:21,15:.,49.91,.	1/1:7:3,4:.,9.7,.	0/0:42:21,21:.,58.22,.	0/0:46:20,26:.,63.77,.	0/0:15:6,9:.,20.79,.	0/0:31:18,13:.,42.98,.	0/0:24:10,14:.,33.27,.	0/1:22:13,9:.,30.5,.	0/0:36:16,20:.,49.91,.	0/1:15:7,8:.,20.79,.	./.:0:.,.:.,.,.	0/0:55:27,28:.,76.25,.	0/0:42:21,21:.,58.22,.	0/1:17:7,10:.,23.57,.	1/1:5:2,3:.,6.93,.	0/0:44:22,22:.,61,.	./.:0:.,.:.,.,.	0/1:19:11,8:.,26.34,.	0/1:48:22,26:.,66.54,.	0/0:12:7,5:.,16.64,.	0/1:31:9,22:.,42.98,.	0/1:22:8,14:.,30.5,.	0/1:24:12,12:.,33.27,.	0/0:28:17,11:.,38.82,.	./.:0:.,.:.,.,.	0/1:46:24,22:.,63.77,.	0/1:43:25,18:.,59.61,.	0/0:47:23,24:.,65.16,.	0/1:48:25,23:.,66.54,.	0/0:20:10,10:.,27.73,.	0/0:23:11,12:.,31.88,.	0/0:11:5,6:.,15.25,.	./.:0:.,.:.,.,.	0/0:20:10,10:.,27.73,.	0/0:13:6,7:.,18.02,.	0/0:28:14,14:.,38.82,.	0/0:20:10,10:.,27.73,.	./.:0:.,.:.,.,.	0/1:36:18,18:.,49.91,.	./.:0:.,.:.,.,.	0/0:21:10,11:.,29.11,.	./.:0:.,.:.,.,.	0/0:21:10,11:.,29.11,.	0/1:31:13,18:.,42.98,.	0/1:30:15,15:.,41.59,.	0/1:26:13,13:.,36.04,.	0/1:12:6,6:.,16.64,.	1/1:7:3,4:.,9.7,.	0/1:43:23,20:.,59.61,.	0/0:9:6,3:.,12.48,.	0/0:21:10,11:.,29.11,.	1/1:19:9,10:.,26.34,.	0/0:17:8,9:.,23.57,.	1/1:11:5,6:.,15.25,.
un	300515	3230	G	T	.	PASS	NS=73;AF=0.822,0.178	GT:DP:AD:GL	0/0:24:7,17:.,33.27,.	0/0:37:14,23:.,51.29,.	./.:0:.,.:.,.,.	1/1:26:13,13:.,36.04,.	0/1:48:19,29:.,66.54,.	0/0:11:4,7:.,15.25,.	0/1:22:13,9:.,30.5,.	0/0:18:9,9:.,24.95,.	0/0:46:23,23:.,63.77,.	0/1:34:17,17:.,47.13,.	0/0:29:14,15:.,40.2,.	./.:14:.,.:.,.,.	./.:4:.,.:.,.,.	0/0:26:9,17:.,37.43,.	0/1:23:13,10:.,31.88,.	0/0:43:21,22:.,59.61,.	./.:0:.,.:.,.,.	0/0:9:4,5:.,12.48,.	0/0:26:8,18:.,36.04,.	0/1:14:8,6:.,19.41,.	0/1:25:17,8:.,34.66,.	./.:0:.,.:.,.,.	0/0:13:6,7:.,18.02,.	./.:0:.,.:.,.,.	1/1:22:11,11:.,30.5,.	0/0:51:25,26:.,70.7,.	0/1:47:26,21:.,65.16,.	0/0:5:2,3:.,6.93,.	0/0:28:14,14:.,38.82,.	0/1:18:10,8:.,24.95,.	0/0:27:13,14:.,37.43,.	0/0:21:7,14:.,29.11,.	0/0:36:21,15:.,49.91,.	0/0:7:3,4:.,9.7,.	0/0:42:21,21:.,58.22,.	0/1:46:20,26:.,63.77,.	0/1:15:6,9:.,20.79,.	0/1:31:18,13:.,42.98,.	0/1:24:10,14:.,33.27,.	0/0:22:13,9:.,30.5,.	0/1:36:16,20:.,49.91,.	0/1:15:8,7:.,20.79,.	./.:0:.,.:.,.,.	0/0:55:27,28:.,76.25,.	0/0:42:21,21:.,58.22,.	0/0:17:7,10:.,23.57,.	0/0:5:2,3:.,6.93,.	0/0:44:22,22:.,61,.	./.:0:.,.:.,.,.	0/0:19:11,8:.,26.34,.	0/0:48:22,26:.,66.54,.	0/0:12:7,5:.,16.64,.	0/0:31:9,22:.,42.98,.	0/1:22:14,8:.,30.5,.	0/1:24:12,12:.,33.27,.	0/0:28:17,11:.,38.82,.	./.:0:.,.:.,.,.	0/1:46:22,24:.,63.77,.	0/0:43:25,18:.,59.61,.	0/0:47:23,24:.,65.16,.	0/0:48:25,23:.,66.54,.	0/1:20:10,10:.,27.73,.	0/0:23:11,12:.,31.88,.	1/1:11:5,6:.,15.25,.	./.:0:.,.:.,.,.	0/0:20:10,10:.,27.73,.	0/0:13:6,7:.,18.02,.	0/0:28:14,14:.,38.82,.	0/0:20:10,10:.,27.73,.	./.:0:.,.:.,.,.	0/1:36:18,18:.,49.91,.	./.:0:.,.:.,.,.	0/0:21:10,11:.,29.11,.	./.:0:.,.:.,.,.	0/0:21:10,11:.,29.11,.	0/0:31:13,18:.,42.98,.	0/0:30:15,15:.,41.59,.	0/0:26:13,13:.,36.04,.	0/0:12:6,6:.,16.64,.	0/0:7:3,4:.,9.7,.	0/0:43:23,20:.,59.61,.	0/1:9:6,3:.,12.48,.	0/0:21:10,11:.,29.11,.	0/0:19:9,10:.,26.34,.	0/0:17:8,9:.,23.57,.	0/0:11:5,6:.,15.25,.
un	300518	3230	C	A	.	PASS	NS=75;AF=0.960,0.040	GT:DP:AD:GL	0/0:24:7,17:.,33.27,.	0/0:37:14,23:.,51.29,.	./.:0:.,.:.,.,.	0/0:26:13,13:.,36.04,.	0/0:48:19,29:.,66.54,.	0/0:11:4,7:.,15.25,.	0/0:22:9,13:.,30.5,.	0/0:18:9,9:.,24.95,.	0/0:46:23,23:.,63.77,.	0/0:34:17,17:.,47.13,.	0/0:29:14,15:.,40.2,.	0/0:14:7,7:.,19.41,.	0/0:4:2,2:.,5.55,.	0/0:26:9,17:.,37.43,.	0/0:23:10,13:.,31.88,.	0/0:43:21,22:.,59.61,.	./.:0:.,.:.,.,.	0/0:9:4,5:.,12.48,.	1/0:26:8,18:.,36.04,.	0/0:14:8,6:.,19.41,.	0/0:25:17,8:.,34.66,.	./.:0:.,.:.,.,.	1/1:13:6,7:.,18.02,.	./.:0:.,.:.,.,.	0/0:22:11,11:.,30.5,.	0/0:51:25,26:.,70.7,.	0/0:47:26,21:.,65.16,.	1/0:5:2,3:.,6.93,.	0/0:28:14,14:.,38.82,.	0/0:18:10,8:.,24.95,.	0/0:27:13,14:.,37.43,.	0/0:21:7,14:.,29.11,.	0/0:36:21,15:.,49.91,.	0/0:7:3,4:.,9.7,.	0/0:42:21,21:.,58.22,.	0/0:46:20,26:.,63.77,.	0/0:15:6,9:.,20.79,.	0/0:31:18,13:.,42.98,.	0/0:24:10,14:.,33.27,.	0/0:22:13,9:.,30.5,.	0/0:36:16,20:.,49.91,.	0/0:15:7,8:.,20.79,.	./.:0:.,.:.,.,.	0/0:55:27,28:.,76.25,.	0/0:42:21,21:.,58.22,.	0/0:17:7,10:.,23.57,.	0/0:5:2,3:.,6.93,.	0/0:44:22,22:.,61,.	./.:0:.,.:.,.,.	0/0:19:11,8:.,26.34,.	0/0:48:22,26:.,66.54,.	1/0:12:7,5:.,16.64,.	0/0:31:9,22:.,42.98,.	0/0:22:8,14:.,30.5,.	0/0:24:12,12:.,33.27,.	1/0:28:17,11:.,38.82,.	./.:0:.,.:.,.,.	0/0:46:24,22:.,63.77,.	0/0:43:25,18:.,59.61,.	0/0:47:23,24:.,65.16,.	0/0:48:25,23:.,66.54,.	0/0:20:10,10:.,27.73,.	0/0:23:11,12:.,31.88,.	0/0:11:5,6:.,15.25,.	./.:0:.,.:.,.,.	0/0:20:10,10:.,27.73,.	0/0:13:6,7:.,18.02,.	0/0:28:14,14:.,38.82,.	0/0:20:10,10:.,27.73,.	./.:0:.,.:.,.,.	0/0:36:18,18:.,49.91,.	./.:0:.,.:.,.,.	0/0:21:10,11:.,29.11,.	./.:0:.,.:.,.,.	0/0:21:10,11:.,29.11,.	0/0:31:13,18:.,42.98,.	0/0:30:15,15:.,41.59,.	0/0:26:13,13:.,36.04,.	0/0:12:6,6:.,16.64,.	0/0:7:3,4:.,9.7,.	0/0:43:23,20:.,59.61,.	0/0:9:6,3:.,12.48,.	0/0:21:10,11:.,29.11,.	0/0:19:9,10:.,26.34,.	0/0:17:8,9:.,23.57,.	0/0:11:5,6:.,15.25,.
un	311324	3346	G	A	.	PASS	NS=65;AF=0.923,0.077	GT:DP:AD:GL	0/0:15:7,8:.,20.79,.	0/0:16:8,8:.,22.18,.	./.:5:.,.:.,.,.	./.:8:.,.:.,.,.	1/1:28:14,14:.,38.82,.	0/0:3:1,2:.,4.16,.	0/0:5:2,3:.,6.93,.	0/0:11:5,6:.,15.25,.	0/0:36:18,18:.,49.91,.	0/0:11:5,6:.,15.25,.	0/0:24:12,12:.,33.27,.	./.:0:.,.:.,.,.	1/0:4:2,2:.,8.32,.	0/0:9:4,5:.,12.48,.	0/0:19:9,10:.,26.34,.	0/0:3:1,2:.,4.16,.	0/0:25:12,13:.,34.66,.	0/0:3:1,2:.,4.16,.	0/0:9:4,5:.,12.48,.	./.:4:.,.:.,.,.	0/0:28:14,14:.,38.82,.	0/0:4:2,2:.,5.55,.	0/0:6:3,3:.,8.32,.	0/0:26:13,13:.,36.04,.	0/0:5:2,3:.,6.93,.	0/0:40:20,20:.,55.45,.	0/0:18:9,9:.,24.95,.	./.:0:.,.:.,.,.	0/0:30:15,15:.,41.59,.	0/0:6:3,3:.,8.32,.	0/0:12:6,6:.,16.64,.	0/0:11:7,4:.,15.25,.	./.:0:.,.:.,.,.	./.:0:.,.:.,.,.	1/0:14:4,10:.,19.41,.	1/1:12:6,6:.,16.64,.	./.:0:.,.:.,.,.	1/0:26:16,10:.,36.04,.	0/0:17:8,9:.,23.57,.	0/0:7:3,4:.,9.7,.	0/0:8:4,4:.,11.09,.	0/0:4:2,2:.,5.55,.	0/0:3:1,2:.,4.16,.	1/0:34:18,16:.,47.13,.	0/0:35:18,17:.,48.52,.	0/0:11:5,6:.,15.25,.	0/0:5:2,3:.,6.93,.	0/0:14:7,7:.,19.41,.	0/0:8:4,4:.,11.09,.	0/0:8:4,4:.,11.09,.	0/0:28:14,14:.,38.82,.	./.:0:.,.:.,.,.	0/0:3:1,2:.,4.16,.	0/0:19:9,10:.,26.34,.	./.:0:.,.:.,.,.	./.:0:.,.:.,.,.	./.:2:.,.:.,.,.	0/0:11:5,6:.,15.25,.	0/0:8:4,4:.,11.09,.	0/0:22:11,11:.,30.5,.	0/0:11:5,6:.,15.25,.	0/0:8:4,4:.,11.09,.	0/0:12:6,6:.,16.64,.	0/0:12:6,6:.,16.64,.	./.:0:.,.:.,.,.	0/0:9:4,5:.,12.48,.	./.:10:.,.:.,.,.	./.:0:.,.:.,.,.	./.:0:.,.:.,.,.	./.:0:.,.:.,.,.	0/0:4:2,2:.,5.55,.	0/0:3:1,2:.,4.16,.	1/0:15:6,9:.,20.79,.	./.:3:.,.:.,.,.	0/0:13:6,7:.,18.02,.	0/0:21:6,15:.,29.11,.	0/0:24:12,12:.,33.27,.	./.:2:.,.:.,.,.	./.:0:.,.:.,.,.	./.:0:.,.:.,.,.	0/0:18:9,9:.,24.95,.	1/0:16:8,8:.,22.18,.	0/0:17:8,9:.,23.57,.	0/0:12:6,6:.,16.64,.	0/0:6:3,3:.,9.7,.	0/0:5:2,3:.,6.93,.
un	311325	3346	A	G	.	PASS	NS=65;AF=0.908,0.092	GT:DP:AD:GL	./.:15:.,.:.,.,.	0/0:16:8,8:.,22.18,.	0/0:5:2,3:.,6.93,.	0/0:8:4,4:.,11.09,.	0/0:28:14,14:.,38.82,.	0/0:3:1,2:.,4.16,.	0/0:5:2,3:.,6.93,.	0/0:11:5,6:.,15.25,.	0/0:36:18,18:.,49.91,.	0/0:11:5,6:.,15.25,.	0/0:24:12,12:.,33.27,.	./.:0:.,.:.,.,.	0/0:4:2,2:.,8.32,.	0/0:9:4,5:.,12.48,.	0/0:19:9,10:.,26.34,.	1/1:3:1,2:.,4.16,.	0/0:25:12,13:.,34.66,.	./.:3:.,.:.,.,.	0/0:9:4,5:.,12.48,.	0/0:4:2,2:.,5.55,.	0/0:28:14,14:.,38.82,.	0/0:4:2,2:.,5.55,.	0/0:6:3,3:.,8.32,.	0/0:26:13,13:.,36.04,.	0/0:5:2,3:.,6.93,.	0/0:40:20,20:.,55.45,.	0/0:18:9,9:.,24.95,.	./.:0:.,.:.,.,.	0/0:30:15,15:.,41.59,.	0/0:6:3,3:.,8.32,.	0/0:12:6,6:.,16.64,.	0/1:11:7,4:.,15.25,.	./.:0:.,.:.,.,.	./.:0:.,.:.,.,.	0/0:14:4,10:.,19.41,.	0/0:12:6,6:.,16.64,.	./.:0:.,.:.,.,.	0/0:26:16,10:.,36.04,.	0/0:17:8,9:.,23.57,.	0/0:7:3,4:.,9.7,.	0/0:8:4,4:.,11.09,.	0/0:4:2,2:.,5.55,.	0/0:3:1,2:.,4.16,.	0/1:34:18,16:.,47.13,.	0/0:35:18,17:.,48.52,.	0/0:11:5,6:.,15.25,.	0/0:5:2,3:.,6.93,.	0/0:14:7,7:.,19.41,.	0/0:8:4,4:.,11.09,.	./.:8:.,.:.,.,.	0/0:28:14,14:.,38.82,.	./.:0:.,.:.,.,.	0/0:3:1,2:.,4.16,.	1/1:19:9,10:.,26.34,.	./.:0:.,.:.,.,.	./.:0:.,.:.,.,.	./.:2:.,.:.,.,.	1/1:11:5,6:.,15.25,.	0/0:8:4,4:.,11.09,.	0/0:22:11,11:.,30.5,.	0/0:11:5,6:.,15.25,.	0/0:8:4,4:.,11.09,.	0/0:12:6,6:.,16.64,.	0/0:12:6,6:.,16.64,.	./.:0:.,.:.,.,.	0/0:9:4,5:.,12.48,.	0/0:10:5,5:.,13.86,.	./.:0:.,.:.,.,.	./.:0:.,.:.,.,.	./.:0:.,.:.,.,.	0/1:4:2,2:.,5.55,.	0/0:3:1,2:.,4.16,.	0/0:15:6,9:.,20.79,.	0/0:3:1,2:.,4.16,.	0/0:13:6,7:.,18.02,.	0/1:21:6,15:.,29.11,.	0/0:24:12,12:.,33.27,.	./.:2:.,.:.,.,.	./.:0:.,.:.,.,.	./.:0:.,.:.,.,.	./.:18:.,.:.,.,.	0/0:16:8,8:.,22.18,.	./.:17:.,.:.,.,.	1/1:12:6,6:.,16.64,.	0/0:6:3,3:.,9.7,.	0/0:5:2,3:.,6.93,.
un	311333	3346	A	T	.	PASS	NS=70;AF=0.986,0.014	GT:DP:AD:GL	0/0:15:7,8:.,20.79,.	0/0:16:8,8:.,22.18,.	0/0:5:2,3:.,6.93,.	0/0:8:4,4:.,11.09,.	0/0:28:14,14:.,38.82,.	0/0:3:1,2:.,4.16,.	0/0:5:2,3:.,6.93,.	0/0:11:5,6:.,15.25,.	0/0:36:18,18:.,49.91,.	0/0:11:5,6:.,15.25,.	0/0:24:12,12:.,33.27,.	./.:0:.,.:.,.,.	0/0:4:2,2:.,8.32,.	0/0:9:4,5:.,12.48,.	0/0:19:9,10:.,26.34,.	0/0:3:1,2:.,4.16,.	0/0:25:12,13:.,34.66,.	0/0:3:1,2:.,4.16,.	0/0:9:4,5:.,12.48,.	0/0:4:2,2:.,5.55,.	0/0:28:14,14:.,38.82,.	0/0:4:2,2:.,5.55,.	0/0:6:3,3:.,8.32,.	0/0:26:13,13:.,36.04,.	0/0:5:2,3:.,6.93,.	0/0:40:20,20:.,55.45,.	0/0:18:9,9:.,24.95,.	./.:0:.,.:.,.,.	0/0:30:15,15:.,41.59,.	0/0:6:3,3:.,8.32,.	0/0:12:6,6:.,16.64,.	0/0:11:7,4:.,15.25,.	./.:0:.,.:.,.,.	./.:0:.,.:.,.,.	0/0:14:4,10:.,19.41,.	0/0:12:6,6:.,16.64,.	./.:0:.,.:.,.,.	0/0:26:16,10:.,36.04,.	0/0:17:8,9:.,23.57,.	0/0:7:3,4:.,9.7,.	0/0:8:4,4:.,11.09,.	0/0:4:2,2:.,5.55,.	0/0:3:1,2:.,4.16,.	0/0:34:18,16:.,47.13,.	0/1:35:18,17:.,48.52,.	0/0:11:5,6:.,15.25,.	0/0:5:2,3:.,6.93,.	0/0:14:7,7:.,19.41,.	0/0:8:4,4:.,11.09,.	0/0:8:4,4:.,11.09,.	0/0:28:14,14:.,38.82,.	./.:0:.,.:.,.,.	0/0:3:1,2:.,4.16,.	0/0:19:9,10:.,26.34,.	./.:0:.,.:.,.,.	./.:0:.,.:.,.,.	./.:2:.,.:.,.,.	0/0:11:5,6:.,15.25,.	0/0:8:4,4:.,11.09,.	0/0:22:11,11:.,30.5,.	0/0:11:5,6:.,15.25,.	0/0:8:4,4:.,11.09,.	0/0:12:6,6:.,16.64,.	0/0:12:6,6:.,16.64,.	./.:0:.,.:.,.,.	0/0:9:4,5:.,12.48,.	0/0:10:5,5:.,13.86,.	./.:0:.,.:.,.,.	./.:0:.,.:.,.,.	./.:0:.,.:.,.,.	0/0:4:2,2:.,5.55,.	0/0:3:1,2:.,4.16,.	0/0:15:6,9:.,20.79,.	0/0:3:1,2:.,4.16,.	0/0:13:6,7:.,18.02,.	0/0:21:6,15:.,29.11,.	0/0:24:12,12:.,33.27,.	./.:2:.,.:.,.,.	./.:0:.,.:.,.,.	./.:0:.,.:.,.,.	0/0:18:9,9:.,24.95,.	0/0:16:8,8:.,22.18,.	0/0:17:8,9:.,23.57,.	0/0:12:6,6:.,16.64,.	0/1:6:3,3:.,9.7,.	0/0:5:2,3:.,6.93,.
un	316396	3401	C	G	.	PASS	NS=73;AF=0.568,0.432	GT:DP:AD:GL	0/1:23:10,13:.,31.88,.	0/0:28:14,14:.,38.82,.	0/0:14:7,7:.,19.41,.	./.:8:.,.:.,.,.	1/1:23:11,12:.,31.88,.	./.:0:.,.:.,.,.	./.:7:.,.:.,.,.	0/1:7:3,4:.,11.09,.	1/1:32:16,16:.,44.36,.	0/0:38:19,19:.,52.68,.	0/0:18:9,9:.,24.95,.	0/1:21:13,8:.,29.11,.	1/1:3:1,2:.,4.16,.	0/0:16:8,8:.,22.18,.	1/1:20:10,10:.,27.73,.	0/0:14:7,7:.,19.41,.	0/1:11:6,5:.,15.25,.	1/1:13:6,7:.,18.02,.	0/0:24:12,12:.,33.27,.	0/0:19:9,10:.,26.34,.	0/1:21:12,9:.,29.11,.	1/1:6:3,3:.,8.32,.	0/0:5:2,3:.,6.93,.	0/1:36:14,22:.,49.91,.	0/0:16:8,8:.,22.18,.	1/1:28:14,14:.,38.82,.	1/1:18:9,9:.,24.95,.	./.:0:.,.:.,.,.	./.:0:.,.:.,.,.	./.:8:.,.:.,.,.	0/0:19:9,10:.,26.34,.	0/0:9:4,5:.,12.48,.	0/0:23:11,12:.,31.88,.	0/0:5:2,3:.,6.93,.	0/1:9:3,6:.,12.48,.	1/1:18:9,9:.,24.95,.	./.:7:.,.:.,.,.	0/1:9:6,3:.,12.48,.	0/0:22:11,11:.,30.5,.	1/1:40:20,20:.,55.45,.	./.:12:.,.:.,.,.	0/1:12:7,5:.,16.64,.	0/0:19:9,10:.,26.34,.	1/1:17:8,9:.,23.57,.	1/1:18:9,9:.,24.95,.	0/1:10:7,3:.,13.86,.	0/1:5:3,2:.,6.93,.	0/0:22:11,11:.,30.5,.	0/0:10:5,5:.,13.86,.	./.:14:.,.:.,.,.	0/0:10:5,5:.,13.86,.	1/1:6:3,3:.,8.32,.	0/0:15:7,8:.,20.79,.	0/1:16:10,6:.,22.18,.	0/0:30:15,15:.,41.59,.	0/1:20:12,8:.,27.73,.	0/1:11:5,6:.,15.25,.	0/1:32:23,9:.,44.36,.	0/0:18:9,9:.,24.95,.	0/1:20:8,12:.,27.73,.	0/1:21:7,14:.,29.11,.	0/0:12:6,6:.,16.64,.	1/1:11:5,6:.,15.25,.	0/1:50:31,19:.,69.31,.	1/1:6:3,3:.,8.32,.	1/1:22:11,11:.,30.5,.	0/1:25:10,15:.,34.66,.	0/0:21:10,11:.,29.11,.	0/0:4:2,2:.,5.55,.	./.:0:.,.:.,.,.	0/1:24:18,6:.,33.27,.	./.:8:.,.:.,.,.	./.:0:.,.:.,.,.	0/0:7:3,4:.,9.7,.	0/0:19:9,10:.,26.34,.	1/1:18:9,9:.,24.95,.	0/1:19:13,6:.,26.34,.	0/1:24:13,11:.,36.04,.	1/1:12:6,6:.,16.64,.	0/0:8:4,4:.,11.09,.	0/1:18:6,12:.,24.95,.	1/1:38:19,19:.,52.68,.	0/1:16:11,5:.,22.18,.	0/0:49:24,25:.,67.93,.	0/1:19:14,5:.,26.34,.	./.:6:.,.:.,.,.
un	327939	3525	C	T	.	PASS	NS=70;AF=0.936,0.064	GT:DP:AD:GL	./.:9:.,.:.,.,.	0/0:15:7,8:.,20.79,.	0/1:5:2,3:.,6.93,.	0/0:8:4,4:.,11.09,.	0/0:28:14,14:.,38.82,.	0/0:8:4,4:.,11.09,.	0/0:13:6,7:.,18.02,.	0/0:7:3,4:.,9.7,.	0/0:21:10,11:.,29.11,.	0/0:24:12,12:.,33.27,.	0/0:14:7,7:.,19.41,.	0/0:7:3,4:.,9.7,.	./.:0:.,.:.,.,.	0/1:10:4,6:.,13.86,.	0/0:6:3,3:.,8.32,.	0/0:11:5,6:.,15.25,.	0/0:9:4,5:.,12.48,.	./.:0:.,.:.,.,.	0/0:14:7,7:.,19.41,.	0/0:4:2,2:.,5.55,.	0/0:25:12,13:.,34.66,.	./.:0:.,.:.,.,.	0/0:11:5,6:.,15.25,.	0/0:17:8,9:.,23.57,.	0/0:5:2,3:.,6.93,.	0/0:23:11,12:.,31.88,.	0/0:16:8,8:.,22.18,.	./.:0:.,.:.,.,.	0/0:13:6,7:.,18.02,.	0/0:10:5,5:.,13.86,.	0/0:20:10,10:.,27.73,.	0/0:6:3,3:.,8.32,.	0/0:14:7,7:.,19.41,.	./.:2:.,.:.,.,.	0/1:16:5,11:.,22.18,.	0/0:20:10,10:.,27.73,.	0/0:7:3,4:.,9.7,.	0/0:23:11,12:.,31.88,.	0/0:13:6,7:.,18.02,.	0/0:12:6,6:.,16.64,.	0/0:10:5,5:.,13.86,.	0/0:9:4,5:.,12.48,.	0/0:4:2,2:.,5.55,.	0/0:28:14,14:.,38.82,.	0/1:25:11,14:.,34.66,.	0/0:4:2,2:.,5.55,.	0/1:4:2,2:.,5.55,.	0/0:6:3,3:.,8.32,.	./.:7:.,.:.,.,.	0/1:16:12,4:.,22.18,.	0/0:24:12,12:.,33.27,.	0/1:6:3,3:.,8.32,.	0/0:14:7,7:.,19.41,.	0/0:9:4,5:.,12.48,.	0/0:18:9,9:.,24.95,.	0/0:13:6,7:.,18.02,.	0/0:7:3,4:.,9.7,.	0/0:25:12,13:.,34.66,.	0/0:19:9,10:.,26.34,.	0/0:19:9,10:.,26.34,.	0/0:20:10,10:.,27.73,.	./.:7:.,.:.,.,.	./.:2:.,.:.,.,.	0/0:7:3,4:.,9.7,.	./.:0:.,.:.,.,.	0/0:4:2,2:.,5.55,.	./.:4:.,.:.,.,.	0/0:8:4,4:.,11.09,.	0/0:7:3,4:.,9.7,.	./.:0:.,.:.,.,.	0/0:13:6,7:.,18.02,.	0/0:7:3,4:.,9.7,.	0/0:9:4,5:.,12.48,.	./.:0:.,.:.,.,.	0/0:11:5,6:.,15.25,.	0/0:14:7,7:.,19.41,.	0/1:17:7,10:.,23.57,.	0/1:12:7,5:.,16.64,.	0/0:4:2,2:.,5.55,.	./.:0:.,.:.,.,.	0/0:15:7,8:.,20.79,.	./.:0:.,.:.,.,.	./.:11:.,.:.,.,.	0/0:17:8,9:.,23.57,.	0/0:3:1,2:.,4.16,.	0/0:11:5,6:.,15.25,.
un	330467	3552	G	C	.	PASS	NS=82;AF=0.909,0.091	GT:DP:AD:GL	./.:0:.,.:.,.,.	0/0:46:23,23:.,63.77,.	1/1:5:2,3:.,6.93,.	0/0:18:9,9:.,24.95,.	0/0:50:25,25:.,69.31,.	./.:2:.,.:.,.,.	0/0:24:12,12:.,33.27,.	0/0:14:7,7:.,19.41,.	0/0:53:26,27:.,73.47,.	0/0:51:25,26:.,70.7,.	0/0:39:19,20:.,54.07,.	0/0:24:12,12:.,33.27,.	0/0:15:7,8:.,20.79,.	0/0:35:17,18:.,48.52,.	0/0:33:16,17:.,45.75,.	0/0:43:21,22:.,59.61,.	0/0:9:4,5:.,12.48,.	0/0:20:8,12:.,27.73,.	0/0:44:22,22:.,61,.	0/0:7:3,4:.,9.7,.	0/0:43:21,22:.,59.61,.	0/0:5:2,3:.,6.93,.	0/0:22:8,14:.,30.5,.	0/0:43:21,22:.,59.61,.	0/0:19:9,10:.,26.34,.	0/0:56:28,28:.,77.63,.	0/0:39:19,20:.,54.07,.	0/0:7:3,4:.,9.7,.	0/0:42:21,21:.,58.22,.	0/0:23:11,12:.,31.88,.	0/0:55:27,28:.,76.25,.	0/0:25:12,13:.,36.04,.	0/0:43:21,22:.,59.61,.	0/0:3:1,2:.,4.16,.	0/0:29:14,15:.,40.2,.	0/0:48:24,24:.,66.54,.	0/0:9:4,5:.,12.48,.	0/0:53:26,27:.,73.47,.	0/0:49:24,25:.,69.31,.	0/0:48:24,24:.,66.54,.	0/0:24:12,12:.,33.27,.	0/0:9:4,5:.,12.48,.	0/0:8:4,4:.,11.09,.	0/0:66:33,33:.,91.5,.	0/0:41:20,21:.,56.84,.	0/0:23:11,12:.,33.27,.	0/0:4:2,2:.,5.55,.	0/0:44:25,19:.,61,.	1/1:11:5,6:.,15.25,.	0/0:34:13,21:.,47.13,.	0/0:53:26,27:.,73.47,.	0/0:20:10,10:.,27.73,.	0/0:23:11,12:.,31.88,.	0/0:33:16,17:.,45.75,.	0/0:50:25,25:.,69.31,.	0/0:35:17,18:.,48.52,.	0/0:13:6,7:.,18.02,.	0/0:68:34,34:.,94.27,.	0/0:48:24,24:.,66.54,.	0/0:34:17,17:.,47.13,.	1/0:31:13,18:.,42.98,.	1/0:15:7,8:.,20.79,.	1/1:8:4,4:.,11.09,.	0/0:17:8,9:.,23.57,.	1/1:11:5,6:.,15.25,.	1/0:21:8,13:.,29.11,.	0/0:18:9,9:.,24.95,.	1/0:29:9,20:.,40.2,.	1/0:25:13,12:.,34.66,.	./.:0:.,.:.,.,.	1/0:32:16,16:.,44.36,.	0/0:22:11,11:.,30.5,.	1/0:12:6,6:.,16.64,.	0/0:8:4,4:.,11.09,.	0/0:40:20,20:.,55.45,.	0/0:39:19,20:.,54.07,.	0/0:46:23,23:.,63.77,.	0/0:31:15,16:.,42.98,.	0/0:15:5,10:.,20.79,.	./.:0:.,.:.,.,.	0/0:55:27,28:.,76.25,.	0/0:27:13,14:.,37.43,.	0/0:22:11,11:.,30.5,.	0/0:24:12,12:.,33.27,.	0/0:14:7,7:.,19.41,.	0/0:18:9,9:.,24.95,.
un	330476	3552	A	G	.	PASS	NS=82;AF=0.963,0.037	GT:DP:AD:GL	./.:0:.,.:.,.,.	0/0:46:23,23:.,63.77,.	0/0:5:2,3:.,6.93,.	0/0:18:9,9:.,24.95,.	0/0:50:25,25:.,69.31,.	./.:2:.,.:.,.,.	0/0:24:12,12:.,33.27,.	0/0:14:7,7:.,19.41,.	0/0:53:26,27:.,73.47,.	0/0:51:25,26:.,70.7,.	0/0:39:19,20:.,54.07,.	0/0:24:12,12:.,33.27,.	0/0:15:7,8:.,20.79,.	0/0:35:17,18:.,48.52,.	0/0:33:16,17:.,45.75,.	0/0:43:21,22:.,59.61,.	0/0:9:4,5:.,12.48,.	0/1:20:8,12:.,27.73,.	0/1:44:22,22:.,61,.	0/0:7:3,4:.,9.7,.	0/0:43:21,22:.,59.61,.	0/0:5:2,3:.,6.93,.	0/1:22:8,14:.,30.5,.	0/0:43:21,22:.,59.61,.	0/0:19:9,10:.,26.34,.	0/0:56:28,28:.,77.63,.	0/0:39:19,20:.,54.07,.	0/0:7:3,4:.,9.7,.	0/0:42:21,21:.,58.22,.	0/0:23:11,12:.,31.88,.	0/0:55:27,28:.,76.25,.	0/0:25:12,13:.,36.04,.	0/0:43:21,22:.,59.61,.	0/0:3:1,2:.,4.16,.	0/0:29:14,15:.,40.2,.	0/0:48:24,24:.,66.54,.	0/0:9:4,5:.,12.48,.	0/0:53:26,27:.,73.47,.	0/0:49:24,25:.,69.31,.	0/0:48:24,24:.,66.54,.	0/0:24:12,12:.,33.27,.	0/0:9:4,5:.,12.48,.	0/0:8:4,4:.,11.09,.	0/0:66:33,33:.,91.5,.	0/0:41:20,21:.,56.84,.	0/0:23:11,12:.,33.27,.	0/0:4:2,2:.,5.55,.	0/1:44:25,19:.,61,.	0/0:11:5,6:.,15.25,.	0/1:34:13,21:.,47.13,.	0/0:53:26,27:.,73.47,.	0/0:20:10,10:.,27.73,.	0/0:23:11,12:.,31.88,.	0/0:33:16,17:.,45.75,.	0/0:50:25,25:.,69.31,.	0/0:35:17,18:.,48.52,.	0/0:13:6,7:.,18.02,.	0/0:68:34,34:.,94.27,.	0/0:48:24,24:.,66.54,.	0/0:34:17,17:.,47.13,.	0/0:31:13,18:.,42.98,.	0/0:15:7,8:.,20.79,.	0/0:8:4,4:.,11.09,.	0/0:17:8,9:.,23.57,.	0/0:11:5,6:.,15.25,.	0/0:21:8,13:.,29.11,.	0/0:18:9,9:.,24.95,.	0/0:29:9,20:.,40.2,.	0/0:25:13,12:.,34.66,.	./.:0:.,.:.,.,.	0/0:32:16,16:.,44.36,.	0/0:22:11,11:.,30.5,.	0/0:12:6,6:.,16.64,.	0/0:8:4,4:.,11.09,.	0/0:40:20,20:.,55.45,.	0/0:39:19,20:.,54.07,.	0/0:46:23,23:.,63.77,.	0/0:31:15,16:.,42.98,.	0/1:15:5,10:.,20.79,.	./.:0:.,.:.,.,.	0/0:55:27,28:.,76.25,.	0/0:27:13,14:.,37.43,.	0/0:22:11,11:.,30.5,.	0/0:24:12,12:.,33.27,.	0/0:14:7,7:.,19.41,.	0/0:18:9,9:.,24.95,.
un	361988	3891	G	A	.	PASS	NS=71;AF=0.944,0.056	GT:DP:AD:GL	0/0:16:8,8:.,22.18,.	0/0:26:13,13:.,36.04,.	0/0:8:4,4:.,11.09,.	0/0:8:4,4:.,11.09,.	0/0:26:13,13:.,36.04,.	0/0:8:4,4:.,11.09,.	./.:0:.,.:.,.,.	0/0:19:9,10:.,26.34,.	0/0:20:10,10:.,27.73,.	0/0:23:11,12:.,31.88,.	0/0:9:4,5:.,12.48,.	./.:6:.,.:.,.,.	0/0:5:2,3:.,6.93,.	0/0:8:4,4:.,11.09,.	0/0:9:4,5:.,12.48,.	0/0:15:7,8:.,20.79,.	0/0:4:2,2:.,5.55,.	0/0:9:4,5:.,12.48,.	1/0:11:8,3:.,15.25,.	0/0:11:5,6:.,15.25,.	0/0:22:11,11:.,30.5,.	./.:0:.,.:.,.,.	./.:0:.,.:.,.,.	0/0:19:9,10:.,26.34,.	0/0:7:3,4:.,9.7,.	0/0:17:8,9:.,23.57,.	0/0:32:16,16:.,44.36,.	./.:0:.,.:.,.,.	0/0:6:3,3:.,8.32,.	0/0:12:6,6:.,16.64,.	0/0:10:5,5:.,13.86,.	0/0:11:5,6:.,15.25,.	0/0:20:10,10:.,27.73,.	./.:2:.,.:.,.,.	0/0:24:12,12:.,33.27,.	1/0:20:10,10:.,27.73,.	0/0:7:3,4:.,9.7,.	0/0:19:9,10:.,26.34,.	0/0:29:14,15:.,40.2,.	0/0:23:11,12:.,31.88,.	0/0:7:3,4:.,9.7,.	0/0:13:6,7:.,18.02,.	0/0:8:4,4:.,11.09,.	0/0:31:15,16:.,42.98,.	0/0:6:3,3:.,8.32,.	0/0:11:5,6:.,15.25,.	0/0:5:2,3:.,6.93,.	./.:12:.,.:.,.,.	0/0:12:6,6:.,16.64,.	0/0:21:10,11:.,29.11,.	0/0:9:4,5:.,12.48,.	0/0:6:3,3:.,8.32,.	0/0:3:1,2:.,4.16,.	./.:5:.,.:.,.,.	0/0:15:7,8:.,20.79,.	1/0:11:5,6:.,15.25,.	0/0:20:10,10:.,27.73,.	0/0:9:4,5:.,12.48,.	0/0:23:11,12:.,31.88,.	./.:0:.,.:.,.,.	0/0:18:9,9:.,24.95,.	0/0:8:4,4:.,11.09,.	1/0:20:10,10:.,27.73,.	0/0:7:3,4:.,9.7,.	./.:0:.,.:.,.,.	1/0:13:6,7:.,18.02,.	0/0:19:9,10:.,26.34,.	1/0:14:8,6:.,19.41,.	0/0:7:3,4:.,9.7,.	./.:0:.,.:.,.,.	0/0:17:8,9:.,23.57,.	0/0:3:1,2:.,4.16,.	1/0:6:3,3:.,8.32,.	./.:0:.,.:.,.,.	0/0:9:4,5:.,12.48,.	1/0:11:6,5:.,15.25,.	0/0:22:11,11:.,30.5,.	0/0:12:6,6:.,16.64,.	0/0:4:2,2:.,5.55,.	0/0:5:2,3:.,6.93,.	0/0:24:12,12:.,33.27,.	./.:0:.,.:.,.,.	0/0:17:8,9:.,23.57,.	0/0:15:7,8:.,20.79,.	./.:0:.,.:.,.,.	./.:0:.,.:.,.,.
un	370855	3986	T	A	.	PASS	NS=72;AF=0.986,0.014	GT:DP:AD:GL	0/0:11:5,6:.,15.25,.	0/0:27:13,14:.,37.43,.	./.:0:.,.:.,.,.	0/0:7:3,4:.,9.7,.	0/0:22:11,11:.,30.5,.	0/0:4:2,2:.,5.55,.	0/0:8:4,4:.,11.09,.	./.:2:.,.:.,.,.	0/0:17:8,9:.,23.57,.	0/0:16:8,8:.,22.18,.	0/0:11:5,6:.,15.25,.	0/0:6:3,3:.,8.32,.	./.:0:.,.:.,.,.	0/0:10:5,5:.,13.86,.	0/0:10:5,5:.,13.86,.	0/0:10:5,5:.,13.86,.	0/0:6:3,3:.,8.32,.	./.:2:.,.:.,.,.	0/0:10:5,5:.,13.86,.	./.:2:.,.:.,.,.	0/0:16:8,8:.,22.18,.	./.:0:.,.:.,.,.	./.:2:.,.:.,.,.	0/0:21:10,11:.,29.11,.	0/0:4:2,2:.,5.55,.	0/0:26:13,13:.,36.04,.	1/0:15:8,7:.,20.79,.	./.:2:.,.:.,.,.	0/0:7:3,4:.,9.7,.	0/0:4:2,2:.,5.55,.	0/0:8:4,4:.,11.09,.	./.:6:.,.:.,.,.	0/0:8:4,4:.,11.09,.	0/0:3:1,2:.,4.16,.	0/0:16:8,8:.,22.18,.	0/0:19:9,10:.,26.34,.	0/0:3:1,2:.,4.16,.	0/0:14:7,7:.,19.41,.	0/0:15:7,8:.,20.79,.	0/0:12:6,6:.,16.64,.	0/0:6:3,3:.,8.32,.	0/0:4:2,2:.,5.55,.	0/0:6:3,3:.,8.32,.	0/0:22:11,11:.,30.5,.	0/0:13:6,7:.,18.02,.	0/0:6:3,3:.,8.32,.	0/0:4:2,2:.,5.55,.	./.:0:.,.:.,.,.	./.:0:.,.:.,.,.	0/0:9:4,5:.,12.48,.	0/0:13:6,7:.,18.02,.	0/0:7:3,4:.,9.7,.	0/0:7:3,4:.,9.7,.	0/0:5:2,3:.,6.93,.	0/0:14:7,7:.,19.41,.	0/0:22:11,11:.,30.5,.	0/0:4:2,2:.,5.55,.	0/0:25:12,13:.,34.66,.	0/0:9:4,5:.,12.48,.	0/0:14:7,7:.,19.41,.	0/0:15:7,8:.,20.79,.	./.:0:.,.:.,.,.	0/0:4:2,2:.,5.55,.	0/0:3:1,2:.,4.16,.	0/0:3:1,2:.,4.16,.	0/0:12:6,6:.,16.64,.	0/0:8:4,4:.,11.09,.	0/0:10:5,5:.,13.86,.	0/0:5:2,3:.,6.93,.	./.:0:.,.:.,.,.	1/0:12:6,6:.,19.41,.	0/0:4:2,2:.,5.55,.	0/0:6:3,3:.,8.32,.	./.:2:.,.:.,.,.	0/0:17:8,9:.,23.57,.	0/0:10:5,5:.,13.86,.	0/0:18:9,9:.,24.95,.	0/0:9:4,5:.,12.48,.	0/0:3:1,2:.,4.16,.	0/0:4:2,2:.,5.55,.	0/0:13:6,7:.,18.02,.	0/0:8:4,4:.,11.09,.	0/0:11:5,6:.,15.25,.	0/0:10:5,5:.,13.86,.	0/0:6:3,3:.,8.32,.	0/0:5:2,3:.,6.93,.
un	376618	4049	C	T	.	PASS	NS=73;AF=0.760,0.240	GT:DP:AD:GL	0/0:36:18,18:.,49.91,.	0/1:38:19,19:.,52.68,.	0/1:38:23,15:.,52.68,.	0/0:12:6,6:.,16.64,.	0/0:52:26,26:.,72.09,.	0/0:10:3,7:.,15.25,.	1/1:16:8,8:.,22.18,.	0/0:6:3,3:.,12.48,.	0/0:41:19,22:.,56.84,.	0/1:45:23,22:.,62.38,.	0/0:32:16,16:.,44.36,.	./.:14:.,.:.,.,.	0/0:6:3,3:.,8.32,.	0/0:33:16,17:.,45.75,.	0/0:9:4,5:.,12.48,.	0/1:40:28,12:.,55.45,.	0/1:20:15,5:.,27.73,.	./.:0:.,.:.,.,.	0/0:22:11,11:.,30.5,.	0/0:15:7,8:.,20.79,.	0/0:69:34,35:.,95.65,.	./.:2:.,.:.,.,.	0/0:12:6,6:.,34.66,.	0/1:69:21,48:.,95.65,.	0/0:33:16,17:.,45.75,.	0/1:64:31,33:.,88.72,.	0/0:49:24,25:.,67.93,.	0/1:8:5,3:.,11.09,.	0/0:35:17,18:.,48.52,.	0/0:34:17,17:.,47.13,.	0/1:64:40,24:.,88.72,.	0/0:30:15,15:.,41.59,.	0/0:22:11,11:.,30.5,.	0/0:12:6,6:.,16.64,.	0/0:31:15,16:.,42.98,.	0/0:28:14,14:.,38.82,.	./.:2:.,.:.,.,.	0/1:91:41,50:.,126.15,.	1/1:25:12,13:.,34.66,.	0/1:20:9,11:.,27.73,.	1/1:6:3,3:.,8.32,.	0/0:24:12,12:.,33.27,.	./.:17:.,.:.,.,.	0/0:41:20,21:.,56.84,.	0/1:58:26,32:.,108.13,.	0/1:17:8,9:.,23.57,.	0/1:5:2,3:.,8.32,.	0/1:40:27,13:.,55.45,.	0/1:71:48,23:.,98.43,.	0/1:30:17,13:.,41.59,.	0/0:39:19,20:.,54.07,.	0/1:15:10,5:.,20.79,.	0/1:40:31,9:.,55.45,.	0/0:17:8,9:.,23.57,.	0/0:83:41,42:.,115.06,.	0/1:54:15,39:.,74.86,.	0/0:25:12,13:.,34.66,.	0/1:50:26,24:.,69.31,.	0/1:60:21,39:.,83.18,.	0/1:37:18,19:.,62.38,.	0/0:39:19,20:.,54.07,.	0/0:27:13,14:.,37.43,.	0/0:15:7,8:.,20.79,.	0/1:31:17,14:.,42.98,.	./.:18:.,.:.,.,.	0/0:8:4,4:.,11.09,.	0/0:37:18,19:.,51.29,.	./.:0:.,.:.,.,.	0/0:7:4,3:.,9.7,.	./.:0:.,.:.,.,.	0/1:33:18,15:.,47.13,.	./.:2:.,.:.,.,.	./.:0:.,.:.,.,.	./.:0:.,.:.,.,.	0/0:35:15,20:.,48.52,.	0/0:32:16,16:.,44.36,.	0/1:56:43,13:.,77.63,.	0/0:34:15,19:.,47.13,.	0/1:12:7,5:.,16.64,.	./.:0:.,.:.,.,.	0/1:49:25,24:.,67.93,.	0/0:43:21,22:.,59.61,.	0/0:35:17,18:.,48.52,.	0/1:25:17,8:.,34.66,.	0/0:8:4,4:.,11.09,.	./.:0:.,.:.,.,.
un	376636	4049	A	G	.	PASS	NS=75;AF=0.940,0.060	GT:DP:AD:GL	0/0:36:18,18:.,49.91,.	0/0:38:19,19:.,52.68,.	0/0:38:23,15:.,52.68,.	0/0:12:6,6:.,16.64,.	0/0:52:26,26:.,72.09,.	0/1:10:3,7:.,15.25,.	0/0:16:8,8:.,22.18,.	0/0:6:3,3:.,12.48,.	0/1:41:19,22:.,56.84,.	0/0:45:23,22:.,62.38,.	0/0:32:16,16:.,44.36,.	0/0:14:7,7:.,19.41,.	0/0:6:3,3:.,8.32,.	0/0:33:16,17:.,45.75,.	0/0:9:4,5:.,12.48,.	0/0:40:28,12:.,55.45,.	0/0:20:15,5:.,27.73,.	./.:0:.,.:.,.,.	0/0:22:11,11:.,30.5,.	0/0:15:7,8:.,20.79,.	0/0:69:34,35:.,95.65,.	./.:2:.,.:.,.,.	1/1:12:6,6:.,34.66,.	0/0:69:21,48:.,95.65,.	0/0:33:16,17:.,45.75,.	0/0:64:31,33:.,88.72,.	0/0:49:24,25:.,67.93,.	0/0:8:5,3:.,11.09,.	0/0:35:17,18:.,48.52,.	0/0:34:17,17:.,47.13,.	0/0:64:40,24:.,88.72,.	0/0:30:15,15:.,41.59,.	0/1:22:11,11:.,30.5,.	./.:12:.,.:.,.,.	0/0:31:15,16:.,42.98,.	0/0:28:14,14:.,38.82,.	./.:2:.,.:.,.,.	0/0:91:41,50:.,126.15,.	0/0:25:12,13:.,34.66,.	0/1:20:11,9:.,27.73,.	0/0:6:3,3:.,8.32,.	0/0:24:12,12:.,33.27,.	0/0:17:8,9:.,23.57,.	0/0:41:20,21:.,56.84,.	0/0:58:26,32:.,108.13,.	0/0:17:8,9:.,23.57,.	0/0:5:2,3:.,8.32,.	0/0:40:27,13:.,55.45,.	0/0:71:48,23:.,98.43,.	0/0:30:17,13:.,41.59,.	0/0:39:19,20:.,54.07,.	0/0:15:10,5:.,20.79,.	0/0:40:31,9:.,55.45,.	0/0:17:8,9:.,23.57,.	0/0:83:41,42:.,115.06,.	0/0:54:15,39:.,74.86,.	0/0:25:12,13:.,34.66,.	0/0:50:26,24:.,69.31,.	0/0:60:21,39:.,83.18,.	0/0:37:18,19:.,62.38,.	0/0:39:19,20:.,54.07,.	0/0:27:13,14:.,37.43,.	0/0:15:7,8:.,20.79,.	0/0:31:17,14:.,42.98,.	0/0:18:9,9:.,24.95,.	0/0:8:4,4:.,11.09,.	0/0:37:18,19:.,51.29,.	./.:0:.,.:.,.,.	0/1:7:4,3:.,9.7,.	./.:0:.,.:.,.,.	0/0:33:18,15:.,47.13,.	./.:2:.,.:.,.,.	./.:0:.,.:.,.,.	./.:0:.,.:.,.,.	0/1:35:15,20:.,48.52,.	0/0:32:16,16:.,44.36,.	0/0:56:43,13:.,77.63,.	0/1:34:15,19:.,47.13,.	0/0:12:7,5:.,16.64,.	./.:0:.,.:.,.,.	0/0:49:25,24:.,67.93,.	0/0:43:21,22:.,59.61,.	0/0:35:17,18:.,48.52,.	0/0:25:17,8:.,34.66,.	0/0:8:4,4:.,11.09,.	./.:0:.,.:.,.,.
un	378038	4064	C	T	.	PASS	NS=69;AF=0.978,0.022	GT:DP:AD:GL	0/0:14:7,7:.,19.41,.	0/0:19:9,10:.,26.34,.	0/0:8:4,4:.,11.09,.	0/0:9:4,5:.,12.48,.	0/0:20:10,10:.,27.73,.	0/0:3:1,2:.,4.16,.	0/0:5:2,3:.,6.93,.	0/0:10:5,5:.,13.86,.	0/0:11:5,6:.,15.25,.	0/1:16:6,10:.,22.18,.	0/0:21:10,11:.,29.11,.	./.:2:.,.:.,.,.	0/0:4:2,2:.,5.55,.	./.:0:.,.:.,.,.	0/0:8:4,4:.,11.09,.	0/0:8:4,4:.,11.09,.	./.:0:.,.:.,.,.	0/0:6:3,3:.,8.32,.	0/0:13:6,7:.,18.02,.	0/0:9:4,5:.,12.48,.	0/0:10:5,5:.,13.86,.	./.:2:.,.:.,.,.	0/0:5:2,3:.,6.93,.	0/0:25:12,13:.,34.66,.	0/0:7:3,4:.,9.7,.	0/0:5:2,3:.,6.93,.	0/0:12:5,7:.,16.64,.	0/0:3:1,2:.,4.16,.	./.:0:.,.:.,.,.	0/0:7:3,4:.,9.7,.	0/0:4:2,2:.,20.79,.	0/0:8:4,4:.,11.09,.	0/0:8:4,4:.,11.09,.	./.:2:.,.:.,.,.	0/0:9:5,4:.,12.48,.	0/0:15:7,8:.,20.79,.	./.:0:.,.:.,.,.	0/0:23:11,12:.,31.88,.	0/0:7:3,4:.,9.7,.	0/1:15:8,7:.,20.79,.	0/0:6:3,3:.,8.32,.	0/0:9:4,5:.,12.48,.	0/0:9:4,5:.,12.48,.	0/0:11:8,3:.,15.25,.	0/0:17:8,9:.,23.57,.	0/0:6:3,3:.,8.32,.	0/0:4:2,2:.,5.55,.	0/0:12:6,6:.,16.64,.	0/0:15:7,8:.,20.79,.	0/0:26:13,13:.,36.04,.	0/0:3:1,2:.,4.16,.	0/0:8:4,4:.,11.09,.	0/0:16:8,8:.,22.18,.	0/0:10:5,5:.,13.86,.	./.:0:.,.:.,.,.	0/0:13:6,7:.,18.02,.	0/0:9:4,5:.,12.48,.	0/0:4:2,2:.,5.55,.	0/1:17:12,5:.,23.57,.	0/0:10:5,5:.,13.86,.	0/0:8:4,4:.,11.09,.	./.:0:.,.:.,.,.	0/0:11:5,6:.,15.25,.	0/0:9:4,5:.,12.48,.	0/0:10:5,5:.,13.86,.	./.:0:.,.:.,.,.	0/0:14:7,7:.,19.41,.	0/0:11:5,6:.,15.25,.	0/0:5:2,3:.,6.93,.	./.:0:.,.:.,.,.	0/0:6:3,3:.,8.32,.	0/0:13:6,7:.,18.02,.	0/0:13:6,7:.,18.02,.	./.:2:.,.:.,.,.	./.:0:.,.:.,.,.	0/0:13:6,7:.,18.02,.	./.:0:.,.:.,.,.	0/0:14:7,7:.,19.41,.	0/0:4:2,2:.,5.55,.	./.:0:.,.:.,.,.	0/0:11:5,6:.,15.25,.	0/0:6:3,3:.,8.32,.	0/0:14:7,7:.,19.41,.	0/0:6:3,3:.,8.32,.	./.:0:.,.:.,.,.	./.:0:.,.:.,.,.
un	378090	4064	A	G	.	PASS	NS=69;AF=0.978,0.022	GT:DP:AD:GL	0/0:14:7,7:.,19.41,.	0/0:19:9,10:.,26.34,.	0/0:8:4,4:.,11.09,.	0/0:9:4,5:.,12.48,.	0/0:20:10,10:.,27.73,.	0/0:3:1,2:.,4.16,.	0/0:5:2,3:.,6.93,.	0/0:10:5,5:.,13.86,.	0/0:11:5,6:.,15.25,.	0/0:16:6,10:.,22.18,.	0/0:21:10,11:.,29.11,.	./.:2:.,.:.,.,.	0/0:4:2,2:.,5.55,.	./.:0:.,.:.,.,.	0/0:8:4,4:.,11.09,.	0/0:8:4,4:.,11.09,.	./.:0:.,.:.,.,.	0/0:6:3,3:.,8.32,.	0/0:13:6,7:.,18.02,.	0/0:9:4,5:.,12.48,.	0/0:10:5,5:.,13.86,.	./.:2:.,.:.,.,.	0/0:5:2,3:.,6.93,.	0/0:25:12,13:.,34.66,.	0/0:7:3,4:.,9.7,.	0/0:5:2,3:.,6.93,.	0/1:12:5,7:.,16.64,.	0/0:3:1,2:.,4.16,.	./.:0:.,.:.,.,.	0/0:7:3,4:.,9.7,.	0/0:4:2,2:.,20.79,.	0/0:8:4,4:.,11.09,.	0/0:8:4,4:.,11.09,.	./.:2:.,.:.,.,.	0/1:9:5,4:.,12.48,.	0/0:15:7,8:.,20.79,.	./.:0:.,.:.,.,.	0/0:23:11,12:.,31.88,.	0/0:7:3,4:.,9.7,.	0/0:15:8,7:.,20.79,.	0/0:6:3,3:.,8.32,.	0/0:9:4,5:.,12.48,.	0/0:9:4,5:.,12.48,.	0/1:11:8,3:.,15.25,.	0/0:17:8,9:.,23.57,.	0/0:6:3,3:.,8.32,.	0/0:4:2,2:.,5.55,.	0/0:12:6,6:.,16.64,.	0/0:15:7,8:.,20.79,.	0/0:26:13,13:.,36.04,.	0/0:3:1,2:.,4.16,.	0/0:8:4,4:.,11.09,.	0/0:16:8,8:.,22.18,.	0/0:10:5,5:.,13.86,.	./.:0:.,.:.,.,.	0/0:13:6,7:.,18.02,.	0/0:9:4,5:.,12.48,.	0/0:4:2,2:.,5.55,.	0/0:17:12,5:.,23.57,.	0/0:10:5,5:.,13.86,.	0/0:8:4,4:.,11.09,.	./.:0:.,.:.,.,.	0/0:11:5,6:.,15.25,.	0/0:9:4,5:.,12.48,.	0/0:10:5,5:.,13.86,.	./.:0:.,.:.,.,.	0/0:14:7,7:.,19.41,.	0/0:11:5,6:.,15.25,.	0/0:5:2,3:.,6.93,.	./.:0:.,.:.,.,.	0/0:6:3,3:.,8.32,.	0/0:13:6,7:.,18.02,.	0/0:13:6,7:.,18.02,.	./.:2:.,.:.,.,.	./.:0:.,.:.,.,.	0/0:13:6,7:.,18.02,.	./.:0:.,.:.,.,.	0/0:14:7,7:.,19.41,.	0/0:4:2,2:.,5.55,.	./.:0:.,.:.,.,.	0/0:11:5,6:.,15.25,.	0/0:6:3,3:.,8.32,.	0/0:14:7,7:.,19.41,.	0/0:6:3,3:.,8.32,.	./.:0:.,.:.,.,.	./.:0:.,.:.,.,.
un	378095	4064	A	T	.	PASS	NS=69;AF=0.978,0.022	GT:DP:AD:GL	0/0:14:7,7:.,19.41,.	0/0:19:9,10:.,26.34,.	0/0:8:4,4:.,11.09,.	0/0:9:4,5:.,12.48,.	0/0:20:10,10:.,27.73,.	0/0:3:1,2:.,4.16,.	0/0:5:2,3:.,6.93,.	0/0:10:5,5:.,13.86,.	0/0:11:5,6:.,15.25,.	0/1:16:6,10:.,22.18,.	0/0:21:10,11:.,29.11,.	./.:2:.,.:.,.,.	0/0:4:2,2:.,5.55,.	./.:0:.,.:.,.,.	0/0:8:4,4:.,11.09,.	0/0:8:4,4:.,11.09,.	./.:0:.,.:.,.,.	0/0:6:3,3:.,8.32,.	0/0:13:6,7:.,18.02,.	0/0:9:4,5:.,12.48,.	0/0:10:5,5:.,13.86,.	./.:2:.,.:.,.,.	0/0:5:2,3:.,6.93,.	0/0:25:12,13:.,34.66,.	0/0:7:3,4:.,9.7,.	0/0:5:2,3:.,6.93,.	0/0:12:5,7:.,16.64,.	0/0:3:1,2:.,4.16,.	./.:0:.,.:.,.,.	0/0:7:3,4:.,9.7,.	0/0:4:2,2:.,20.79,.	0/0:8:4,4:.,11.09,.	0/0:8:4,4:.,11.09,.	./.:2:.,.:.,.,.	0/0:9:5,4:.,12.48,.	0/0:15:7,8:.,20.79,.	./.:0:.,.:.,.,.	0/0:23:11,12:.,31.88,.	0/0:7:3,4:.,9.7,.	0/1:15:8,7:.,20.79,.	0/0:6:3,3:.,8.32,.	0/0:9:4,5:.,12.48,.	0/0:9:4,5:.,12.48,.	0/0:11:8,3:.,15.25,.	0/0:17:8,9:.,23.57,.	0/0:6:3,3:.,8.32,.	0/0:4:2,2:.,5.55,.	0/0:12:6,6:.,16.64,.	0/0:15:7,8:.,20.79,.	0/0:26:13,13:.,36.04,.	0/0:3:1,2:.,4.16,.	0/0:8:4,4:.,11.09,.	0/0:16:8,8:.,22.18,.	0/0:10:5,5:.,13.86,.	./.:0:.,.:.,.,.	0/0:13:6,7:.,18.02,.	0/0:9:4,5:.,12.48,.	0/0:4:2,2:.,5.55,.	0/1:17:12,5:.,23.57,.	0/0:10:5,5:.,13.86,.	0/0:8:4,4:.,11.09,.	./.:0:.,.:.,.,.	0/0:11:5,6:.,15.25,.	0/0:9:4,5:.,12.48,.	0/0:10:5,5:.,13.86,.	./.:0:.,.:.,.,.	0/0:14:7,7:.,19.41,.	0/0:11:5,6:.,15.25,.	0/0:5:2,3:.,6.93,.	./.:0:.,.:.,.,.	0/0:6:3,3:.,8.32,.	0/0:13:6,7:.,18.02,.	0/0:13:6,7:.,18.02,.	./.:2:.,.:.,.,.	./.:0:.,.:.,.,.	0/0:13:6,7:.,18.02,.	./.:0:.,.:.,.,.	0/0:14:7,7:.,19.41,.	0/0:4:2,2:.,5.55,.	./.:0:.,.:.,.,.	0/0:11:5,6:.,15.25,.	0/0:6:3,3:.,8.32,.	0/0:14:7,7:.,19.41,.	0/0:6:3,3:.,8.32,.	./.:0:.,.:.,.,.	./.:0:.,.:.,.,.
un	384203	4130	C	A	.	PASS	NS=80;AF=0.556,0.444	GT:DP:AD:GL	0/0:30:15,15:.,41.59,.	0/0:50:25,25:.,69.31,.	0/0:8:4,4:.,11.09,.	1/0:18:8,10:.,24.95,.	1/1:53:26,27:.,73.47,.	0/0:16:8,8:.,22.18,.	1/0:27:10,17:.,37.43,.	./.:0:.,.:.,.,.	1/1:54:27,27:.,74.86,.	./.:0:.,.:.,.,.	0/0:17:8,9:.,23.57,.	0/0:10:5,5:.,13.86,.	0/0:14:7,7:.,19.41,.	1/0:31:11,20:.,42.98,.	1/1:32:16,16:.,44.36,.	0/0:59:29,30:.,81.79,.	1/0:30:15,15:.,41.59,.	1/1:10:5,5:.,13.86,.	0/0:30:15,15:.,41.59,.	1/0:10:5,5:.,13.86,.	1/0:34:19,15:.,47.13,.	./.:5:.,.:.,.,.	1/1:24:12,12:.,33.27,.	1/0:55:19,36:.,76.25,.	0/0:23:11,12:.,31.88,.	1/1:83:41,42:.,115.06,.	0/0:44:22,22:.,61,.	1/1:7:3,4:.,9.7,.	0/0:53:26,27:.,73.47,.	1/1:12:6,6:.,16.64,.	0/0:46:23,23:.,63.77,.	1/1:9:4,5:.,12.48,.	1/0:36:17,19:.,49.91,.	0/0:7:3,4:.,9.7,.	0/0:44:22,22:.,61,.	1/1:23:11,12:.,31.88,.	0/0:6:3,3:.,8.32,.	1/0:62:31,31:.,87.34,.	1/0:66:27,39:.,91.5,.	1/0:36:20,16:.,49.91,.	1/1:20:10,10:.,27.73,.	1/0:22:10,12:.,30.5,.	0/0:13:6,7:.,18.02,.	1/1:49:24,25:.,67.93,.	1/1:63:31,32:.,87.34,.	0/0:12:6,6:.,16.64,.	./.:2:.,.:.,.,.	1/0:33:12,21:.,45.75,.	0/0:22:11,11:.,30.5,.	1/0:36:18,18:.,49.91,.	1/0:55:23,32:.,76.25,.	1/1:8:4,4:.,11.09,.	0/0:35:21,14:.,48.52,.	1/0:21:9,12:.,29.11,.	1/1:38:19,19:.,52.68,.	1/1:39:19,20:.,54.07,.	1/0:36:14,22:.,49.91,.	1/0:61:21,40:.,84.56,.	1/1:30:15,15:.,41.59,.	0/0:21:10,11:.,29.11,.	0/0:46:23,23:.,63.77,.	1/1:7:3,4:.,9.7,.	0/0:19:9,10:.,26.34,.	1/1:28:14,14:.,38.82,.	1/1:11:5,6:.,15.25,.	0/0:12:6,6:.,16.64,.	1/0:22:9,13:.,30.5,.	1/1:14:7,7:.,19.41,.	1/0:22:11,11:.,30.5,.	./.:0:.,.:.,.,.	1/0:51:22,29:.,70.7,.	0/0:19:9,10:.,26.34,.	0/0:30:15,15:.,41.59,.	1/1:5:2,3:.,6.93,.	0/0:37:18,19:.,51.29,.	0/0:25:12,13:.,34.66,.	1/0:31:13,18:.,42.98,.	0/0:39:19,20:.,54.07,.	./.:4:.,.:.,.,.	0/0:9:4,5:.,12.48,.	0/0:34:17,17:.,47.13,.	1/0:33:14,19:.,45.75,.	0/0:12:6,6:.,16.64,.	1/1:28:14,14:.,38.82,.	1/0:26:11,15:.,36.04,.	1/0:8:4,4:.,11.09,.
un	384232	4130	A	G	.	PASS	NS=81;AF=0.957,0.043	GT:DP:AD:GL	0/0:30:15,15:.,41.59,.	0/0:50:25,25:.,69.31,.	0/0:8:4,4:.,11.09,.	0/0:18:8,10:.,24.95,.	0/0:53:26,27:.,73.47,.	0/0:16:8,8:.,22.18,.	0/0:27:10,17:.,37.43,.	./.:0:.,.:.,.,.	0/0:54:27,27:.,74.86,.	./.:0:.,.:.,.,.	0/0:17:8,9:.,23.57,.	0/0:10:5,5:.,13.86,.	0/0:14:7,7:.,19.41,.	0/0:31:11,20:.,42.98,.	0/0:32:16,16:.,44.36,.	0/0:59:29,30:.,81.79,.	0/0:30:15,15:.,41.59,.	0/0:10:5,5:.,13.86,.	0/1:30:15,15:.,41.59,.	0/0:10:5,5:.,13.86,.	0/0:34:19,15:.,47.13,.	0/0:5:2,3:.,6.93,.	0/0:24:12,12:.,33.27,.	0/0:55:19,36:.,76.25,.	0/0:23:11,12:.,31.88,.	0/0:83:41,42:.,115.06,.	0/0:44:22,22:.,61,.	0/0:7:3,4:.,9.7,.	0/0:53:26,27:.,73.47,.	0/0:12:6,6:.,16.64,.	0/0:46:23,23:.,63.77,.	0/0:9:4,5:.,12.48,.	0/1:36:17,19:.,49.91,.	./.:7:.,.:.,.,.	0/0:44:22,22:.,61,.	0/0:23:11,12:.,31.88,.	0/0:6:3,3:.,8.32,.	0/1:62:31,31:.,87.34,.	0/0:66:27,39:.,91.5,.	0/0:36:20,16:.,49.91,.	0/0:20:10,10:.,27.73,.	0/0:22:10,12:.,30.5,.	0/0:13:6,7:.,18.02,.	0/0:49:24,25:.,67.93,.	0/0:63:31,32:.,87.34,.	0/0:12:6,6:.,16.64,.	./.:2:.,.:.,.,.	0/0:33:12,21:.,45.75,.	0/0:22:11,11:.,30.5,.	0/0:36:18,18:.,49.91,.	0/0:55:23,32:.,76.25,.	0/0:8:4,4:.,11.09,.	0/1:35:21,14:.,48.52,.	0/1:21:9,12:.,29.11,.	0/0:38:19,19:.,52.68,.	0/0:39:19,20:.,54.07,.	0/0:36:14,22:.,49.91,.	0/0:61:21,40:.,84.56,.	0/0:30:15,15:.,41.59,.	0/0:21:10,11:.,29.11,.	0/0:46:23,23:.,63.77,.	0/0:7:3,4:.,9.7,.	0/0:19:9,10:.,26.34,.	0/0:28:14,14:.,38.82,.	0/0:11:5,6:.,15.25,.	0/0:12:6,6:.,16.64,.	0/0:22:9,13:.,30.5,.	0/0:14:7,7:.,19.41,.	0/0:22:11,11:.,30.5,.	./.:0:.,.:.,.,.	0/0:51:22,29:.,70.7,.	0/0:19:9,10:.,26.34,.	0/0:30:15,15:.,41.59,.	0/0:5:2,3:.,6.93,.	0/0:37:18,19:.,51.29,.	1/1:25:12,13:.,34.66,.	0/0:31:13,18:.,42.98,.	0/0:39:19,20:.,54.07,.	0/0:4:2,2:.,5.55,.	0/0:9:4,5:.,12.48,.	0/0:34:17,17:.,47.13,.	0/0:33:14,19:.,45.75,.	0/0:12:6,6:.,16.64,.	0/0:28:14,14:.,38.82,.	0/0:26:11,15:.,36.04,.	0/0:8:4,4:.,11.09,.
un	392171	4215	A	G	.	PASS	NS=63;AF=0.984,0.016	GT:DP:AD:GL	0/0:7:3,4:.,9.7,.	./.:0:.,.:.,.,.	0/0:6:3,3:.,8.32,.	0/1:13:5,8:.,18.02,.	0/0:25:12,13:.,34.66,.	./.:7:.,.:.,.,.	0/0:7:3,4:.,9.7,.	0/0:11:5,6:.,15.25,.	./.:0:.,.:.,.,.	0/0:10:5,5:.,13.86,.	0/0:9:4,5:.,12.48,.	./.:2:.,.:.,.,.	./.:2:.,.:.,.,.	0/0:6:3,3:.,8.32,.	./.:0:.,.:.,.,.	0/0:13:6,7:.,18.02,.	0/0:3:1,2:.,4.16,.	0/0:5:2,3:.,6.93,.	./.:0:.,.:.,.,.	0/0:7:3,4:.,9.7,.	./.:0:.,.:.,.,.	./.:0:.,.:.,.,.	0/0:8:4,4:.,11.09,.	./.:0:.,.:.,.,.	0/0:6:3,3:.,8.32,.	0/1:17:10,7:.,23.57,.	0/0:16:8,8:.,22.18,.	./.:2:.,.:.,.,.	0/0:9:4,5:.,12.48,.	0/0:8:4,4:.,11.09,.	0/0:14:7,7:.,19.41,.	0/0:7:3,4:.,9.7,.	0/0:13:6,7:.,18.02,.	./.:0:.,.:.,.,.	./.:0:.,.:.,.,.	0/0:12:6,6:.,16.64,.	./.:0:.,.:.,.,.	0/0:20:10,10:.,27.73,.	0/0:18:9,9:.,24.95,.	0/0:5:2,3:.,6.93,.	0/0:12:6,6:.,16.64,.	0/0:7:3,4:.,9.7,.	./.:0:.,.:.,.,.	0/0:11:5,6:.,15.25,.	0/0:27:13,14:.,37.43,.	0/0:5:2,3:.,6.93,.	./.:2:.,.:.,.,.	0/0:7:3,4:.,9.7,.	0/0:11:5,6:.,15.25,.	0/0:4:2,2:.,5.55,.	0/0:19:9,10:.,26.34,.	0/0:8:4,4:.,11.09,.	0/0:6:3,3:.,8.32,.	0/0:5:2,3:.,6.93,.	0/0:10:5,5:.,13.86,.	0/0:13:6,7:.,18.02,.	./.:0:.,.:.,.,.	0/0:19:9,10:.,26.34,.	./.:0:.,.:.,.,.	0/0:9:4,5:.,12.48,.	0/0:20:10,10:.,27.73,.	0/0:3:1,2:.,4.16,.	0/0:4:2,2:.,5.55,.	0/0:4:2,2:.,5.55,.	0/0:3:1,2:.,4.16,.	0/0:6:3,3:.,8.32,.	./.:0:.,.:.,.,.	./.:0:.,.:.,.,.	0/0:7:3,4:.,9.7,.	./.:0:.,.:.,.,.	0/0:9:4,5:.,12.48,.	0/0:7:3,4:.,9.7,.	0/0:7:3,4:.,9.7,.	0/0:3:1,2:.,4.16,.	0/0:6:3,3:.,8.32,.	0/0:8:4,4:.,11.09,.	0/0:10:5,5:.,13.86,.	0/0:13:6,7:.,18.02,.	./.:0:.,.:.,.,.	./.:0:.,.:.,.,.	0/0:12:6,6:.,16.64,.	0/0:10:5,5:.,13.86,.	0/0:12:6,6:.,16.64,.	0/0:12:6,6:.,16.64,.	0/0:6:3,3:.,8.32,.	0/0:3:1,2:.,4.16,.
un	394639	4242	C	T	.	PASS	NS=71;AF=0.563,0.437	GT:DP:AD:GL	0/1:26:15,11:.,36.04,.	0/1:25:10,15:.,34.66,.	./.:0:.,.:.,.,.	0/1:15:8,7:.,20.79,.	0/1:49:29,20:.,67.93,.	0/0:7:3,4:.,9.7,.	0/1:16:8,8:.,22.18,.	0/0:14:7,7:.,19.41,.	0/0:20:10,10:.,27.73,.	1/1:28:14,14:.,38.82,.	0/0:21:13,8:.,29.11,.	1/1:15:7,8:.,20.79,.	./.:0:.,.:.,.,.	1/1:21:10,11:.,29.11,.	0/0:3:1,2:.,4.16,.	0/1:31:18,13:.,42.98,.	1/1:12:6,6:.,16.64,.	./.:2:.,.:.,.,.	0/0:22:14,8:.,30.5,.	1/1:15:7,8:.,20.79,.	0/0:12:6,6:.,16.64,.	./.:0:.,.:.,.,.	0/0:5:2,3:.,6.93,.	0/0:7:3,4:.,9.7,.	0/1:10:5,5:.,13.86,.	0/0:32:16,16:.,44.36,.	0/0:5:2,3:.,6.93,.	./.:0:.,.:.,.,.	0/0:21:10,11:.,29.11,.	0/0:8:4,4:.,11.09,.	1/1:19:9,10:.,26.34,.	0/0:24:12,12:.,33.27,.	1/1:21:10,11:.,29.11,.	./.:6:.,.:.,.,.	1/1:18:9,9:.,24.95,.	0/0:5:2,3:.,6.93,.	./.:0:.,.:.,.,.	0/1:46:22,24:.,63.77,.	0/0:15:7,8:.,20.79,.	0/0:5:2,3:.,6.93,.	0/1:30:20,10:.,41.59,.	1/1:3:1,2:.,4.16,.	1/1:4:2,2:.,5.55,.	0/0:26:13,13:.,36.04,.	0/1:62:24,38:.,85.95,.	0/0:8:4,4:.,11.09,.	0/0:6:3,3:.,8.32,.	0/0:3:1,2:.,4.16,.	./.:2:.,.:.,.,.	1/1:14:7,7:.,19.41,.	1/1:23:11,12:.,31.88,.	0/1:24:14,10:.,33.27,.	0/0:10:7,3:.,13.86,.	1/1:9:4,5:.,12.48,.	0/1:39:18,21:.,54.07,.	./.:0:.,.:.,.,.	./.:12:.,.:.,.,.	0/0:33:22,11:.,45.75,.	0/0:26:13,13:.,36.04,.	0/0:19:9,10:.,26.34,.	0/1:18:5,13:.,24.95,.	0/1:10:6,4:.,13.86,.	1/1:6:3,3:.,8.32,.	1/1:11:5,6:.,15.25,.	0/0:10:7,3:.,13.86,.	./.:2:.,.:.,.,.	1/1:6:3,3:.,8.32,.	1/1:18:9,9:.,24.95,.	1/1:4:2,2:.,5.55,.	./.:0:.,.:.,.,.	0/0:44:27,17:.,62.38,.	0/1:8:4,4:.,11.09,.	./.:0:.,.:.,.,.	1/1:5:2,3:.,6.93,.	0/0:12:6,6:.,16.64,.	1/1:24:12,12:.,33.27,.	1/1:27:13,14:.,37.43,.	1/1:12:6,6:.,16.64,.	0/1:11:7,4:.,15.25,.	0/1:6:4,2:.,9.7,.	0/0:46:20,26:.,63.77,.	./.:0:.,.:.,.,.	0/0:11:5,6:.,15.25,.	0/0:14:7,7:.,19.41,.	0/1:18:8,10:.,24.95,.	./.:0:.,.:.,.,.
un	394656	4242	C	T	.	PASS	NS=70;AF=0.593,0.407	GT:DP:AD:GL	0/0:26:15,11:.,36.04,.	0/1:25:15,10:.,34.66,.	./.:0:.,.:.,.,.	0/1:15:7,8:.,20.79,.	0/1:49:20,29:.,67.93,.	./.:7:.,.:.,.,.	0/1:16:8,8:.,22.18,.	0/0:14:7,7:.,19.41,.	1/1:20:10,10:.,27.73,.	0/0:28:14,14:.,38.82,.	0/1:21:13,8:.,29.11,.	0/0:15:7,8:.,20.79,.	./.:0:.,.:.,.,.	0/0:21:10,11:.,29.11,.	1/1:3:1,2:.,4.16,.	0/1:31:13,18:.,42.98,.	0/0:12:6,6:.,16.64,.	./.:2:.,.:.,.,.	0/1:22:14,8:.,30.5,.	0/0:15:7,8:.,20.79,.	1/1:12:6,6:.,16.64,.	./.:0:.,.:.,.,.	1/1:5:2,3:.,6.93,.	1/1:7:3,4:.,9.7,.	0/1:10:5,5:.,13.86,.	1/1:32:16,16:.,44.36,.	1/1:5:2,3:.,6.93,.	./.:0:.,.:.,.,.	1/1:21:10,11:.,29.11,.	1/1:8:4,4:.,11.09,.	0/0:19:9,10:.,26.34,.	1/1:24:12,12:.,33.27,.	0/0:21:10,11:.,29.11,.	./.:6:.,.:.,.,.	0/0:18:9,9:.,24.95,.	1/1:5:2,3:.,6.93,.	./.:0:.,.:.,.,.	0/1:46:24,22:.,63.77,.	1/1:15:7,8:.,20.79,.	1/1:5:2,3:.,6.93,.	0/1:30:10,20:.,41.59,.	0/0:3:1,2:.,4.16,.	0/0:4:2,2:.,5.55,.	1/1:26:13,13:.,36.04,.	0/1:62:38,24:.,85.95,.	1/1:8:4,4:.,11.09,.	1/1:6:3,3:.,8.32,.	1/1:3:1,2:.,4.16,.	./.:2:.,.:.,.,.	0/0:14:7,7:.,19.41,.	0/0:23:11,12:.,31.88,.	0/1:24:10,14:.,33.27,.	0/1:10:7,3:.,13.86,.	0/0:9:4,5:.,12.48,.	0/0:39:18,21:.,54.07,.	./.:0:.,.:.,.,.	./.:12:.,.:.,.,.	0/1:33:22,11:.,45.75,.	0/0:26:13,13:.,36.04,.	1/1:19:9,10:.,26.34,.	0/1:18:13,5:.,24.95,.	0/0:10:6,4:.,13.86,.	0/0:6:3,3:.,8.32,.	0/0:11:5,6:.,15.25,.	0/1:10:7,3:.,13.86,.	./.:2:.,.:.,.,.	0/0:6:3,3:.,8.32,.	0/0:18:9,9:.,24.95,.	0/0:4:2,2:.,5.55,.	./.:0:.,.:.,.,.	0/1:44:27,17:.,62.38,.	0/1:8:4,4:.,11.09,.	./.:0:.,.:.,.,.	0/0:5:2,3:.,6.93,.	0/0:12:6,6:.,16.64,.	0/0:24:12,12:.,33.27,.	0/0:27:13,14:.,37.43,.	0/0:12:6,6:.,16.64,.	0/0:11:7,4:.,15.25,.	0/0:6:4,2:.,9.7,.	0/1:46:20,26:.,63.77,.	./.:0:.,.:.,.,.	0/0:11:5,6:.,15.25,.	1/1:14:7,7:.,19.41,.	0/0:18:8,10:.,24.95,.	./.:0:.,.:.,.,.
un	394663	4242	T	C	.	PASS	NS=71;AF=0.852,0.148	GT:DP:AD:GL	1/0:26:15,11:.,36.04,.	0/0:25:10,15:.,34.66,.	./.:0:.,.:.,.,.	0/0:15:8,7:.,20.79,.	0/0:49:29,20:.,67.93,.	./.:7:.,.:.,.,.	0/0:16:8,8:.,22.18,.	1/1:14:7,7:.,19.41,.	0/0:20:10,10:.,27.73,.	0/0:28:14,14:.,38.82,.	1/0:21:13,8:.,29.11,.	0/0:15:7,8:.,20.79,.	./.:0:.,.:.,.,.	0/0:21:10,11:.,29.11,.	0/0:3:1,2:.,4.16,.	0/0:31:18,13:.,42.98,.	0/0:12:6,6:.,16.64,.	./.:2:.,.:.,.,.	1/0:22:14,8:.,30.5,.	0/0:15:7,8:.,20.79,.	0/0:12:6,6:.,16.64,.	./.:0:.,.:.,.,.	0/0:5:2,3:.,6.93,.	0/0:7:3,4:.,9.7,.	0/0:10:5,5:.,13.86,.	0/0:32:16,16:.,44.36,.	0/0:5:2,3:.,6.93,.	./.:0:.,.:.,.,.	0/0:21:10,11:.,29.11,.	0/0:8:4,4:.,11.09,.	0/0:19:9,10:.,26.34,.	0/0:24:12,12:.,33.27,.	0/0:21:10,11:.,29.11,.	0/0:6:3,3:.,8.32,.	0/0:18:9,9:.,24.95,.	0/0:5:2,3:.,6.93,.	./.:0:.,.:.,.,.	0/0:46:22,24:.,63.77,.	0/0:15:7,8:.,20.79,.	0/0:5:2,3:.,6.93,.	0/0:30:20,10:.,41.59,.	0/0:3:1,2:.,4.16,.	0/0:4:2,2:.,5.55,.	0/0:26:13,13:.,36.04,.	0/0:62:24,38:.,85.95,.	0/0:8:4,4:.,11.09,.	0/0:6:3,3:.,8.32,.	0/0:3:1,2:.,4.16,.	./.:2:.,.:.,.,.	0/0:14:7,7:.,19.41,.	0/0:23:11,12:.,31.88,.	0/0:24:14,10:.,33.27,.	1/0:10:7,3:.,13.86,.	0/0:9:4,5:.,12.48,.	1/0:39:18,21:.,54.07,.	./.:0:.,.:.,.,.	0/0:12:6,6:.,16.64,.	1/0:33:22,11:.,45.75,.	1/1:26:13,13:.,36.04,.	0/0:19:9,10:.,26.34,.	0/0:18:5,13:.,24.95,.	1/0:10:6,4:.,13.86,.	0/0:6:3,3:.,8.32,.	0/0:11:5,6:.,15.25,.	1/0:10:7,3:.,13.86,.	./.:2:.,.:.,.,.	0/0:6:3,3:.,8.32,.	0/0:18:9,9:.,24.95,.	0/0:4:2,2:.,5.55,.	./.:0:.,.:.,.,.	1/0:44:27,17:.,62.38,.	./.:8:.,.:.,.,.	./.:0:.,.:.,.,.	0/0:5:2,3:.,6.93,.	1/1:12:6,6:.,16.64,.	0/0:24:12,12:.,33.27,.	0/0:27:13,14:.,37.43,.	0/0:12:6,6:.,16.64,.	1/0:11:7,4:.,15.25,.	1/0:6:4,2:.,9.7,.	1/0:46:20,26:.,63.77,.	./.:0:.,.:.,.,.	1/1:11:5,6:.,15.25,.	0/0:14:7,7:.,19.41,.	1/0:18:8,10:.,24.95,.	./.:0:.,.:.,.,.
un	396275	4260	C	T	.	PASS	NS=82;AF=0.927,0.073	GT:DP:AD:GL	0/0:42:25,17:.,58.22,.	0/1:70:28,42:.,97.04,.	0/0:31:15,16:.,42.98,.	0/0:12:6,6:.,16.64,.	0/0:92:46,46:.,127.54,.	0/0:20:10,10:.,27.73,.	0/0:15:7,8:.,20.79,.	0/0:14:7,7:.,19.41,.	0/0:52:26,26:.,72.09,.	0/0:27:13,14:.,37.43,.	./.:0:.,.:.,.,.	./.:0:.,.:.,.,.	0/0:16:9,7:.,22.18,.	0/0:44:30,14:.,62.38,.	0/0:45:15,30:.,62.38,.	0/0:24:12,12:.,33.27,.	0/0:38:19,19:.,52.68,.	0/0:27:11,16:.,37.43,.	0/0:43:18,25:.,59.61,.	0/0:15:7,8:.,20.79,.	0/0:73:29,44:.,101.2,.	0/1:5:3,2:.,6.93,.	0/0:20:10,10:.,27.73,.	0/0:53:26,27:.,73.47,.	0/0:29:14,15:.,40.2,.	0/0:84:42,42:.,116.45,.	0/0:62:31,31:.,85.95,.	0/0:7:3,4:.,9.7,.	0/0:20:10,10:.,27.73,.	0/0:31:17,14:.,42.98,.	0/0:57:28,29:.,79.02,.	0/1:46:27,19:.,63.77,.	0/0:59:29,30:.,81.79,.	0/0:9:4,5:.,12.48,.	0/0:41:20,21:.,56.84,.	0/0:73:36,37:.,101.2,.	0/0:8:4,4:.,11.09,.	0/0:40:20,20:.,55.45,.	0/0:76:41,35:.,105.36,.	0/1:49:23,26:.,67.93,.	0/0:66:33,33:.,91.5,.	0/0:35:17,18:.,48.52,.	0/0:15:9,6:.,20.79,.	0/0:87:43,44:.,120.61,.	0/0:76:38,38:.,105.36,.	0/0:26:13,13:.,36.04,.	./.:6:.,.:.,.,.	0/0:40:25,15:.,55.45,.	0/0:24:12,12:.,33.27,.	0/0:46:23,23:.,63.77,.	0/0:50:25,25:.,69.31,.	0/1:19:9,10:.,26.34,.	0/0:43:21,22:.,59.61,.	0/1:32:16,16:.,44.36,.	1/1:29:14,15:.,40.2,.	0/0:58:29,29:.,80.41,.	0/0:47:26,21:.,65.16,.	0/0:35:17,18:.,48.52,.	0/0:58:29,29:.,80.41,.	0/0:40:20,20:.,55.45,.	0/0:51:27,24:.,70.7,.	0/0:27:15,12:.,37.43,.	0/0:36:18,18:.,49.91,.	0/1:31:21,10:.,42.98,.	0/0:16:8,8:.,22.18,.	0/0:22:9,13:.,30.5,.	0/0:34:14,20:.,47.13,.	0/0:44:19,25:.,61,.	0/0:25:12,13:.,34.66,.	./.:0:.,.:.,.,.	0/0:56:23,33:.,77.63,.	0/0:11:5,6:.,15.25,.	0/0:35:17,18:.,48.52,.	0/0:9:4,5:.,12.48,.	0/1:62:35,27:.,85.95,.	0/1:51:25,26:.,70.7,.	0/0:56:33,23:.,77.63,.	0/0:52:32,20:.,72.09,.	0/0:14:7,7:.,19.41,.	0/0:10:6,4:.,13.86,.	0/0:73:36,37:.,101.2,.	0/0:40:20,20:.,55.45,.	0/1:31:12,19:.,42.98,.	0/0:64:32,32:.,88.72,.	0/0:15:5,10:.,20.79,.	0/0:14:7,7:.,19.41,.
un	396297	4260	T	C	.	PASS	NS=83;AF=0.705,0.295	GT:DP:AD:GL	1/0:42:25,17:.,58.22,.	1/0:70:28,42:.,97.04,.	0/0:31:15,16:.,42.98,.	0/0:12:6,6:.,16.64,.	0/0:92:46,46:.,127.54,.	0/0:20:10,10:.,27.73,.	0/0:15:7,8:.,20.79,.	1/1:14:7,7:.,19.41,.	0/0:52:26,26:.,72.09,.	0/0:27:13,14:.,37.43,.	./.:0:.,.:.,.,.	./.:0:.,.:.,.,.	1/0:16:9,7:.,22.18,.	1/0:44:30,14:.,62.38,.	1/0:45:15,30:.,62.38,.	0/0:24:12,12:.,33.27,.	0/0:38:19,19:.,52.68,.	0/0:27:11,16:.,37.43,.	1/0:43:18,25:.,59.61,.	0/0:15:7,8:.,20.79,.	1/0:73:29,44:.,101.2,.	0/0:5:3,2:.,6.93,.	0/0:20:10,10:.,27.73,.	0/0:53:26,27:.,73.47,.	1/0:29:14,15:.,40.2,.	0/0:84:42,42:.,116.45,.	1/1:62:31,31:.,85.95,.	0/0:7:3,4:.,9.7,.	1/1:20:10,10:.,27.73,.	1/0:31:17,14:.,42.98,.	0/0:57:28,29:.,79.02,.	1/0:46:27,19:.,63.77,.	0/0:59:29,30:.,81.79,.	1/0:9:4,5:.,12.48,.	0/0:41:20,21:.,56.84,.	0/0:73:36,37:.,101.2,.	1/1:8:4,4:.,11.09,.	0/0:40:20,20:.,55.45,.	1/0:76:41,35:.,105.36,.	0/0:49:23,26:.,67.93,.	0/0:66:33,33:.,91.5,.	1/0:35:17,18:.,48.52,.	1/0:15:9,6:.,20.79,.	1/1:87:43,44:.,120.61,.	0/0:76:38,38:.,105.36,.	0/0:26:13,13:.,36.04,.	0/0:6:3,3:.,8.32,.	1/0:40:25,15:.,55.45,.	0/0:24:12,12:.,33.27,.	0/0:46:23,23:.,63.77,.	0/0:50:25,25:.,69.31,.	0/0:19:9,10:.,26.34,.	0/0:43:21,22:.,59.61,.	0/0:32:16,16:.,44.36,.	0/0:29:14,15:.,40.2,.	0/0:58:29,29:.,80.41,.	1/0:47:26,21:.,65.16,.	0/0:35:17,18:.,48.52,.	1/1:58:29,29:.,80.41,.	0/0:40:20,20:.,55.45,.	1/0:51:27,24:.,70.7,.	1/0:27:15,12:.,37.43,.	1/0:36:18,18:.,49.91,.	1/0:31:21,10:.,42.98,.	1/0:16:8,8:.,22.18,.	1/0:22:9,13:.,30.5,.	1/0:34:14,20:.,47.13,.	1/0:44:19,25:.,61,.	0/0:25:12,13:.,34.66,.	./.:0:.,.:.,.,.	1/0:56:23,33:.,77.63,.	1/1:11:5,6:.,15.25,.	0/0:35:17,18:.,48.52,.	0/0:9:4,5:.,12.48,.	0/0:62:35,27:.,85.95,.	0/0:51:25,26:.,70.7,.	1/0:56:33,23:.,77.63,.	1/0:52:32,20:.,72.09,.	0/0:14:7,7:.,19.41,.	1/0:10:6,4:.,13.86,.	1/1:73:36,37:.,101.2,.	0/0:40:20,20:.,55.45,.	1/0:31:12,19:.,42.98,.	1/0:64:32,32:.,88.72,.	1/0:15:5,10:.,20.79,.	1/1:14:7,7:.,19.41,.
un	396350	4260	A	C	.	PASS	NS=82;AF=0.945,0.055	GT:DP:AD:GL	0/0:42:25,17:.,58.22,.	0/0:70:28,42:.,97.04,.	0/0:31:15,16:.,42.98,.	0/0:12:6,6:.,16.64,.	0/0:92:46,46:.,127.54,.	0/0:20:10,10:.,27.73,.	0/0:15:7,8:.,20.79,.	0/0:14:7,7:.,19.41,.	0/0:52:26,26:.,72.09,.	0/0:27:13,14:.,37.43,.	./.:0:.,.:.,.,.	./.:0:.,.:.,.,.	0/0:16:9,7:.,22.18,.	0/0:44:30,14:.,62.38,.	0/0:45:15,30:.,62.38,.	0/0:24:12,12:.,33.27,.	1/1:38:19,19:.,52.68,.	0/1:27:11,16:.,37.43,.	0/0:43:18,25:.,59.61,.	0/0:15:7,8:.,20.79,.	0/0:73:29,44:.,101.2,.	0/0:5:3,2:.,6.93,.	0/0:20:10,10:.,27.73,.	0/0:53:26,27:.,73.47,.	0/1:29:14,15:.,40.2,.	0/1:84:42,42:.,116.45,.	0/0:62:31,31:.,85.95,.	0/0:7:3,4:.,9.7,.	0/0:20:10,10:.,27.73,.	0/0:31:17,14:.,42.98,.	0/0:57:28,29:.,79.02,.	0/0:46:27,19:.,63.77,.	0/0:59:29,30:.,81.79,.	0/0:9:4,5:.,12.48,.	0/0:41:20,21:.,56.84,.	0/0:73:36,37:.,101.2,.	0/0:8:4,4:.,11.09,.	0/0:40:20,20:.,55.45,.	0/1:76:41,35:.,105.36,.	0/0:49:23,26:.,67.93,.	0/0:66:33,33:.,91.5,.	0/0:35:17,18:.,48.52,.	0/0:15:9,6:.,20.79,.	0/0:87:43,44:.,120.61,.	0/0:76:38,38:.,105.36,.	0/0:26:13,13:.,36.04,.	0/0:6:3,3:.,8.32,.	0/0:40:25,15:.,55.45,.	0/0:24:12,12:.,33.27,.	0/1:46:23,23:.,63.77,.	0/0:50:25,25:.,69.31,.	0/0:19:9,10:.,26.34,.	0/0:43:21,22:.,59.61,.	0/0:32:16,16:.,44.36,.	0/0:29:14,15:.,40.2,.	0/0:58:29,29:.,80.41,.	0/1:47:26,21:.,65.16,.	0/0:35:17,18:.,48.52,.	0/0:58:29,29:.,80.41,.	0/0:40:20,20:.,55.45,.	0/0:51:27,24:.,70.7,.	0/0:27:15,12:.,37.43,.	0/0:36:18,18:.,49.91,.	0/0:31:21,10:.,42.98,.	0/0:16:8,8:.,22.18,.	0/0:22:9,13:.,30.5,.	0/0:34:14,20:.,47.13,.	0/1:44:19,25:.,61,.	0/0:25:12,13:.,34.66,.	./.:0:.,.:.,.,.	0/0:56:23,33:.,77.63,.	0/0:11:5,6:.,15.25,.	0/0:35:17,18:.,48.52,.	0/0:9:4,5:.,12.48,.	0/0:62:35,27:.,85.95,.	0/0:51:25,26:.,70.7,.	0/0:56:33,23:.,77.63,.	0/0:52:32,20:.,72.09,.	./.:14:.,.:.,.,.	0/0:10:6,4:.,13.86,.	0/0:73:36,37:.,101.2,.	0/0:40:20,20:.,55.45,.	0/0:31:12,19:.,42.98,.	0/0:64:32,32:.,88.72,.	0/0:15:5,10:.,20.79,.	0/0:14:7,7:.,19.41,.
un	408757	4394	G	T	.	PASS	NS=76;AF=0.967,0.033	GT:DP:AD:GL	0/0:26:13,13:.,36.04,.	0/0:65:32,33:.,90.11,.	0/0:16:8,8:.,22.18,.	0/0:6:3,3:.,8.32,.	0/0:99:49,50:.,137.24,.	./.:0:.,.:.,.,.	0/0:18:9,9:.,24.95,.	0/0:15:7,8:.,20.79,.	0/0:63:31,32:.,87.34,.	0/0:42:21,21:.,58.22,.	0/0:35:17,18:.,48.52,.	0/0:18:9,9:.,24.95,.	0/0:8:4,4:.,11.09,.	./.:0:.,.:.,.,.	0/0:31:15,16:.,42.98,.	0/0:67:39,28:.,95.65,.	./.:0:.,.:.,.,.	0/0:15:7,8:.,20.79,.	0/0:34:17,17:.,47.13,.	./.:0:.,.:.,.,.	0/0:36:18,18:.,49.91,.	0/0:4:2,2:.,5.55,.	0/0:31:15,16:.,42.98,.	0/0:56:29,27:.,79.02,.	0/0:14:7,7:.,19.41,.	0/0:147:73,74:.,203.79,.	0/0:90:45,45:.,124.77,.	0/0:3:1,2:.,4.16,.	0/0:46:23,23:.,63.77,.	0/0:22:11,11:.,30.5,.	0/0:59:29,30:.,81.79,.	0/0:29:14,15:.,40.2,.	0/1:52:16,36:.,72.09,.	0/0:4:2,2:.,5.55,.	0/0:30:15,15:.,41.59,.	0/0:62:31,31:.,85.95,.	0/0:16:8,8:.,22.18,.	0/0:21:10,11:.,29.11,.	0/0:52:29,23:.,72.09,.	0/0:51:25,26:.,70.7,.	0/0:56:41,15:.,77.63,.	0/0:40:20,20:.,55.45,.	./.:0:.,.:.,.,.	0/0:102:58,44:.,141.4,.	./.:0:.,.:.,.,.	1/1:20:10,10:.,27.73,.	0/0:3:1,2:.,4.16,.	0/0:16:8,8:.,22.18,.	0/0:20:10,10:.,27.73,.	0/0:14:7,7:.,19.41,.	0/0:58:34,24:.,80.41,.	0/0:19:9,10:.,26.34,.	0/1:44:11,33:.,61,.	0/0:25:12,13:.,34.66,.	./.:0:.,.:.,.,.	0/0:45:22,23:.,62.38,.	0/0:33:16,17:.,45.75,.	0/0:113:56,57:.,156.65,.	0/0:67:33,34:.,92.88,.	0/1:97:52,45:.,134.47,.	0/0:53:26,27:.,73.47,.	0/0:23:11,12:.,31.88,.	0/0:31:15,16:.,42.98,.	0/0:12:6,6:.,16.64,.	./.:2:.,.:.,.,.	0/0:21:10,11:.,29.11,.	0/0:34:17,17:.,47.13,.	0/0:31:15,16:.,42.98,.	./.:0:.,.:.,.,.	./.:0:.,.:.,.,.	0/0:63:31,32:.,87.34,.	0/0:12:6,6:.,16.64,.	0/0:26:13,13:.,36.04,.	0/0:4:2,2:.,5.55,.	0/0:44:22,22:.,61,.	0/0:27:13,14:.,37.43,.	0/0:77:38,39:.,106.74,.	0/0:36:18,18:.,49.91,.	0/0:4:2,2:.,5.55,.	0/0:6:3,3:.,8.32,.	0/0:70:35,35:.,97.04,.	0/0:28:14,14:.,38.82,.	0/0:36:18,18:.,49.91,.	0/0:79:31,48:.,109.52,.	0/0:10:5,5:.,13.86,.	0/0:15:7,8:.,20.79,.
un	408796	4394	T	C	.	PASS	NS=76;AF=0.921,0.079	GT:DP:AD:GL	0/0:26:13,13:.,36.04,.	0/0:65:32,33:.,90.11,.	0/0:16:8,8:.,22.18,.	0/0:6:3,3:.,8.32,.	0/0:99:49,50:.,137.24,.	./.:0:.,.:.,.,.	0/0:18:9,9:.,24.95,.	0/0:15:7,8:.,20.79,.	0/0:63:31,32:.,87.34,.	0/0:42:21,21:.,58.22,.	0/0:35:17,18:.,48.52,.	0/0:18:9,9:.,24.95,.	0/0:8:4,4:.,11.09,.	./.:0:.,.:.,.,.	0/0:31:15,16:.,42.98,.	1/0:67:39,28:.,95.65,.	./.:0:.,.:.,.,.	0/0:15:7,8:.,20.79,.	0/0:34:17,17:.,47.13,.	./.:0:.,.:.,.,.	0/0:36:18,18:.,49.91,.	0/0:4:2,2:.,5.55,.	0/0:31:15,16:.,42.98,.	1/0:56:29,27:.,79.02,.	0/0:14:7,7:.,19.41,.	0/0:147:73,74:.,203.79,.	0/0:90:45,45:.,124.77,.	0/0:3:1,2:.,4.16,.	0/0:46:23,23:.,63.77,.	0/0:22:11,11:.,30.5,.	0/0:59:29,30:.,81.79,.	0/0:29:14,15:.,40.2,.	0/0:52:16,36:.,72.09,.	0/0:4:2,2:.,5.55,.	0/0:30:15,15:.,41.59,.	0/0:62:31,31:.,85.95,.	0/0:16:8,8:.,22.18,.	0/0:21:10,11:.,29.11,.	1/0:52:29,23:.,72.09,.	0/0:51:25,26:.,70.7,.	1/0:56:41,15:.,77.63,.	0/0:40:20,20:.,55.45,.	./.:0:.,.:.,.,.	1/0:102:58,44:.,141.4,.	./.:0:.,.:.,.,.	0/0:20:10,10:.,27.73,.	0/0:3:1,2:.,4.16,.	0/0:16:8,8:.,22.18,.	0/0:20:10,10:.,27.73,.	0/0:14:7,7:.,19.41,.	1/0:58:34,24:.,80.41,.	0/0:19:9,10:.,26.34,.	0/0:44:11,33:.,61,.	0/0:25:12,13:.,34.66,.	./.:0:.,.:.,.,.	0/0:45:22,23:.,62.38,.	0/0:33:16,17:.,45.75,.	0/0:113:56,57:.,156.65,.	0/0:67:33,34:.,92.88,.	0/0:97:52,45:.,134.47,.	0/0:53:26,27:.,73.47,.	0/0:23:11,12:.,31.88,.	0/0:31:15,16:.,42.98,.	0/0:12:6,6:.,16.64,.	./.:2:.,.:.,.,.	0/0:21:10,11:.,29.11,.	0/0:34:17,17:.,47.13,.	0/0:31:15,16:.,42.98,.	./.:0:.,.:.,.,.	./.:0:.,.:.,.,.	0/0:63:31,32:.,87.34,.	0/0:12:6,6:.,16.64,.	0/0:26:13,13:.,36.04,.	1/1:4:2,2:.,5.55,.	0/0:44:22,22:.,61,.	0/0:27:13,14:.,37.43,.	0/0:77:38,39:.,106.74,.	0/0:36:18,18:.,49.91,.	0/0:4:2,2:.,5.55,.	1/1:6:3,3:.,8.32,.	1/0:70:35,35:.,97.04,.	0/0:28:14,14:.,38.82,.	0/0:36:18,18:.,49.91,.	1/0:79:31,48:.,109.52,.	0/0:10:5,5:.,13.86,.	0/0:15:7,8:.,20.79,.
un	409383	4401	T	C	.	PASS	NS=79;AF=0.975,0.025	GT:DP:AD:GL	0/0:10:5,5:.,13.86,.	0/0:24:12,12:.,33.27,.	0/0:8:4,4:.,11.09,.	0/0:11:5,6:.,15.25,.	1/0:26:13,13:.,36.04,.	0/0:6:3,3:.,8.32,.	0/0:17:8,9:.,23.57,.	0/0:6:3,3:.,8.32,.	0/0:19:9,10:.,26.34,.	0/0:11:5,6:.,15.25,.	0/0:18:9,9:.,24.95,.	0/0:7:3,4:.,9.7,.	0/0:6:3,3:.,8.32,.	0/0:16:8,8:.,22.18,.	0/0:8:4,4:.,11.09,.	0/0:9:4,5:.,12.48,.	0/0:11:5,6:.,15.25,.	0/0:3:1,2:.,4.16,.	0/0:14:7,7:.,19.41,.	0/0:3:1,2:.,4.16,.	0/0:23:11,12:.,31.88,.	./.:0:.,.:.,.,.	0/0:11:5,6:.,15.25,.	0/0:11:5,6:.,15.25,.	0/0:6:3,3:.,8.32,.	0/0:26:13,13:.,36.04,.	0/0:23:11,12:.,31.88,.	./.:0:.,.:.,.,.	0/0:17:8,9:.,23.57,.	0/0:11:5,6:.,15.25,.	0/0:21:10,11:.,29.11,.	0/0:12:6,6:.,16.64,.	0/0:21:10,11:.,29.11,.	./.:2:.,.:.,.,.	0/0:22:11,11:.,30.5,.	0/0:16:8,8:.,22.18,.	0/0:6:3,3:.,8.32,.	0/0:16:8,8:.,22.18,.	0/0:27:13,14:.,37.43,.	0/0:18:9,9:.,24.95,.	0/0:19:9,10:.,26.34,.	0/0:4:2,2:.,5.55,.	0/0:4:2,2:.,5.55,.	0/0:24:12,12:.,33.27,.	0/0:24:12,12:.,33.27,.	1/0:11:3,8:.,15.25,.	0/0:7:3,4:.,9.7,.	0/0:10:5,5:.,13.86,.	0/0:7:3,4:.,9.7,.	0/0:5:2,3:.,6.93,.	1/0:23:12,11:.,31.88,.	0/0:6:3,3:.,8.32,.	0/0:11:5,6:.,15.25,.	0/0:4:2,2:.,5.55,.	0/0:24:12,12:.,33.27,.	1/0:25:12,13:.,34.66,.	0/0:12:6,6:.,16.64,.	0/0:20:10,10:.,27.73,.	0/0:16:8,8:.,22.18,.	0/0:12:6,6:.,16.64,.	0/0:23:11,12:.,31.88,.	0/0:11:5,6:.,15.25,.	0/0:7:3,4:.,9.7,.	0/0:8:4,4:.,11.09,.	0/0:3:1,2:.,4.16,.	0/0:8:4,4:.,11.09,.	0/0:7:3,4:.,9.7,.	0/0:12:6,6:.,16.64,.	./.:0:.,.:.,.,.	./.:0:.,.:.,.,.	0/0:19:9,10:.,26.34,.	0/0:14:7,7:.,19.41,.	0/0:8:4,4:.,11.09,.	./.:0:.,.:.,.,.	0/0:18:9,9:.,24.95,.	0/0:11:5,6:.,15.25,.	0/0:18:9,9:.,24.95,.	0/0:12:6,6:.,16.64,.	0/0:5:2,3:.,6.93,.	./.:0:.,.:.,.,.	0/0:35:17,18:.,48.52,.	0/0:6:3,3:.,8.32,.	0/0:9:4,5:.,12.48,.	0/0:26:13,13:.,36.04,.	0/0:3:1,2:.,4.16,.	0/0:6:3,3:.,8.32,.
un	440104	4731	A	C	.	PASS	NS=62;AF=0.823,0.177	GT:DP:AD:GL	0/0:12:6,6:.,16.64,.	0/0:10:5,5:.,13.86,.	0/0:7:3,4:.,9.7,.	0/0:6:3,3:.,8.32,.	1/1:8:4,4:.,11.09,.	0/1:4:1,3:.,6.93,.	1/1:5:2,3:.,6.93,.	0/0:8:4,4:.,11.09,.	0/0:20:10,10:.,27.73,.	0/1:15:7,8:.,20.79,.	0/0:6:3,3:.,8.32,.	0/1:11:5,6:.,15.25,.	./.:0:.,.:.,.,.	0/0:9:4,5:.,12.48,.	0/0:3:1,2:.,4.16,.	0/1:18:10,8:.,24.95,.	1/1:3:1,2:.,4.16,.	./.:2:.,.:.,.,.	./.:6:.,.:.,.,.	./.:2:.,.:.,.,.	0/0:12:6,6:.,16.64,.	./.:0:.,.:.,.,.	./.:0:.,.:.,.,.	0/0:5:2,3:.,6.93,.	./.:2:.,.:.,.,.	0/0:25:12,13:.,34.66,.	0/1:22:12,10:.,30.5,.	./.:2:.,.:.,.,.	0/0:4:2,2:.,5.55,.	./.:0:.,.:.,.,.	0/0:8:4,4:.,11.09,.	0/0:6:3,3:.,8.32,.	0/0:5:2,3:.,6.93,.	./.:0:.,.:.,.,.	1/1:7:3,4:.,9.7,.	./.:0:.,.:.,.,.	./.:2:.,.:.,.,.	0/0:9:4,5:.,12.48,.	0/0:15:7,8:.,20.79,.	0/0:10:5,5:.,13.86,.	0/0:8:4,4:.,11.09,.	0/1:12:6,6:.,16.64,.	./.:0:.,.:.,.,.	0/0:17:8,9:.,23.57,.	0/0:18:9,9:.,24.95,.	0/0:10:5,5:.,13.86,.	./.:6:.,.:.,.,.	0/0:10:5,5:.,13.86,.	0/0:10:5,5:.,13.86,.	0/0:16:8,8:.,22.18,.	1/1:14:7,7:.,19.41,.	0/0:6:3,3:.,8.32,.	0/0:11:5,6:.,15.25,.	0/0:5:2,3:.,6.93,.	./.:0:.,.:.,.,.	0/0:20:10,10:.,27.73,.	0/0:20:10,10:.,27.73,.	0/0:18:9,9:.,24.95,.	0/0:13:6,7:.,18.02,.	0/0:12:6,6:.,16.64,.	0/0:16:8,8:.,22.18,.	./.:2:.,.:.,.,.	1/1:3:1,2:.,4.16,.	./.:8:.,.:.,.,.	./.:0:.,.:.,.,.	0/0:8:4,4:.,11.09,.	0/0:7:3,4:.,9.7,.	0/0:13:6,7:.,18.02,.	./.:13:.,.:.,.,.	./.:0:.,.:.,.,.	0/1:12:4,8:.,16.64,.	0/0:12:6,6:.,16.64,.	./.:9:.,.:.,.,.	0/1:5:2,3:.,6.93,.	0/0:9:4,5:.,12.48,.	0/0:20:10,10:.,27.73,.	0/0:12:6,6:.,16.64,.	0/1:11:6,5:.,15.25,.	./.:2:.,.:.,.,.	./.:3:.,.:.,.,.	0/0:18:9,9:.,24.95,.	0/0:7:3,4:.,9.7,.	0/0:11:5,6:.,15.25,.	0/0:3:1,2:.,4.16,.	0/1:3:1,2:.,5.55,.	./.:2:.,.:.,.,.
un	440715	4738	T	G	.	PASS	NS=62;AF=0.984,0.016	GT:DP:AD:GL	0/0:6:3,3:.,8.32,.	0/0:8:4,4:.,16.64,.	0/0:4:2,2:.,5.55,.	0/0:4:2,2:.,6.93,.	./.:0:.,.:.,.,.	0/0:5:2,3:.,9.7,.	0/0:3:1,2:.,9.7,.	0/0:8:4,4:.,11.09,.	0/0:7:3,4:.,16.64,.	0/0:9:4,5:.,12.48,.	0/0:6:3,3:.,8.32,.	0/0:6:3,3:.,8.32,.	./.:0:.,.:.,.,.	0/0:2:1,1:.,5.55,.	0/0:5:2,3:.,11.09,.	0/0:9:4,5:.,12.48,.	0/0:7:3,4:.,11.09,.	./.:0:.,.:.,.,.	0/0:4:2,2:.,6.93,.	./.:0:.,.:.,.,.	0/0:18:9,9:.,24.95,.	0/0:3:1,2:.,4.16,.	./.:0:.,.:.,.,.	./.:0:.,.:.,.,.	./.:0:.,.:.,.,.	0/0:11:5,6:.,15.25,.	0/0:7:3,4:.,18.02,.	0/0:6:3,3:.,8.32,.	./.:0:.,.:.,.,.	0/0:3:1,2:.,9.7,.	0/0:7:3,4:.,13.86,.	0/0:4:2,2:.,5.55,.	0/0:8:4,4:.,11.09,.	./.:0:.,.:.,.,.	0/0:9:4,5:.,13.86,.	0/0:8:4,4:.,12.48,.	./.:0:.,.:.,.,.	0/0:7:3,4:.,11.09,.	0/0:7:3,4:.,11.09,.	0/0:10:5,5:.,13.86,.	1/0:11:4,7:.,15.25,.	./.:0:.,.:.,.,.	./.:0:.,.:.,.,.	0/0:12:6,6:.,16.64,.	./.:0:.,.:.,.,.	0/0:5:2,3:.,6.93,.	./.:0:.,.:.,.,.	0/0:4:2,2:.,5.55,.	0/0:4:2,2:.,11.09,.	./.:0:.,.:.,.,.	./.:0:.,.:.,.,.	0/0:4:2,2:.,5.55,.	0/0:6:3,3:.,8.32,.	0/0:9:4,5:.,15.25,.	./.:0:.,.:.,.,.	./.:0:.,.:.,.,.	0/0:7:3,4:.,9.7,.	0/0:8:4,4:.,13.86,.	0/0:6:3,3:.,8.32,.	0/0:5:2,3:.,6.93,.	0/0:8:4,4:.,12.48,.	./.:0:.,.:.,.,.	0/0:6:3,3:.,8.32,.	0/0:3:1,2:.,9.7,.	0/0:8:4,4:.,13.86,.	0/0:7:3,4:.,9.7,.	0/0:6:3,3:.,9.7,.	0/0:7:3,4:.,11.09,.	0/0:2:1,1:.,15.25,.	./.:0:.,.:.,.,.	0/0:10:5,5:.,13.86,.	0/0:7:3,4:.,11.09,.	./.:0:.,.:.,.,.	0/0:3:1,2:.,9.7,.	./.:0:.,.:.,.,.	1/0:6:3,3:.,11.09,.	./.:7:.,.:.,.,.	0/0:3:1,2:.,11.09,.	0/0:4:2,2:.,6.93,.	0/0:3:1,2:.,4.16,.	./.:0:.,.:.,.,.	0/0:6:3,3:.,8.32,.	0/0:9:4,5:.,12.48,.	0/0:9:4,5:.,12.48,.	0/0:3:1,2:.,6.93,.	0/0:6:3,3:.,8.32,.
un	441634	4747	G	T	.	PASS	NS=61;AF=0.721,0.279	GT:DP:AD:GL	./.:0:.,.:.,.,.	1/1:15:7,8:.,20.79,.	./.:0:.,.:.,.,.	0/1:15:4,11:.,20.79,.	0/0:56:28,28:.,77.63,.	0/0:13:6,7:.,18.02,.	0/0:24:12,12:.,33.27,.	0/1:11:8,3:.,15.25,.	0/0:20:10,10:.,27.73,.	./.:0:.,.:.,.,.	0/0:25:12,13:.,34.66,.	./.:0:.,.:.,.,.	0/0:4:2,2:.,5.55,.	1/1:10:5,5:.,13.86,.	0/1:16:11,5:.,22.18,.	0/0:19:9,10:.,26.34,.	./.:2:.,.:.,.,.	./.:0:.,.:.,.,.	0/0:17:8,9:.,23.57,.	./.:0:.,.:.,.,.	1/1:15:7,8:.,20.79,.	./.:0:.,.:.,.,.	0/1:20:10,10:.,27.73,.	./.:0:.,.:.,.,.	./.:0:.,.:.,.,.	0/0:28:14,14:.,38.82,.	0/0:15:7,8:.,20.79,.	0/0:4:2,2:.,5.55,.	0/0:18:9,9:.,24.95,.	0/0:21:10,11:.,29.11,.	./.:0:.,.:.,.,.	0/0:7:3,4:.,9.7,.	0/1:31:14,17:.,42.98,.	./.:2:.,.:.,.,.	0/0:18:9,9:.,24.95,.	0/0:23:11,12:.,31.88,.	./.:0:.,.:.,.,.	1/1:19:9,10:.,26.34,.	./.:0:.,.:.,.,.	1/1:9:4,5:.,12.48,.	0/0:17:8,9:.,23.57,.	./.:0:.,.:.,.,.	0/0:5:2,3:.,6.93,.	0/0:24:12,12:.,33.27,.	0/0:37:18,19:.,51.29,.	0/1:14:8,6:.,19.41,.	./.:0:.,.:.,.,.	0/0:17:8,9:.,23.57,.	./.:0:.,.:.,.,.	0/0:24:12,12:.,33.27,.	0/0:37:18,19:.,51.29,.	0/0:10:5,5:.,13.86,.	0/0:25:12,13:.,34.66,.	./.:0:.,.:.,.,.	0/0:23:11,12:.,31.88,.	0/1:22:11,11:.,30.5,.	0/0:25:12,13:.,34.66,.	0/1:51:25,26:.,70.7,.	0/0:40:20,20:.,55.45,.	0/0:30:15,15:.,41.59,.	0/1:30:8,22:.,41.59,.	0/0:13:6,7:.,18.02,.	1/1:10:5,5:.,13.86,.	0/0:11:5,6:.,15.25,.	0/0:9:4,5:.,12.48,.	./.:0:.,.:.,.,.	1/1:14:7,7:.,19.41,.	./.:0:.,.:.,.,.	./.:0:.,.:.,.,.	./.:0:.,.:.,.,.	1/1:12:6,6:.,16.64,.	0/1:14:7,7:.,19.41,.	./.:0:.,.:.,.,.	./.:0:.,.:.,.,.	0/1:24:16,8:.,33.27,.	0/0:10:5,5:.,13.86,.	1/1:15:7,8:.,20.79,.	0/0:25:12,13:.,34.66,.	0/0:8:4,4:.,11.09,.	1/1:3:1,2:.,4.16,.	0/1:40:18,22:.,55.45,.	0/0:10:5,5:.,13.86,.	0/1:20:12,8:.,27.73,.	./.:0:.,.:.,.,.	0/0:17:8,9:.,23.57,.	0/1:12:5,7:.,16.64,.
un	443401	4767	G	A	.	PASS	NS=70;AF=0.971,0.029	GT:DP:AD:GL	0/0:5:2,3:.,6.93,.	0/0:25:12,13:.,34.66,.	./.:2:.,.:.,.,.	1/0:16:10,6:.,22.18,.	0/0:31:15,16:.,42.98,.	0/0:7:4,3:.,9.7,.	0/0:15:8,7:.,20.79,.	0/0:9:4,5:.,12.48,.	0/0:35:18,17:.,48.52,.	0/0:19:9,10:.,26.34,.	./.:0:.,.:.,.,.	./.:2:.,.:.,.,.	0/0:3:1,2:.,4.16,.	0/0:15:10,5:.,20.79,.	0/0:10:5,5:.,13.86,.	0/0:16:8,8:.,22.18,.	0/0:6:3,3:.,8.32,.	./.:6:.,.:.,.,.	0/0:11:5,6:.,15.25,.	0/0:17:8,9:.,23.57,.	0/0:14:7,7:.,19.41,.	./.:0:.,.:.,.,.	0/0:8:4,4:.,11.09,.	0/0:8:4,4:.,11.09,.	0/0:11:5,6:.,15.25,.	0/0:35:18,17:.,48.52,.	0/0:27:13,14:.,37.43,.	./.:0:.,.:.,.,.	0/0:6:3,3:.,8.32,.	./.:2:.,.:.,.,.	0/0:20:12,8:.,27.73,.	0/0:12:6,6:.,16.64,.	0/0:22:11,11:.,30.5,.	./.:0:.,.:.,.,.	0/0:18:13,5:.,24.95,.	0/0:17:8,9:.,23.57,.	./.:0:.,.:.,.,.	0/0:22:12,10:.,30.5,.	0/0:11:5,6:.,15.25,.	0/0:5:2,3:.,6.93,.	0/0:18:9,9:.,24.95,.	0/0:9:4,5:.,12.48,.	./.:0:.,.:.,.,.	0/0:22:11,11:.,30.5,.	0/0:20:7,13:.,27.73,.	./.:0:.,.:.,.,.	0/0:3:1,2:.,4.16,.	0/0:11:3,8:.,15.25,.	0/0:6:3,3:.,8.32,.	0/0:12:6,6:.,16.64,.	0/0:16:8,8:.,22.18,.	0/0:9:4,5:.,12.48,.	0/0:14:7,7:.,19.41,.	0/0:5:2,3:.,6.93,.	0/0:13:6,7:.,18.02,.	./.:0:.,.:.,.,.	1/0:10:6,4:.,13.86,.	0/0:27:13,14:.,37.43,.	0/0:27:13,14:.,37.43,.	0/0:13:6,7:.,18.02,.	1/0:19:11,8:.,26.34,.	0/0:11:3,8:.,15.25,.	0/0:11:5,6:.,15.25,.	0/0:11:5,6:.,15.25,.	0/0:7:3,4:.,9.7,.	0/0:10:5,5:.,13.86,.	0/0:6:3,3:.,8.32,.	0/0:13:6,7:.,18.02,.	0/0:13:7,6:.,18.02,.	./.:0:.,.:.,.,.	0/0:16:7,9:.,22.18,.	0/0:9:4,5:.,12.48,.	0/0:8:4,4:.,11.09,.	./.:2:.,.:.,.,.	0/0:10:5,5:.,13.86,.	0/0:8:4,4:.,11.09,.	0/0:14:7,7:.,19.41,.	1/0:22:10,12:.,31.88,.	./.:0:.,.:.,.,.	./.:2:.,.:.,.,.	0/0:14:7,7:.,19.41,.	0/0:12:6,6:.,16.64,.	0/0:4:2,2:.,5.55,.	0/0:15:7,8:.,20.79,.	0/0:5:2,3:.,6.93,.	0/0:8:4,4:.,11.09,.
un	443471	4767	A	T	.	PASS	NS=67;AF=0.813,0.187	GT:DP:AD:GL	0/0:5:2,3:.,6.93,.	0/0:25:12,13:.,34.66,.	./.:2:.,.:.,.,.	0/0:16:10,6:.,22.18,.	0/0:31:15,16:.,42.98,.	0/1:7:4,3:.,9.7,.	0/1:15:8,7:.,20.79,.	./.:9:.,.:.,.,.	0/1:35:18,17:.,48.52,.	0/0:19:9,10:.,26.34,.	./.:0:.,.:.,.,.	./.:2:.,.:.,.,.	1/1:3:1,2:.,4.16,.	0/1:15:10,5:.,20.79,.	0/0:10:5,5:.,13.86,.	0/1:16:8,8:.,22.18,.	0/0:6:3,3:.,8.32,.	0/0:6:3,3:.,8.32,.	0/0:11:5,6:.,15.25,.	0/0:17:8,9:.,23.57,.	1/1:14:7,7:.,19.41,.	./.:0:.,.:.,.,.	0/1:8:4,4:.,11.09,.	0/0:8:4,4:.,11.09,.	0/0:11:5,6:.,15.25,.	0/1:35:18,17:.,48.52,.	0/1:27:13,14:.,37.43,.	./.:0:.,.:.,.,.	0/0:6:3,3:.,8.32,.	./.:2:.,.:.,.,.	0/1:20:12,8:.,27.73,.	./.:12:.,.:.,.,.	0/0:22:11,11:.,30.5,.	./.:0:.,.:.,.,.	0/1:18:13,5:.,24.95,.	0/1:17:8,9:.,23.57,.	./.:0:.,.:.,.,.	0/1:22:12,10:.,30.5,.	0/0:11:5,6:.,15.25,.	0/0:5:2,3:.,6.93,.	0/0:18:9,9:.,24.95,.	0/0:9:4,5:.,12.48,.	./.:0:.,.:.,.,.	0/0:22:11,11:.,30.5,.	0/1:20:7,13:.,27.73,.	./.:0:.,.:.,.,.	0/0:3:1,2:.,4.16,.	0/1:11:3,8:.,15.25,.	0/0:6:3,3:.,8.32,.	0/0:12:6,6:.,16.64,.	1/1:16:8,8:.,22.18,.	0/0:9:4,5:.,12.48,.	0/0:14:7,7:.,19.41,.	0/0:5:2,3:.,6.93,.	0/0:13:6,7:.,18.02,.	./.:0:.,.:.,.,.	0/0:10:6,4:.,13.86,.	0/0:27:13,14:.,37.43,.	0/0:27:13,14:.,37.43,.	0/0:13:6,7:.,18.02,.	0/0:19:11,8:.,26.34,.	0/1:11:3,8:.,15.25,.	0/0:11:5,6:.,15.25,.	0/0:11:5,6:.,15.25,.	0/0:7:3,4:.,9.7,.	./.:10:.,.:.,.,.	0/0:6:3,3:.,8.32,.	0/0:13:6,7:.,18.02,.	0/1:13:7,6:.,18.02,.	./.:0:.,.:.,.,.	0/1:16:7,9:.,22.18,.	0/0:9:4,5:.,12.48,.	0/0:8:4,4:.,11.09,.	./.:2:.,.:.,.,.	0/0:10:5,5:.,13.86,.	0/0:8:4,4:.,11.09,.	0/0:14:7,7:.,19.41,.	0/0:22:10,12:.,31.88,.	./.:0:.,.:.,.,.	./.:2:.,.:.,.,.	1/1:14:7,7:.,19.41,.	0/0:12:6,6:.,16.64,.	./.:4:.,.:.,.,.	0/0:15:7,8:.,20.79,.	0/0:5:2,3:.,6.93,.	0/0:8:4,4:.,11.09,.
un	449171	4829	C	G	.	PASS	NS=82;AF=0.811,0.189	GT:DP:AD:GL	0/0:9:4,5:.,12.48,.	0/0:34:17,17:.,47.13,.	0/0:10:5,5:.,13.86,.	0/1:11:7,4:.,16.64,.	0/0:51:25,26:.,70.7,.	0/0:7:3,4:.,9.7,.	0/0:18:11,7:.,24.95,.	0/0:6:3,3:.,8.32,.	0/1:41:17,24:.,56.84,.	0/0:38:19,19:.,52.68,.	0/1:15:11,4:.,20.79,.	1/1:14:7,7:.,19.41,.	0/0:4:2,2:.,5.55,.	0/0:30:15,15:.,41.59,.	0/0:16:8,8:.,22.18,.	0/0:37:18,19:.,51.29,.	0/0:20:10,10:.,27.73,.	0/0:4:2,2:.,5.55,.	0/1:20:9,11:.,27.73,.	0/1:17:10,7:.,23.57,.	1/1:29:14,15:.,40.2,.	./.:0:.,.:.,.,.	0/1:20:15,5:.,27.73,.	0/1:29:11,18:.,40.2,.	0/0:16:8,8:.,22.18,.	0/1:74:39,35:.,105.36,.	0/0:49:24,25:.,67.93,.	0/0:3:1,2:.,4.16,.	0/1:43:21,22:.,59.61,.	0/0:8:4,4:.,11.09,.	0/1:31:19,12:.,42.98,.	0/0:16:8,8:.,22.18,.	0/0:32:13,19:.,44.36,.	0/0:3:1,2:.,4.16,.	0/0:38:19,19:.,52.68,.	0/1:31:20,11:.,42.98,.	0/0:4:2,2:.,5.55,.	0/0:20:10,10:.,27.73,.	0/0:47:23,24:.,65.16,.	0/0:32:11,21:.,44.36,.	1/1:39:19,20:.,54.07,.	0/0:5:2,3:.,6.93,.	0/0:3:1,2:.,4.16,.	0/0:43:21,22:.,59.61,.	0/0:43:21,22:.,59.61,.	1/1:26:13,13:.,36.04,.	./.:3:.,.:.,.,.	0/1:9:3,6:.,12.48,.	0/0:18:10,8:.,24.95,.	./.:8:.,.:.,.,.	0/0:41:20,21:.,56.84,.	0/0:12:6,6:.,16.64,.	0/0:12:5,7:.,16.64,.	0/1:17:12,5:.,23.57,.	0/0:16:11,5:.,22.18,.	0/0:30:15,15:.,41.59,.	0/0:15:7,8:.,20.79,.	0/0:56:29,27:.,77.63,.	0/1:38:24,14:.,54.07,.	0/1:17:11,6:.,23.57,.	0/1:45:17,28:.,62.38,.	0/0:17:8,9:.,23.57,.	0/0:15:7,8:.,20.79,.	0/0:15:7,8:.,20.79,.	0/0:7:3,4:.,9.7,.	0/1:11:6,5:.,15.25,.	0/0:20:11,9:.,27.73,.	0/0:8:4,4:.,11.09,.	0/0:16:8,8:.,22.18,.	./.:0:.,.:.,.,.	0/0:28:17,11:.,38.82,.	0/0:13:6,7:.,18.02,.	1/1:17:8,9:.,23.57,.	0/0:7:3,4:.,9.7,.	0/1:29:16,13:.,40.2,.	0/1:29:14,15:.,40.2,.	0/0:35:17,18:.,48.52,.	0/0:31:15,16:.,42.98,.	0/0:7:3,4:.,9.7,.	0/1:3:1,2:.,6.93,.	0/0:39:19,20:.,54.07,.	0/0:6:3,3:.,11.09,.	0/0:24:12,12:.,33.27,.	0/1:47:26,21:.,65.16,.	0/0:7:3,4:.,9.7,.	0/0:16:8,8:.,22.18,.
un	449189	4829	T	A	.	PASS	NS=84;AF=0.988,0.012	GT:DP:AD:GL	0/0:9:4,5:.,12.48,.	0/0:34:17,17:.,47.13,.	0/0:10:5,5:.,13.86,.	0/0:11:7,4:.,16.64,.	0/0:51:25,26:.,70.7,.	0/0:7:3,4:.,9.7,.	0/0:18:11,7:.,24.95,.	0/0:6:3,3:.,8.32,.	0/0:41:17,24:.,56.84,.	0/0:38:19,19:.,52.68,.	0/0:15:11,4:.,20.79,.	0/0:14:7,7:.,19.41,.	0/0:4:2,2:.,5.55,.	0/0:30:15,15:.,41.59,.	0/0:16:8,8:.,22.18,.	0/0:37:18,19:.,51.29,.	0/0:20:10,10:.,27.73,.	0/0:4:2,2:.,5.55,.	0/0:20:9,11:.,27.73,.	0/0:17:10,7:.,23.57,.	0/0:29:14,15:.,40.2,.	./.:0:.,.:.,.,.	0/0:20:15,5:.,27.73,.	0/0:29:11,18:.,40.2,.	0/0:16:8,8:.,22.18,.	0/0:74:39,35:.,105.36,.	0/0:49:24,25:.,67.93,.	0/0:3:1,2:.,4.16,.	0/0:43:21,22:.,59.61,.	0/0:8:4,4:.,11.09,.	0/0:31:19,12:.,42.98,.	0/0:16:8,8:.,22.18,.	0/0:32:13,19:.,44.36,.	0/0:3:1,2:.,4.16,.	0/0:38:19,19:.,52.68,.	0/0:31:20,11:.,42.98,.	0/0:4:2,2:.,5.55,.	0/0:20:10,10:.,27.73,.	0/0:47:23,24:.,65.16,.	0/0:32:11,21:.,44.36,.	0/0:39:19,20:.,54.07,.	0/0:5:2,3:.,6.93,.	0/0:3:1,2:.,4.16,.	0/0:43:21,22:.,59.61,.	0/0:43:21,22:.,59.61,.	0/0:26:13,13:.,36.04,.	0/0:3:1,2:.,4.16,.	0/0:9:3,6:.,12.48,.	0/0:18:10,8:.,24.95,.	0/0:8:4,4:.,11.09,.	0/0:41:20,21:.,56.84,.	0/0:12:6,6:.,16.64,.	0/0:12:5,7:.,16.64,.	0/0:17:12,5:.,23.57,.	0/0:16:11,5:.,22.18,.	0/0:30:15,15:.,41.59,.	0/0:15:7,8:.,20.79,.	1/0:56:29,27:.,77.63,.	0/0:38:24,14:.,54.07,.	0/0:17:11,6:.,23.57,.	0/0:45:17,28:.,62.38,.	0/0:17:8,9:.,23.57,.	0/0:15:7,8:.,20.79,.	0/0:15:7,8:.,20.79,.	0/0:7:3,4:.,9.7,.	0/0:11:6,5:.,15.25,.	0/0:20:11,9:.,27.73,.	0/0:8:4,4:.,11.09,.	0/0:16:8,8:.,22.18,.	./.:0:.,.:.,.,.	0/0:28:17,11:.,38.82,.	0/0:13:6,7:.,18.02,.	0/0:17:8,9:.,23.57,.	0/0:7:3,4:.,9.7,.	0/0:29:16,13:.,40.2,.	0/0:29:14,15:.,40.2,.	0/0:35:17,18:.,48.52,.	0/0:31:15,16:.,42.98,.	0/0:7:3,4:.,9.7,.	0/0:3:1,2:.,6.93,.	0/0:39:19,20:.,54.07,.	1/0:6:3,3:.,11.09,.	0/0:24:12,12:.,33.27,.	0/0:47:26,21:.,65.16,.	0/0:7:3,4:.,9.7,.	0/0:16:8,8:.,22.18,.
un	449215	4829	G	A	.	PASS	NS=81;AF=0.907,0.093	GT:DP:AD:GL	0/0:9:4,5:.,12.48,.	0/0:34:17,17:.,47.13,.	./.:10:.,.:.,.,.	0/0:11:7,4:.,16.64,.	0/0:51:25,26:.,70.7,.	0/0:7:3,4:.,9.7,.	1/0:18:11,7:.,24.95,.	0/0:6:3,3:.,8.32,.	0/0:41:17,24:.,56.84,.	0/0:38:19,19:.,52.68,.	0/0:15:11,4:.,20.79,.	0/0:14:7,7:.,19.41,.	0/0:4:2,2:.,5.55,.	0/0:30:15,15:.,41.59,.	1/0:16:8,8:.,22.18,.	0/0:37:18,19:.,51.29,.	0/0:20:10,10:.,27.73,.	0/0:4:2,2:.,5.55,.	0/0:20:9,11:.,27.73,.	0/0:17:10,7:.,23.57,.	0/0:29:14,15:.,40.2,.	./.:0:.,.:.,.,.	0/0:20:15,5:.,27.73,.	0/0:29:11,18:.,40.2,.	0/0:16:8,8:.,22.18,.	0/0:74:39,35:.,105.36,.	0/0:49:24,25:.,67.93,.	1/1:3:1,2:.,4.16,.	0/0:43:21,22:.,59.61,.	0/0:8:4,4:.,11.09,.	0/0:31:19,12:.,42.98,.	0/0:16:8,8:.,22.18,.	1/0:32:13,19:.,44.36,.	0/0:3:1,2:.,4.16,.	0/0:38:19,19:.,52.68,.	1/0:31:20,11:.,42.98,.	0/0:4:2,2:.,5.55,.	0/0:20:10,10:.,27.73,.	0/0:47:23,24:.,65.16,.	1/0:32:11,21:.,44.36,.	0/0:39:19,20:.,54.07,.	0/0:5:2,3:.,6.93,.	0/0:3:1,2:.,4.16,.	0/0:43:21,22:.,59.61,.	0/0:43:21,22:.,59.61,.	0/0:26:13,13:.,36.04,.	./.:3:.,.:.,.,.	0/0:9:3,6:.,12.48,.	1/0:18:10,8:.,24.95,.	0/0:8:4,4:.,11.09,.	0/0:41:20,21:.,56.84,.	0/0:12:6,6:.,16.64,.	1/0:12:5,7:.,16.64,.	0/0:17:12,5:.,23.57,.	1/0:16:11,5:.,22.18,.	1/1:30:15,15:.,41.59,.	0/0:15:7,8:.,20.79,.	0/0:56:29,27:.,77.63,.	0/0:38:24,14:.,54.07,.	0/0:17:11,6:.,23.57,.	1/0:45:17,28:.,62.38,.	0/0:17:8,9:.,23.57,.	0/0:15:7,8:.,20.79,.	0/0:15:7,8:.,20.79,.	./.:7:.,.:.,.,.	0/0:11:6,5:.,15.25,.	1/0:20:11,9:.,27.73,.	0/0:8:4,4:.,11.09,.	0/0:16:8,8:.,22.18,.	./.:0:.,.:.,.,.	1/0:28:17,11:.,38.82,.	0/0:13:6,7:.,18.02,.	0/0:17:8,9:.,23.57,.	0/0:7:3,4:.,9.7,.	0/0:29:16,13:.,40.2,.	0/0:29:14,15:.,40.2,.	0/0:35:17,18:.,48.52,.	0/0:31:15,16:.,42.98,.	0/0:7:3,4:.,9.7,.	0/0:3:1,2:.,6.93,.	0/0:39:19,20:.,54.07,.	0/0:6:3,3:.,11.09,.	0/0:24:12,12:.,33.27,.	0/0:47:26,21:.,65.16,.	0/0:7:3,4:.,9.7,.	0/0:16:8,8:.,22.18,.
un	450942	4848	A	C	.	PASS	NS=66;AF=0.917,0.083	GT:DP:AD:GL	0/0:21:11,10:.,38.82,.	0/0:12:6,6:.,16.64,.	./.:0:.,.:.,.,.	0/0:8:4,4:.,11.09,.	./.:0:.,.:.,.,.	0/0:13:6,7:.,18.02,.	0/0:19:9,10:.,26.34,.	./.:0:.,.:.,.,.	0/0:53:31,22:.,73.47,.	0/0:16:8,8:.,22.18,.	0/0:23:11,12:.,31.88,.	0/1:23:15,8:.,40.2,.	0/0:4:2,2:.,5.55,.	0/0:14:8,6:.,19.41,.	0/0:8:4,4:.,11.09,.	0/1:32:14,18:.,55.45,.	./.:0:.,.:.,.,.	0/1:11:7,4:.,18.02,.	0/0:31:19,12:.,42.98,.	0/0:16:8,8:.,22.18,.	0/0:41:20,21:.,56.84,.	0/0:4:2,2:.,5.55,.	0/0:8:4,4:.,11.09,.	0/1:45:27,18:.,80.41,.	0/1:38:21,17:.,54.07,.	./.:0:.,.:.,.,.	0/0:34:17,17:.,47.13,.	./.:0:.,.:.,.,.	0/0:36:20,16:.,62.38,.	./.:0:.,.:.,.,.	0/0:16:8,8:.,22.18,.	0/0:25:14,11:.,36.04,.	0/0:43:22,21:.,83.18,.	./.:0:.,.:.,.,.	0/0:41:10,31:.,56.84,.	0/0:17:8,9:.,23.57,.	./.:0:.,.:.,.,.	0/1:51:28,23:.,91.5,.	./.:0:.,.:.,.,.	0/0:32:20,12:.,44.36,.	0/1:29:14,15:.,54.07,.	0/0:6:3,3:.,8.32,.	./.:0:.,.:.,.,.	0/1:68:37,31:.,95.65,.	0/0:37:22,15:.,51.29,.	0/0:26:13,13:.,47.13,.	./.:5:.,.:.,.,.	./.:0:.,.:.,.,.	./.:0:.,.:.,.,.	0/0:13:6,7:.,40.2,.	0/0:54:35,19:.,77.63,.	0/0:11:5,6:.,15.25,.	0/0:20:10,10:.,27.73,.	0/0:14:7,7:.,19.41,.	0/0:34:17,17:.,47.13,.	0/0:17:8,9:.,23.57,.	./.:0:.,.:.,.,.	0/0:20:10,10:.,27.73,.	0/0:14:7,7:.,19.41,.	0/1:57:28,29:.,79.02,.	0/1:33:17,16:.,63.77,.	0/0:12:6,6:.,16.64,.	0/0:21:10,11:.,29.11,.	./.:0:.,.:.,.,.	./.:2:.,.:.,.,.	0/0:22:11,11:.,30.5,.	0/0:18:9,9:.,24.95,.	0/0:24:14,10:.,33.27,.	0/0:21:10,11:.,29.11,.	./.:0:.,.:.,.,.	0/0:20:10,10:.,27.73,.	0/0:5:2,3:.,6.93,.	0/1:16:12,4:.,22.18,.	./.:0:.,.:.,.,.	0/0:28:12,16:.,38.82,.	0/0:29:10,19:.,40.2,.	0/0:17:8,9:.,23.57,.	0/0:4:2,2:.,5.55,.	0/0:4:2,2:.,5.55,.	./.:4:.,.:.,.,.	0/0:56:28,28:.,77.63,.	0/0:25:12,13:.,34.66,.	0/0:24:12,12:.,33.27,.	0/0:12:6,6:.,16.64,.	0/0:13:6,7:.,40.2,.	0/0:3:1,2:.,4.16,.
un	450965	4848	G	C	.	PASS	NS=66;AF=0.750,0.250	GT:DP:AD:GL	0/0:21:11,10:.,38.82,.	0/0:12:6,6:.,16.64,.	./.:0:.,.:.,.,.	0/0:8:4,4:.,11.09,.	./.:0:.,.:.,.,.	0/0:13:6,7:.,18.02,.	0/0:19:9,10:.,26.34,.	./.:0:.,.:.,.,.	1/0:53:31,22:.,73.47,.	1/0:16:8,8:.,22.18,.	0/0:23:11,12:.,31.88,.	1/0:23:15,8:.,40.2,.	0/0:4:2,2:.,5.55,.	1/0:14:8,6:.,19.41,.	0/0:8:4,4:.,11.09,.	1/0:32:14,18:.,55.45,.	./.:0:.,.:.,.,.	0/0:11:7,4:.,18.02,.	1/0:31:19,12:.,42.98,.	0/0:16:8,8:.,22.18,.	0/0:41:20,21:.,56.84,.	0/0:4:2,2:.,5.55,.	0/0:8:4,4:.,11.09,.	1/0:45:27,18:.,80.41,.	0/0:38:21,17:.,54.07,.	./.:0:.,.:.,.,.	1/0:34:17,17:.,47.13,.	./.:0:.,.:.,.,.	1/0:36:20,16:.,62.38,.	./.:0:.,.:.,.,.	1/1:16:8,8:.,22.18,.	1/0:25:14,11:.,36.04,.	0/0:43:22,21:.,83.18,.	./.:0:.,.:.,.,.	1/0:41:10,31:.,56.84,.	1/1:17:8,9:.,23.57,.	./.:0:.,.:.,.,.	0/0:51:28,23:.,91.5,.	./.:0:.,.:.,.,.	1/0:32:20,12:.,44.36,.	0/0:29:14,15:.,54.07,.	1/1:6:3,3:.,8.32,.	./.:0:.,.:.,.,.	0/0:68:37,31:.,95.65,.	1/0:37:22,15:.,51.29,.	0/0:26:13,13:.,47.13,.	1/0:5:3,2:.,8.32,.	./.:0:.,.:.,.,.	./.:0:.,.:.,.,.	0/0:13:6,7:.,40.2,.	0/0:54:35,19:.,77.63,.	1/1:11:5,6:.,15.25,.	1/1:20:10,10:.,27.73,.	0/0:14:7,7:.,19.41,.	0/0:34:17,17:.,47.13,.	0/0:17:8,9:.,23.57,.	./.:0:.,.:.,.,.	0/0:20:10,10:.,27.73,.	0/0:14:7,7:.,19.41,.	0/0:57:28,29:.,79.02,.	0/0:33:17,16:.,63.77,.	1/1:12:6,6:.,16.64,.	0/0:21:10,11:.,29.11,.	./.:0:.,.:.,.,.	./.:2:.,.:.,.,.	0/0:22:11,11:.,30.5,.	0/0:18:9,9:.,24.95,.	1/0:24:14,10:.,33.27,.	0/0:21:10,11:.,29.11,.	./.:0:.,.:.,.,.	0/0:20:10,10:.,27.73,.	./.:5:.,.:.,.,.	0/0:16:12,4:.,22.18,.	./.:0:.,.:.,.,.	1/0:28:12,16:.,38.82,.	1/0:29:10,19:.,40.2,.	1/1:17:8,9:.,23.57,.	1/1:4:2,2:.,5.55,.	0/0:4:2,2:.,5.55,.	0/0:4:2,2:.,5.55,.	0/0:56:28,28:.,77.63,.	0/0:25:12,13:.,34.66,.	0/0:24:12,12:.,33.27,.	./.:12:.,.:.,.,.	0/0:13:6,7:.,40.2,.	0/0:3:1,2:.,4.16,.
un	450974	4848	A	C	.	PASS	NS=65;AF=0.500,0.500	GT:DP:AD:GL	0/1:21:11,10:.,38.82,.	0/0:12:6,6:.,16.64,.	./.:0:.,.:.,.,.	0/0:8:4,4:.,11.09,.	./.:0:.,.:.,.,.	0/0:13:6,7:.,18.02,.	0/0:19:9,10:.,26.34,.	./.:0:.,.:.,.,.	0/1:53:22,31:.,73.47,.	0/1:16:8,8:.,22.18,.	0/0:23:11,12:.,31.88,.	1/1:23:15,8:.,40.2,.	./.:4:.,.:.,.,.	0/1:14:6,8:.,19.41,.	0/0:8:4,4:.,11.09,.	1/1:32:14,18:.,55.45,.	./.:0:.,.:.,.,.	0/1:11:7,4:.,18.02,.	1/1:31:19,12:.,42.98,.	0/0:16:8,8:.,22.18,.	0/0:41:20,21:.,56.84,.	./.:4:.,.:.,.,.	0/0:8:4,4:.,11.09,.	1/1:45:27,18:.,80.41,.	1/1:38:21,17:.,54.07,.	./.:0:.,.:.,.,.	0/1:34:17,17:.,47.13,.	./.:0:.,.:.,.,.	0/1:36:16,20:.,62.38,.	./.:0:.,.:.,.,.	1/1:16:8,8:.,22.18,.	0/1:25:11,14:.,36.04,.	0/1:43:22,21:.,83.18,.	./.:0:.,.:.,.,.	0/1:41:31,10:.,56.84,.	1/1:17:8,9:.,23.57,.	./.:0:.,.:.,.,.	1/1:51:28,23:.,91.5,.	./.:0:.,.:.,.,.	0/1:32:12,20:.,44.36,.	1/1:29:14,15:.,54.07,.	1/1:6:3,3:.,8.32,.	./.:0:.,.:.,.,.	1/1:68:37,31:.,95.65,.	0/1:37:15,22:.,51.29,.	0/1:26:13,13:.,47.13,.	1/1:5:3,2:.,8.32,.	./.:0:.,.:.,.,.	./.:0:.,.:.,.,.	0/0:13:6,7:.,40.2,.	0/1:54:35,19:.,77.63,.	1/1:11:5,6:.,15.25,.	1/1:20:10,10:.,27.73,.	0/0:14:7,7:.,19.41,.	0/0:34:17,17:.,47.13,.	0/0:17:8,9:.,23.57,.	./.:0:.,.:.,.,.	0/0:20:10,10:.,27.73,.	0/0:14:7,7:.,19.41,.	1/1:57:28,29:.,79.02,.	0/1:33:17,16:.,63.77,.	1/1:12:6,6:.,16.64,.	0/0:21:10,11:.,29.11,.	./.:0:.,.:.,.,.	./.:2:.,.:.,.,.	0/0:22:11,11:.,30.5,.	0/0:18:9,9:.,24.95,.	0/1:24:10,14:.,33.27,.	0/0:21:10,11:.,29.11,.	./.:0:.,.:.,.,.	0/0:20:10,10:.,27.73,.	./.:5:.,.:.,.,.	1/1:16:12,4:.,22.18,.	./.:0:.,.:.,.,.	0/1:28:16,12:.,38.82,.	1/1:29:10,19:.,40.2,.	1/1:17:8,9:.,23.57,.	1/1:4:2,2:.,5.55,.	1/1:4:2,2:.,5.55,.	1/1:4:2,2:.,5.55,.	0/0:56:28,28:.,77.63,.	0/0:25:12,13:.,34.66,.	0/0:24:12,12:.,33.27,.	1/1:12:6,6:.,16.64,.	1/1:13:6,7:.,40.2,.	0/0:3:1,2:.,4.16,.
un	451022	4848	A	T	.	PASS	NS=68;AF=0.978,0.022	GT:DP:AD:GL	0/0:21:11,10:.,38.82,.	0/0:12:6,6:.,16.64,.	./.:0:.,.:.,.,.	0/0:8:4,4:.,11.09,.	./.:0:.,.:.,.,.	0/0:13:6,7:.,18.02,.	0/0:19:9,10:.,26.34,.	./.:0:.,.:.,.,.	0/0:53:31,22:.,73.47,.	0/0:16:8,8:.,22.18,.	0/0:23:11,12:.,31.88,.	0/0:23:15,8:.,40.2,.	0/0:4:2,2:.,5.55,.	0/0:14:8,6:.,19.41,.	0/0:8:4,4:.,11.09,.	0/0:32:14,18:.,55.45,.	./.:0:.,.:.,.,.	0/0:11:7,4:.,18.02,.	0/1:31:19,12:.,42.98,.	0/0:16:8,8:.,22.18,.	0/0:41:20,21:.,56.84,.	0/0:4:2,2:.,5.55,.	0/0:8:4,4:.,11.09,.	0/0:45:27,18:.,80.41,.	0/0:38:21,17:.,54.07,.	./.:0:.,.:.,.,.	0/0:34:17,17:.,47.13,.	./.:0:.,.:.,.,.	0/0:36:20,16:.,50.6,.	./.:0:.,.:.,.,.	0/0:16:8,8:.,22.18,.	0/0:25:14,11:.,36.04,.	0/0:43:22,21:.,83.18,.	./.:0:.,.:.,.,.	0/0:41:10,31:.,56.84,.	0/0:17:8,9:.,23.57,.	./.:0:.,.:.,.,.	0/0:51:28,23:.,91.5,.	./.:0:.,.:.,.,.	0/0:32:20,12:.,44.36,.	0/0:29:14,15:.,54.07,.	0/0:6:3,3:.,8.32,.	./.:0:.,.:.,.,.	0/0:68:37,31:.,95.65,.	0/0:37:22,15:.,51.29,.	0/0:26:13,13:.,47.13,.	0/0:5:3,2:.,8.32,.	./.:0:.,.:.,.,.	./.:0:.,.:.,.,.	0/0:13:6,7:.,40.2,.	0/0:54:35,19:.,77.63,.	0/0:11:5,6:.,15.25,.	0/0:20:10,10:.,27.73,.	0/0:14:7,7:.,19.41,.	0/0:34:17,17:.,47.13,.	0/0:17:8,9:.,23.57,.	./.:0:.,.:.,.,.	0/0:20:10,10:.,27.73,.	0/0:14:7,7:.,19.41,.	0/0:57:28,29:.,79.02,.	0/0:33:17,16:.,63.77,.	0/0:12:6,6:.,16.64,.	0/0:21:10,11:.,29.11,.	./.:0:.,.:.,.,.	./.:2:.,.:.,.,.	0/0:22:11,11:.,30.5,.	0/0:18:9,9:.,24.95,.	0/0:24:14,10:.,33.27,.	0/0:21:10,11:.,29.11,.	./.:0:.,.:.,.,.	0/0:20:10,10:.,27.73,.	0/0:5:2,3:.,6.93,.	0/0:16:12,4:.,22.18,.	./.:0:.,.:.,.,.	0/0:28:12,16:.,38.82,.	0/0:29:10,19:.,40.2,.	0/0:17:8,9:.,23.57,.	0/0:4:2,2:.,5.55,.	1/1:4:2,2:.,5.55,.	0/0:4:2,2:.,5.55,.	0/0:56:28,28:.,77.63,.	0/0:25:12,13:.,34.66,.	0/0:24:12,12:.,33.27,.	0/0:12:6,6:.,16.64,.	0/0:13:6,7:.,40.2,.	0/0:3:1,2:.,4.16,.
un	453074	4871	A	G	.	PASS	NS=71;AF=0.817,0.183	GT:DP:AD:GL	0/1:9:5,4:.,12.48,.	0/1:24:13,11:.,33.27,.	0/1:6:3,3:.,9.7,.	0/0:13:6,7:.,18.02,.	0/0:37:18,19:.,51.29,.	./.:4:.,.:.,.,.	0/0:15:7,8:.,20.79,.	1/1:7:3,4:.,9.7,.	0/0:27:13,14:.,37.43,.	0/0:11:5,6:.,15.25,.	0/0:16:8,8:.,22.18,.	0/1:11:3,8:.,15.25,.	0/0:4:2,2:.,5.55,.	0/0:10:5,5:.,13.86,.	./.:10:.,.:.,.,.	0/0:21:10,11:.,29.11,.	0/1:9:6,3:.,12.48,.	./.:7:.,.:.,.,.	0/0:8:4,4:.,11.09,.	./.:6:.,.:.,.,.	0/1:22:10,12:.,31.88,.	./.:0:.,.:.,.,.	0/0:7:3,4:.,9.7,.	0/1:21:8,13:.,29.11,.	0/0:12:6,6:.,16.64,.	0/1:41:28,13:.,56.84,.	0/0:24:12,12:.,33.27,.	./.:0:.,.:.,.,.	0/0:26:13,13:.,36.04,.	0/0:9:4,5:.,12.48,.	0/0:19:9,10:.,26.34,.	./.:10:.,.:.,.,.	0/0:11:5,6:.,15.25,.	0/0:3:1,2:.,4.16,.	0/1:33:16,17:.,45.75,.	0/0:20:10,10:.,27.73,.	0/0:10:5,5:.,13.86,.	0/1:18:10,8:.,24.95,.	0/0:37:18,19:.,51.29,.	0/0:21:10,11:.,29.11,.	0/1:22:16,6:.,30.5,.	0/1:4:2,2:.,5.55,.	0/0:3:1,2:.,4.16,.	0/1:31:15,16:.,42.98,.	0/0:34:17,17:.,47.13,.	0/0:4:2,2:.,5.55,.	./.:0:.,.:.,.,.	0/0:6:3,3:.,18.02,.	0/0:9:4,5:.,12.48,.	0/0:12:6,6:.,16.64,.	0/1:23:7,16:.,31.88,.	0/0:6:3,3:.,8.32,.	0/0:4:2,2:.,5.55,.	0/0:8:4,4:.,11.09,.	0/1:15:9,6:.,20.79,.	0/0:21:10,11:.,29.11,.	0/0:7:3,4:.,9.7,.	0/0:35:17,18:.,48.52,.	0/0:27:13,14:.,37.43,.	1/1:9:4,5:.,12.48,.	0/0:23:11,12:.,31.88,.	1/1:8:4,4:.,11.09,.	0/0:5:2,3:.,6.93,.	./.:2:.,.:.,.,.	./.:0:.,.:.,.,.	./.:6:.,.:.,.,.	0/0:8:4,4:.,11.09,.	0/1:9:5,4:.,12.48,.	0/0:3:1,2:.,4.16,.	./.:0:.,.:.,.,.	0/0:23:11,12:.,31.88,.	./.:0:.,.:.,.,.	0/0:13:6,7:.,18.02,.	./.:2:.,.:.,.,.	0/1:24:9,15:.,33.27,.	0/1:15:6,9:.,20.79,.	0/0:26:13,13:.,36.04,.	0/0:14:7,7:.,19.41,.	0/0:4:2,2:.,5.55,.	0/0:3:1,2:.,4.16,.	0/1:29:17,12:.,40.2,.	./.:0:.,.:.,.,.	0/0:9:4,5:.,12.48,.	0/0:25:12,13:.,34.66,.	0/0:10:5,5:.,13.86,.	0/1:7:3,4:.,9.7,.
un	461066	4957	T	C	.	PASS	NS=64;AF=0.922,0.078	GT:DP:AD:GL	0/0:15:7,8:.,20.79,.	0/0:15:10,5:.,20.79,.	0/0:6:3,3:.,8.32,.	1/0:11:6,5:.,15.25,.	0/0:21:10,11:.,29.11,.	./.:2:.,.:.,.,.	0/0:3:1,2:.,4.16,.	./.:0:.,.:.,.,.	0/0:16:8,8:.,22.18,.	0/0:15:11,4:.,20.79,.	0/0:9:6,3:.,12.48,.	0/0:6:3,3:.,8.32,.	./.:0:.,.:.,.,.	1/0:8:3,5:.,11.09,.	0/0:9:5,4:.,12.48,.	0/0:6:3,3:.,8.32,.	0/0:8:4,4:.,11.09,.	1/0:4:2,2:.,5.55,.	0/0:8:4,4:.,11.09,.	./.:2:.,.:.,.,.	./.:0:.,.:.,.,.	./.:0:.,.:.,.,.	0/0:7:4,3:.,9.7,.	0/0:10:5,5:.,13.86,.	0/0:4:2,2:.,5.55,.	1/0:11:7,4:.,16.64,.	./.:9:.,.:.,.,.	0/0:4:2,2:.,5.55,.	0/0:15:7,8:.,20.79,.	./.:8:.,.:.,.,.	0/0:14:8,6:.,19.41,.	0/0:9:4,5:.,12.48,.	1/0:17:6,11:.,23.57,.	1/0:7:3,4:.,11.09,.	./.:2:.,.:.,.,.	0/0:9:4,5:.,12.48,.	./.:0:.,.:.,.,.	0/0:14:9,5:.,19.41,.	./.:0:.,.:.,.,.	./.:9:.,.:.,.,.	0/0:5:2,3:.,6.93,.	0/0:14:7,7:.,19.41,.	./.:2:.,.:.,.,.	0/0:12:6,6:.,16.64,.	./.:7:.,.:.,.,.	./.:6:.,.:.,.,.	./.:0:.,.:.,.,.	0/0:9:6,3:.,12.48,.	0/0:11:5,6:.,15.25,.	0/0:7:3,4:.,11.09,.	1/0:11:7,4:.,15.25,.	./.:0:.,.:.,.,.	0/0:6:3,3:.,8.32,.	0/0:8:4,4:.,11.09,.	0/0:13:6,7:.,18.02,.	0/0:20:10,10:.,27.73,.	1/0:17:6,11:.,23.57,.	0/0:9:3,6:.,12.48,.	0/0:6:3,3:.,8.32,.	1/0:13:5,8:.,18.02,.	./.:5:.,.:.,.,.	0/0:12:7,5:.,16.64,.	0/0:3:1,2:.,4.16,.	0/0:7:3,4:.,9.7,.	0/0:11:5,6:.,15.25,.	0/0:6:3,3:.,8.32,.	0/0:11:5,6:.,15.25,.	0/0:10:5,5:.,13.86,.	0/0:9:4,5:.,12.48,.	./.:0:.,.:.,.,.	0/0:16:5,11:.,22.18,.	0/0:5:2,3:.,6.93,.	0/0:6:3,3:.,8.32,.	./.:2:.,.:.,.,.	0/0:14:7,7:.,19.41,.	0/0:8:4,4:.,11.09,.	0/0:5:2,3:.,6.93,.	0/0:16:8,8:.,22.18,.	1/0:6:3,3:.,9.7,.	./.:0:.,.:.,.,.	0/0:17:8,9:.,23.57,.	0/0:8:4,4:.,11.09,.	0/0:18:9,9:.,24.95,.	0/0:9:4,5:.,12.48,.	0/0:4:2,2:.,5.55,.	./.:0:.,.:.,.,.
un	461095	4957	A	G	.	PASS	NS=66;AF=0.689,0.311	GT:DP:AD:GL	0/0:15:7,8:.,20.79,.	0/1:15:10,5:.,20.79,.	0/0:6:3,3:.,8.32,.	0/0:11:6,5:.,15.25,.	0/0:21:10,11:.,29.11,.	./.:2:.,.:.,.,.	0/0:3:1,2:.,4.16,.	./.:0:.,.:.,.,.	1/1:16:8,8:.,22.18,.	0/1:15:11,4:.,20.79,.	0/1:9:6,3:.,12.48,.	0/0:6:3,3:.,8.32,.	./.:0:.,.:.,.,.	0/1:8:3,5:.,11.09,.	0/1:9:5,4:.,12.48,.	0/0:6:3,3:.,8.32,.	1/1:8:4,4:.,11.09,.	0/0:4:2,2:.,5.55,.	0/0:8:4,4:.,11.09,.	./.:2:.,.:.,.,.	./.:0:.,.:.,.,.	./.:0:.,.:.,.,.	0/1:7:4,3:.,9.7,.	0/0:10:5,5:.,13.86,.	0/1:4:2,2:.,5.55,.	0/0:11:7,4:.,16.64,.	0/0:9:4,5:.,12.48,.	0/0:4:2,2:.,5.55,.	0/0:15:7,8:.,20.79,.	./.:8:.,.:.,.,.	0/1:14:8,6:.,19.41,.	1/1:9:4,5:.,12.48,.	0/0:17:6,11:.,23.57,.	0/1:7:3,4:.,11.09,.	./.:2:.,.:.,.,.	1/1:9:4,5:.,12.48,.	./.:0:.,.:.,.,.	0/1:14:9,5:.,19.41,.	./.:0:.,.:.,.,.	0/0:9:4,5:.,12.48,.	0/0:5:2,3:.,6.93,.	0/1:14:7,7:.,19.41,.	./.:2:.,.:.,.,.	1/1:12:6,6:.,16.64,.	0/0:7:3,4:.,9.7,.	0/0:6:3,3:.,8.32,.	./.:0:.,.:.,.,.	0/1:9:6,3:.,12.48,.	0/0:11:5,6:.,15.25,.	0/1:7:3,4:.,11.09,.	0/0:11:7,4:.,15.25,.	./.:0:.,.:.,.,.	0/0:6:3,3:.,8.32,.	./.:8:.,.:.,.,.	1/1:13:6,7:.,18.02,.	0/0:20:10,10:.,27.73,.	0/1:17:6,11:.,23.57,.	0/1:9:3,6:.,12.48,.	0/0:6:3,3:.,8.32,.	0/0:13:5,8:.,18.02,.	0/0:5:2,3:.,6.93,.	0/1:12:7,5:.,16.64,.	1/1:3:1,2:.,4.16,.	0/0:7:3,4:.,9.7,.	1/1:11:5,6:.,15.25,.	1/1:6:3,3:.,8.32,.	1/1:11:5,6:.,15.25,.	0/0:10:5,5:.,13.86,.	0/0:9:4,5:.,12.48,.	./.:0:.,.:.,.,.	0/1:16:5,11:.,22.18,.	./.:5:.,.:.,.,.	0/0:6:3,3:.,8.32,.	./.:2:.,.:.,.,.	0/0:14:7,7:.,19.41,.	0/0:8:4,4:.,11.09,.	0/1:5:2,3:.,6.93,.	0/0:16:8,8:.,22.18,.	0/0:6:3,3:.,9.7,.	./.:0:.,.:.,.,.	1/1:17:8,9:.,23.57,.	./.:8:.,.:.,.,.	0/0:18:9,9:.,24.95,.	0/1:9:4,5:.,12.48,.	0/0:4:2,2:.,5.55,.	./.:0:.,.:.,.,.
un	461121	4957	A	G	.	PASS	NS=67;AF=0.940,0.060	GT:DP:AD:GL	0/0:15:7,8:.,20.79,.	0/0:15:10,5:.,20.79,.	0/0:6:3,3:.,8.32,.	0/0:11:6,5:.,15.25,.	0/0:21:10,11:.,29.11,.	./.:2:.,.:.,.,.	0/0:3:1,2:.,4.16,.	./.:0:.,.:.,.,.	0/0:16:8,8:.,22.18,.	0/1:15:11,4:.,20.79,.	0/1:9:6,3:.,12.48,.	0/0:6:3,3:.,8.32,.	./.:0:.,.:.,.,.	0/0:8:3,5:.,11.09,.	0/0:9:5,4:.,12.48,.	0/0:6:3,3:.,8.32,.	0/0:8:4,4:.,11.09,.	0/0:4:2,2:.,5.55,.	0/0:8:4,4:.,11.09,.	./.:2:.,.:.,.,.	./.:0:.,.:.,.,.	./.:0:.,.:.,.,.	0/0:7:4,3:.,9.7,.	0/0:10:5,5:.,13.86,.	0/1:4:2,2:.,5.55,.	0/0:11:7,4:.,16.64,.	0/0:9:4,5:.,12.48,.	0/0:4:2,2:.,5.55,.	0/0:15:7,8:.,20.79,.	0/0:8:4,4:.,11.09,.	0/0:14:8,6:.,19.41,.	0/0:9:4,5:.,12.48,.	0/0:17:6,11:.,23.57,.	0/0:7:3,4:.,11.09,.	./.:2:.,.:.,.,.	1/1:9:4,5:.,12.48,.	./.:0:.,.:.,.,.	0/0:14:9,5:.,19.41,.	./.:0:.,.:.,.,.	0/0:9:4,5:.,12.48,.	0/0:5:2,3:.,6.93,.	0/1:14:7,7:.,19.41,.	./.:2:.,.:.,.,.	0/1:12:6,6:.,16.64,.	0/0:7:3,4:.,9.7,.	0/0:6:3,3:.,8.32,.	./.:0:.,.:.,.,.	0/0:9:6,3:.,12.48,.	0/0:11:5,6:.,15.25,.	0/0:7:3,4:.,11.09,.	0/0:11:7,4:.,15.25,.	./.:0:.,.:.,.,.	0/0:6:3,3:.,8.32,.	0/0:8:4,4:.,11.09,.	0/0:13:6,7:.,18.02,.	0/0:20:10,10:.,27.73,.	0/0:17:6,11:.,23.57,.	0/1:9:3,6:.,12.48,.	0/0:6:3,3:.,8.32,.	0/0:13:5,8:.,18.02,.	0/0:5:2,3:.,6.93,.	0/0:12:7,5:.,16.64,.	0/0:3:1,2:.,4.16,.	0/0:7:3,4:.,9.7,.	0/0:11:5,6:.,15.25,.	./.:6:.,.:.,.,.	0/0:11:5,6:.,15.25,.	0/0:10:5,5:.,13.86,.	0/0:9:4,5:.,12.48,.	./.:0:.,.:.,.,.	0/0:16:5,11:.,22.18,.	./.:5:.,.:.,.,.	0/0:6:3,3:.,8.32,.	./.:2:.,.:.,.,.	0/0:14:7,7:.,19.41,.	0/0:8:4,4:.,11.09,.	0/0:5:2,3:.,6.93,.	0/0:16:8,8:.,22.18,.	0/0:6:3,3:.,9.7,.	./.:0:.,.:.,.,.	0/0:17:8,9:.,23.57,.	./.:8:.,.:.,.,.	0/0:18:9,9:.,24.95,.	0/0:9:4,5:.,12.48,.	0/0:4:2,2:.,5.55,.	./.:0:.,.:.,.,.
un	463940	4988	T	C	.	PASS	NS=83;AF=0.976,0.024	GT:DP:AD:GL	0/0:14:7,7:.,19.41,.	0/0:45:22,23:.,62.38,.	0/0:24:12,12:.,33.27,.	0/0:28:14,14:.,38.82,.	0/0:89:44,45:.,123.38,.	0/0:20:10,10:.,27.73,.	0/0:22:11,11:.,30.5,.	0/0:28:14,14:.,38.82,.	0/0:38:19,19:.,52.68,.	0/0:40:21,19:.,55.45,.	1/0:27:11,16:.,37.43,.	1/0:11:5,6:.,15.25,.	0/0:11:5,6:.,15.25,.	0/0:30:15,15:.,41.59,.	0/0:17:8,9:.,23.57,.	0/0:38:19,19:.,52.68,.	0/0:23:11,12:.,31.88,.	0/0:4:2,2:.,5.55,.	0/0:27:13,14:.,37.43,.	0/0:17:8,9:.,23.57,.	0/0:39:19,20:.,54.07,.	0/0:3:1,2:.,4.16,.	0/0:22:11,11:.,30.5,.	0/0:48:24,24:.,66.54,.	0/0:25:12,13:.,34.66,.	0/0:79:39,40:.,109.52,.	0/0:59:29,30:.,81.79,.	./.:0:.,.:.,.,.	0/0:32:16,16:.,44.36,.	0/0:38:19,19:.,52.68,.	0/0:43:21,22:.,59.61,.	0/0:29:14,15:.,40.2,.	0/0:40:20,20:.,55.45,.	0/0:8:4,4:.,11.09,.	0/0:47:23,24:.,65.16,.	0/0:47:23,24:.,65.16,.	0/0:12:6,6:.,16.64,.	0/0:48:24,24:.,66.54,.	0/0:36:18,18:.,49.91,.	0/0:37:18,19:.,51.29,.	1/0:32:18,14:.,44.36,.	0/0:14:7,7:.,19.41,.	0/0:10:5,5:.,13.86,.	0/0:71:35,36:.,98.43,.	0/0:53:26,27:.,73.47,.	0/0:14:7,7:.,19.41,.	0/0:4:2,2:.,5.55,.	0/0:30:15,15:.,41.59,.	0/0:32:16,16:.,44.36,.	0/0:24:12,12:.,33.27,.	0/0:57:28,29:.,79.02,.	0/0:16:8,8:.,22.18,.	0/0:45:22,23:.,62.38,.	0/0:23:11,12:.,31.88,.	0/0:34:17,17:.,47.13,.	0/0:32:16,16:.,44.36,.	0/0:34:17,17:.,47.13,.	0/0:68:34,34:.,94.27,.	0/0:54:25,29:.,74.86,.	0/0:29:14,15:.,40.2,.	0/0:30:20,10:.,42.98,.	0/0:16:8,8:.,22.18,.	0/0:22:11,11:.,30.5,.	0/0:14:7,7:.,19.41,.	0/0:15:7,8:.,20.79,.	0/0:12:6,6:.,16.64,.	0/0:22:9,13:.,31.88,.	0/0:27:13,14:.,37.43,.	0/0:32:16,16:.,44.36,.	./.:0:.,.:.,.,.	0/0:33:16,17:.,45.75,.	0/0:15:7,8:.,20.79,.	0/0:16:8,8:.,22.18,.	./.:0:.,.:.,.,.	0/0:27:13,14:.,37.43,.	0/0:30:15,15:.,41.59,.	0/0:40:20,20:.,55.45,.	0/0:34:17,17:.,47.13,.	0/0:6:3,3:.,8.32,.	0/0:11:5,6:.,15.25,.	0/0:49:24,25:.,67.93,.	0/0:5:2,3:.,6.93,.	0/0:33:16,17:.,45.75,.	1/0:32:18,14:.,44.36,.	0/0:10:5,5:.,13.86,.	0/0:23:11,12:.,31.88,.
un	463990	4988	T	G	.	PASS	NS=83;AF=0.958,0.042	GT:DP:AD:GL	0/0:14:7,7:.,19.41,.	0/0:45:22,23:.,62.38,.	0/0:24:12,12:.,33.27,.	1/1:28:14,14:.,38.82,.	0/0:89:44,45:.,123.38,.	0/0:20:10,10:.,27.73,.	0/0:22:11,11:.,30.5,.	0/0:28:14,14:.,38.82,.	0/0:38:19,19:.,52.68,.	1/0:40:21,19:.,55.45,.	0/0:27:11,16:.,37.43,.	0/0:11:5,6:.,15.25,.	0/0:11:5,6:.,15.25,.	0/0:30:15,15:.,41.59,.	0/0:17:8,9:.,23.57,.	0/0:38:19,19:.,52.68,.	0/0:23:11,12:.,31.88,.	0/0:4:2,2:.,5.55,.	0/0:27:13,14:.,37.43,.	0/0:17:8,9:.,23.57,.	0/0:39:19,20:.,54.07,.	0/0:3:1,2:.,4.16,.	0/0:22:11,11:.,30.5,.	0/0:48:24,24:.,66.54,.	0/0:25:12,13:.,34.66,.	0/0:79:39,40:.,109.52,.	0/0:59:29,30:.,81.79,.	./.:0:.,.:.,.,.	0/0:32:16,16:.,44.36,.	0/0:38:19,19:.,52.68,.	0/0:43:21,22:.,59.61,.	0/0:29:14,15:.,40.2,.	0/0:40:20,20:.,55.45,.	0/0:8:4,4:.,11.09,.	0/0:47:23,24:.,65.16,.	0/0:47:23,24:.,65.16,.	0/0:12:6,6:.,16.64,.	0/0:48:24,24:.,66.54,.	0/0:36:18,18:.,49.91,.	0/0:37:18,19:.,51.29,.	0/0:32:18,14:.,44.36,.	0/0:14:7,7:.,19.41,.	0/0:10:5,5:.,13.86,.	0/0:71:35,36:.,98.43,.	0/0:53:26,27:.,73.47,.	0/0:14:7,7:.,19.41,.	1/0:4:2,2:.,5.55,.	0/0:30:15,15:.,41.59,.	0/0:32:16,16:.,44.36,.	0/0:24:12,12:.,33.27,.	0/0:57:28,29:.,79.02,.	0/0:16:8,8:.,22.18,.	0/0:45:22,23:.,62.38,.	0/0:23:11,12:.,31.88,.	0/0:34:17,17:.,47.13,.	0/0:32:16,16:.,44.36,.	0/0:34:17,17:.,47.13,.	0/0:68:34,34:.,94.27,.	1/0:54:25,29:.,74.86,.	0/0:29:14,15:.,40.2,.	1/0:30:20,10:.,42.98,.	0/0:16:8,8:.,22.18,.	0/0:22:11,11:.,30.5,.	0/0:14:7,7:.,19.41,.	0/0:15:7,8:.,20.79,.	0/0:12:6,6:.,16.64,.	1/0:22:9,13:.,31.88,.	0/0:27:13,14:.,37.43,.	0/0:32:16,16:.,44.36,.	./.:0:.,.:.,.,.	0/0:33:16,17:.,45.75,.	0/0:15:7,8:.,20.79,.	0/0:16:8,8:.,22.18,.	./.:0:.,.:.,.,.	0/0:27:13,14:.,37.43,.	0/0:30:15,15:.,41.59,.	0/0:40:20,20:.,55.45,.	0/0:34:17,17:.,47.13,.	0/0:6:3,3:.,8.32,.	0/0:11:5,6:.,15.25,.	0/0:49:24,25:.,67.93,.	0/0:5:2,3:.,6.93,.	0/0:33:16,17:.,45.75,.	0/0:32:18,14:.,44.36,.	0/0:10:5,5:.,13.86,.	0/0:23:11,12:.,31.88,.
un	464085	4989	A	G	.	PASS	NS=80;AF=0.863,0.137	GT:DP:AD:GL	0/0:25:12,13:.,34.66,.	1/1:46:23,23:.,63.77,.	0/0:22:11,11:.,30.5,.	0/0:18:9,9:.,24.95,.	0/0:86:43,43:.,119.22,.	0/0:12:6,6:.,16.64,.	0/1:49:23,26:.,67.93,.	0/0:21:10,11:.,29.11,.	0/0:56:28,28:.,77.63,.	0/0:45:22,23:.,62.38,.	0/0:32:16,16:.,44.36,.	0/0:11:5,6:.,15.25,.	0/1:12:4,8:.,16.64,.	0/0:35:17,18:.,48.52,.	0/1:21:9,12:.,29.11,.	0/0:46:23,23:.,63.77,.	0/0:19:9,10:.,26.34,.	0/1:13:9,4:.,18.02,.	0/0:25:12,13:.,34.66,.	0/1:24:12,12:.,33.27,.	0/0:47:23,24:.,65.16,.	0/0:3:1,2:.,4.16,.	./.:0:.,.:.,.,.	0/0:59:29,30:.,81.79,.	0/0:37:18,19:.,51.29,.	0/0:82:41,41:.,113.68,.	0/1:64:38,26:.,88.72,.	0/0:12:6,6:.,16.64,.	0/1:24:6,18:.,33.27,.	0/1:35:17,18:.,48.52,.	0/1:56:23,33:.,77.63,.	0/0:25:12,13:.,34.66,.	0/1:50:21,29:.,69.31,.	0/0:7:3,4:.,9.7,.	0/0:54:27,27:.,74.86,.	0/1:50:25,25:.,69.31,.	./.:0:.,.:.,.,.	0/0:61:30,31:.,84.56,.	0/0:52:26,26:.,72.09,.	0/0:39:19,20:.,54.07,.	0/0:22:11,11:.,30.5,.	0/0:19:9,10:.,26.34,.	0/0:13:6,7:.,18.02,.	0/0:62:31,31:.,85.95,.	1/1:57:28,29:.,79.02,.	0/0:19:9,10:.,26.34,.	./.:0:.,.:.,.,.	0/0:47:23,24:.,65.16,.	0/0:30:15,15:.,41.59,.	0/1:31:17,14:.,42.98,.	0/0:56:28,28:.,77.63,.	0/0:16:8,8:.,22.18,.	0/0:32:16,16:.,44.36,.	0/0:35:23,12:.,48.52,.	0/1:37:17,20:.,51.29,.	0/0:46:23,23:.,63.77,.	0/0:28:14,14:.,38.82,.	0/0:48:24,24:.,66.54,.	0/1:55:28,27:.,76.25,.	0/0:26:13,13:.,36.04,.	0/0:45:22,23:.,62.38,.	0/1:17:10,7:.,23.57,.	0/0:23:11,12:.,31.88,.	0/0:21:10,11:.,29.11,.	0/0:16:8,8:.,22.18,.	0/1:32:13,19:.,44.36,.	0/0:24:12,12:.,33.27,.	0/0:40:20,20:.,55.45,.	0/0:25:12,13:.,34.66,.	./.:0:.,.:.,.,.	0/0:60:30,30:.,83.18,.	0/0:9:4,5:.,12.48,.	0/0:24:12,12:.,33.27,.	./.:0:.,.:.,.,.	0/0:57:28,29:.,79.02,.	0/0:38:16,22:.,52.68,.	0/0:48:24,24:.,66.54,.	0/0:28:14,14:.,38.82,.	0/1:11:6,5:.,15.25,.	0/0:11:5,6:.,15.25,.	0/0:50:25,25:.,69.31,.	0/0:10:5,5:.,13.86,.	0/1:33:16,17:.,45.75,.	0/0:42:14,28:.,58.22,.	./.:11:.,.:.,.,.	0/0:16:8,8:.,22.18,.
un	464097	4989	T	C	.	PASS	NS=81;AF=0.981,0.019	GT:DP:AD:GL	0/0:25:12,13:.,34.66,.	0/0:46:23,23:.,63.77,.	0/0:22:11,11:.,30.5,.	0/0:18:9,9:.,24.95,.	0/0:86:43,43:.,119.22,.	0/0:12:6,6:.,16.64,.	0/0:49:23,26:.,67.93,.	0/0:21:10,11:.,29.11,.	0/0:56:28,28:.,77.63,.	0/0:45:22,23:.,62.38,.	0/0:32:16,16:.,44.36,.	0/0:11:5,6:.,15.25,.	0/0:12:4,8:.,16.64,.	0/0:35:17,18:.,48.52,.	0/0:21:9,12:.,29.11,.	0/0:46:23,23:.,63.77,.	0/0:19:9,10:.,26.34,.	0/0:13:9,4:.,18.02,.	0/0:25:12,13:.,34.66,.	0/0:24:12,12:.,33.27,.	0/0:47:23,24:.,65.16,.	0/0:3:1,2:.,4.16,.	./.:0:.,.:.,.,.	0/0:59:29,30:.,81.79,.	0/0:37:18,19:.,51.29,.	0/0:82:41,41:.,113.68,.	0/0:64:38,26:.,88.72,.	0/0:12:6,6:.,16.64,.	0/0:24:6,18:.,33.27,.	0/0:35:17,18:.,48.52,.	0/0:56:23,33:.,77.63,.	0/0:25:12,13:.,34.66,.	0/0:50:21,29:.,69.31,.	0/0:7:3,4:.,9.7,.	0/0:54:27,27:.,74.86,.	0/0:50:25,25:.,69.31,.	./.:0:.,.:.,.,.	0/0:61:30,31:.,84.56,.	0/0:52:26,26:.,72.09,.	0/0:39:19,20:.,54.07,.	0/0:22:11,11:.,30.5,.	0/0:19:9,10:.,26.34,.	0/0:13:6,7:.,18.02,.	0/0:62:31,31:.,85.95,.	0/0:57:28,29:.,79.02,.	0/0:19:9,10:.,26.34,.	./.:0:.,.:.,.,.	0/0:47:23,24:.,65.16,.	0/0:30:15,15:.,41.59,.	0/0:31:17,14:.,42.98,.	0/0:56:28,28:.,77.63,.	0/0:16:8,8:.,22.18,.	0/0:32:16,16:.,44.36,.	1/0:35:23,12:.,48.52,.	0/0:37:17,20:.,51.29,.	0/0:46:23,23:.,63.77,.	0/0:28:14,14:.,38.82,.	0/0:48:24,24:.,66.54,.	0/0:55:28,27:.,76.25,.	0/0:26:13,13:.,36.04,.	0/0:45:22,23:.,62.38,.	0/0:17:10,7:.,23.57,.	0/0:23:11,12:.,31.88,.	0/0:21:10,11:.,29.11,.	0/0:16:8,8:.,22.18,.	0/0:32:13,19:.,44.36,.	0/0:24:12,12:.,33.27,.	0/0:40:20,20:.,55.45,.	0/0:25:12,13:.,34.66,.	./.:0:.,.:.,.,.	0/0:60:30,30:.,83.18,.	0/0:9:4,5:.,12.48,.	0/0:24:12,12:.,33.27,.	./.:0:.,.:.,.,.	0/0:57:28,29:.,79.02,.	1/0:38:16,22:.,52.68,.	0/0:48:24,24:.,66.54,.	0/0:28:14,14:.,38.82,.	0/0:11:6,5:.,15.25,.	0/0:11:5,6:.,15.25,.	0/0:50:25,25:.,69.31,.	0/0:10:5,5:.,13.86,.	0/0:33:16,17:.,45.75,.	1/0:42:14,28:.,58.22,.	0/0:11:5,6:.,15.25,.	0/0:16:8,8:.,22.18,.
un	466807	5019	A	G	.	PASS	NS=71;AF=0.739,0.261	GT:DP:AD:GL	0/0:12:6,6:.,16.64,.	./.:0:.,.:.,.,.	0/0:21:13,8:.,29.11,.	./.:0:.,.:.,.,.	0/1:122:55,67:.,169.13,.	0/0:10:5,5:.,13.86,.	0/0:43:21,22:.,59.61,.	0/1:16:12,4:.,22.18,.	1/1:35:17,18:.,48.52,.	0/0:60:34,26:.,84.56,.	1/1:26:13,13:.,36.04,.	./.:0:.,.:.,.,.	0/1:12:5,7:.,16.64,.	0/0:19:9,10:.,26.34,.	0/0:37:18,19:.,51.29,.	0/1:53:20,33:.,73.47,.	0/0:22:11,11:.,30.5,.	0/0:9:4,5:.,12.48,.	0/0:18:9,9:.,24.95,.	0/1:51:27,24:.,70.7,.	./.:0:.,.:.,.,.	./.:0:.,.:.,.,.	0/1:31:12,19:.,42.98,.	0/0:67:29,38:.,92.88,.	0/0:13:6,7:.,18.02,.	0/0:135:85,50:.,187.15,.	0/0:72:36,36:.,99.81,.	0/0:4:2,2:.,5.55,.	0/0:56:28,28:.,77.63,.	0/0:5:2,3:.,6.93,.	0/0:58:25,33:.,80.41,.	0/0:3:1,2:.,4.16,.	0/1:61:31,30:.,84.56,.	0/0:4:2,2:.,5.55,.	0/0:92:46,46:.,127.54,.	./.:0:.,.:.,.,.	0/1:22:5,17:.,30.5,.	0/0:56:28,28:.,77.63,.	0/0:27:13,14:.,37.43,.	0/0:60:30,30:.,83.18,.	./.:0:.,.:.,.,.	1/1:7:3,4:.,9.7,.	0/1:5:3,2:.,8.32,.	0/0:64:32,32:.,88.72,.	0/1:112:54,58:.,155.26,.	0/0:32:16,16:.,44.36,.	0/0:4:2,2:.,5.55,.	0/0:42:21,21:.,58.22,.	0/0:26:16,10:.,36.04,.	0/0:24:15,9:.,33.27,.	0/0:44:22,22:.,61,.	0/1:19:9,10:.,26.34,.	0/1:52:23,29:.,72.09,.	0/0:11:5,6:.,15.25,.	./.:0:.,.:.,.,.	0/0:25:12,13:.,34.66,.	0/0:36:15,21:.,49.91,.	1/1:143:71,72:.,198.24,.	0/0:30:15,15:.,41.59,.	0/0:52:30,22:.,72.09,.	0/1:101:39,62:.,140.02,.	1/1:11:5,6:.,15.25,.	0/0:35:14,21:.,48.52,.	1/1:21:10,11:.,29.11,.	0/1:12:8,4:.,16.64,.	1/1:31:15,16:.,42.98,.	0/0:17:8,9:.,23.57,.	./.:0:.,.:.,.,.	0/1:29:17,12:.,40.2,.	./.:0:.,.:.,.,.	0/0:36:18,18:.,49.91,.	0/0:23:11,12:.,31.88,.	1/1:13:6,7:.,18.02,.	1/1:4:2,2:.,5.55,.	./.:0:.,.:.,.,.	0/0:55:27,28:.,76.25,.	0/1:76:39,37:.,105.36,.	0/1:48:26,22:.,66.54,.	./.:0:.,.:.,.,.	0/0:4:2,2:.,5.55,.	./.:0:.,.:.,.,.	./.:0:.,.:.,.,.	1/1:20:10,10:.,27.73,.	0/0:3:1,2:.,4.16,.	./.:0:.,.:.,.,.	0/0:20:10,10:.,27.73,.
un	466871	5019	A	G	.	PASS	NS=70;AF=0.807,0.193	GT:DP:AD:GL	1/1:12:6,6:.,16.64,.	./.:0:.,.:.,.,.	0/1:21:13,8:.,29.11,.	./.:0:.,.:.,.,.	0/0:122:55,67:.,169.13,.	0/0:10:5,5:.,13.86,.	0/0:43:21,22:.,59.61,.	0/0:16:12,4:.,22.18,.	0/0:35:17,18:.,48.52,.	0/1:60:34,26:.,84.56,.	0/0:26:13,13:.,36.04,.	./.:0:.,.:.,.,.	0/0:12:5,7:.,16.64,.	0/0:19:9,10:.,26.34,.	0/0:37:18,19:.,51.29,.	0/0:53:20,33:.,73.47,.	0/0:22:11,11:.,30.5,.	0/0:9:4,5:.,12.48,.	1/1:18:9,9:.,24.95,.	0/0:51:27,24:.,70.7,.	./.:0:.,.:.,.,.	./.:0:.,.:.,.,.	0/0:31:12,19:.,42.98,.	0/1:67:29,38:.,92.88,.	1/1:13:6,7:.,18.02,.	0/1:135:85,50:.,187.15,.	0/0:72:36,36:.,99.81,.	0/0:4:2,2:.,5.55,.	0/0:56:28,28:.,77.63,.	0/0:5:2,3:.,6.93,.	0/1:58:25,33:.,80.41,.	0/0:3:1,2:.,4.16,.	0/1:61:30,31:.,84.56,.	0/0:4:2,2:.,5.55,.	0/0:92:46,46:.,127.54,.	./.:0:.,.:.,.,.	0/0:22:5,17:.,30.5,.	0/0:56:28,28:.,77.63,.	1/1:27:13,14:.,37.43,.	1/1:60:30,30:.,83.18,.	./.:0:.,.:.,.,.	0/0:7:3,4:.,9.7,.	0/0:5:3,2:.,8.32,.	1/1:64:32,32:.,88.72,.	0/0:112:54,58:.,155.26,.	1/1:32:16,16:.,44.36,.	./.:4:.,.:.,.,.	0/0:42:21,21:.,58.22,.	0/1:26:16,10:.,36.04,.	0/1:24:15,9:.,33.27,.	0/0:44:22,22:.,61,.	0/1:19:10,9:.,26.34,.	0/1:52:29,23:.,72.09,.	0/0:11:5,6:.,15.25,.	./.:0:.,.:.,.,.	0/0:25:12,13:.,34.66,.	0/1:36:15,21:.,49.91,.	0/0:143:71,72:.,198.24,.	0/0:30:15,15:.,41.59,.	0/1:52:30,22:.,72.09,.	0/0:101:39,62:.,140.02,.	0/0:11:5,6:.,15.25,.	0/1:35:14,21:.,48.52,.	0/0:21:10,11:.,29.11,.	0/0:12:8,4:.,16.64,.	0/0:31:15,16:.,42.98,.	0/0:17:8,9:.,23.57,.	./.:0:.,.:.,.,.	0/0:29:17,12:.,40.2,.	./.:0:.,.:.,.,.	0/0:36:18,18:.,49.91,.	0/0:23:11,12:.,31.88,.	0/0:13:6,7:.,18.02,.	0/0:4:2,2:.,5.55,.	./.:0:.,.:.,.,.	0/0:55:27,28:.,76.25,.	0/0:76:39,37:.,105.36,.	0/0:48:26,22:.,66.54,.	./.:0:.,.:.,.,.	0/0:4:2,2:.,5.55,.	./.:0:.,.:.,.,.	./.:0:.,.:.,.,.	0/0:20:10,10:.,27.73,.	0/0:3:1,2:.,4.16,.	./.:0:.,.:.,.,.	0/0:20:10,10:.,27.73,.
un	474212	5099	A	C	.	PASS	NS=83;AF=0.988,0.012	GT:DP:AD:GL	0/0:27:13,14:.,37.43,.	0/0:48:24,24:.,66.54,.	0/0:23:11,12:.,31.88,.	0/0:19:9,10:.,26.34,.	0/0:77:38,39:.,106.74,.	0/0:16:8,8:.,22.18,.	0/0:40:20,20:.,55.45,.	0/0:19:9,10:.,26.34,.	0/0:57:28,29:.,79.02,.	0/0:38:19,19:.,52.68,.	0/0:37:18,19:.,51.29,.	0/0:15:7,8:.,20.79,.	0/0:9:4,5:.,12.48,.	0/0:39:19,20:.,54.07,.	0/0:32:16,16:.,44.36,.	0/0:44:22,22:.,61,.	0/0:32:16,16:.,44.36,.	0/0:18:9,9:.,24.95,.	0/0:38:19,19:.,52.68,.	0/0:20:10,10:.,27.73,.	0/0:54:27,27:.,74.86,.	./.:2:.,.:.,.,.	0/0:20:10,10:.,27.73,.	0/0:44:22,22:.,61,.	0/0:30:15,15:.,41.59,.	0/0:102:51,51:.,141.4,.	0/0:78:39,39:.,108.13,.	0/0:6:3,3:.,8.32,.	0/0:41:20,21:.,56.84,.	0/0:47:23,24:.,65.16,.	0/0:40:20,20:.,55.45,.	0/0:29:14,15:.,40.2,.	0/0:51:25,26:.,70.7,.	./.:0:.,.:.,.,.	0/0:51:25,26:.,70.7,.	0/1:53:23,30:.,73.47,.	0/0:18:9,9:.,24.95,.	0/0:46:23,23:.,63.77,.	0/0:57:28,29:.,79.02,.	0/0:39:19,20:.,54.07,.	0/0:51:25,26:.,70.7,.	0/0:31:15,16:.,42.98,.	0/0:12:6,6:.,16.64,.	0/0:85:42,43:.,117.84,.	0/0:73:36,37:.,101.2,.	0/0:32:16,16:.,44.36,.	0/0:9:4,5:.,12.48,.	0/0:54:27,27:.,74.86,.	0/0:37:18,19:.,51.29,.	0/0:36:18,18:.,49.91,.	0/0:65:32,33:.,90.11,.	0/0:21:10,11:.,29.11,.	0/0:25:12,13:.,34.66,.	0/0:35:17,18:.,48.52,.	0/0:47:23,24:.,65.16,.	0/0:73:36,37:.,101.2,.	0/0:32:16,16:.,44.36,.	0/0:75:37,38:.,103.97,.	0/0:53:26,27:.,73.47,.	0/0:20:10,10:.,27.73,.	0/0:68:34,34:.,94.27,.	0/0:25:12,13:.,34.66,.	0/0:23:11,12:.,31.88,.	0/0:24:12,12:.,33.27,.	0/0:23:11,12:.,31.88,.	0/0:30:15,15:.,41.59,.	0/0:14:7,7:.,19.41,.	0/0:45:22,23:.,62.38,.	0/0:30:15,15:.,41.59,.	./.:0:.,.:.,.,.	0/0:49:24,25:.,67.93,.	0/0:25:12,13:.,34.66,.	0/0:30:15,15:.,41.59,.	0/0:4:2,2:.,5.55,.	0/0:47:23,24:.,65.16,.	0/0:27:13,14:.,37.43,.	0/0:47:23,24:.,65.16,.	0/0:41:20,21:.,56.84,.	0/0:12:6,6:.,16.64,.	0/0:12:6,6:.,16.64,.	0/1:61:20,41:.,84.56,.	0/0:30:15,15:.,41.59,.	0/0:35:17,18:.,48.52,.	0/0:43:21,22:.,59.61,.	0/0:18:9,9:.,24.95,.	0/0:8:4,4:.,11.09,.
un	476014	5118	C	T	.	PASS	NS=66;AF=0.985,0.015	GT:DP:AD:GL	0/0:4:2,2:.,5.55,.	0/0:7:3,4:.,9.7,.	./.:3:.,.:.,.,.	0/0:4:2,2:.,5.55,.	0/0:19:9,10:.,26.34,.	0/0:3:1,2:.,4.16,.	0/0:9:4,5:.,12.48,.	0/0:6:3,3:.,8.32,.	0/0:23:11,12:.,31.88,.	0/0:15:7,8:.,20.79,.	0/0:6:3,3:.,8.32,.	./.:2:.,.:.,.,.	./.:0:.,.:.,.,.	0/0:6:3,3:.,8.32,.	0/0:5:2,3:.,6.93,.	0/0:10:5,5:.,13.86,.	./.:0:.,.:.,.,.	0/0:3:1,2:.,4.16,.	0/0:9:4,5:.,12.48,.	0/0:4:2,2:.,8.32,.	0/0:12:6,6:.,16.64,.	./.:0:.,.:.,.,.	0/0:8:4,4:.,11.09,.	0/0:4:2,2:.,5.55,.	0/0:9:4,5:.,12.48,.	0/0:17:8,9:.,23.57,.	0/0:3:1,2:.,4.16,.	./.:0:.,.:.,.,.	0/0:7:3,4:.,9.7,.	0/0:4:2,2:.,5.55,.	0/0:6:3,3:.,8.32,.	0/0:9:4,5:.,12.48,.	0/0:13:6,7:.,18.02,.	./.:0:.,.:.,.,.	0/0:9:4,5:.,12.48,.	0/0:11:5,6:.,15.25,.	./.:0:.,.:.,.,.	1/1:12:6,6:.,16.64,.	0/0:9:4,5:.,12.48,.	0/0:11:5,6:.,15.25,.	0/0:6:3,3:.,9.7,.	0/0:3:1,2:.,5.55,.	./.:0:.,.:.,.,.	0/0:20:10,10:.,27.73,.	0/0:16:8,8:.,22.18,.	0/0:7:3,4:.,9.7,.	./.:0:.,.:.,.,.	0/0:8:4,4:.,11.09,.	./.:7:.,.:.,.,.	0/0:10:5,5:.,13.86,.	0/0:8:4,4:.,11.09,.	0/0:3:1,2:.,4.16,.	./.:3:.,.:.,.,.	0/0:6:3,3:.,8.32,.	0/0:6:3,3:.,8.32,.	0/0:9:4,5:.,12.48,.	0/0:6:3,3:.,8.32,.	0/0:9:4,5:.,12.48,.	0/0:13:6,7:.,19.41,.	0/0:12:6,6:.,16.64,.	0/0:7:3,4:.,11.09,.	./.:2:.,.:.,.,.	0/0:6:3,3:.,8.32,.	0/0:7:3,4:.,9.7,.	./.:0:.,.:.,.,.	./.:0:.,.:.,.,.	0/0:7:3,4:.,9.7,.	0/0:3:1,2:.,4.16,.	0/0:4:2,2:.,5.55,.	./.:0:.,.:.,.,.	0/0:7:3,4:.,9.7,.	0/0:5:2,3:.,6.93,.	0/0:3:1,2:.,4.16,.	./.:0:.,.:.,.,.	0/0:10:5,5:.,13.86,.	./.:0:.,.:.,.,.	0/0:4:2,2:.,5.55,.	0/0:5:2,3:.,6.93,.	./.:0:.,.:.,.,.	0/0:4:2,2:.,5.55,.	0/0:7:3,4:.,9.7,.	0/0:6:3,3:.,8.32,.	0/0:8:4,4:.,11.09,.	0/0:6:3,3:.,8.32,.	./.:2:.,.:.,.,.	0/0:3:1,2:.,4.16,.
un	482090	5183	G	T	.	PASS	NS=66;AF=0.879,0.121	GT:DP:AD:GL	0/0:10:5,5:.,13.86,.	1/1:21:10,11:.,29.11,.	0/0:6:3,3:.,8.32,.	0/0:4:2,2:.,5.55,.	0/0:8:4,4:.,11.09,.	./.:6:.,.:.,.,.	0/0:3:1,2:.,4.16,.	0/0:4:2,2:.,5.55,.	0/0:10:5,5:.,13.86,.	0/0:9:4,5:.,12.48,.	0/1:9:5,4:.,12.48,.	0/1:12:4,8:.,16.64,.	0/0:5:2,3:.,6.93,.	0/0:8:4,4:.,11.09,.	0/0:5:2,3:.,6.93,.	0/1:19:13,6:.,26.34,.	0/1:4:2,2:.,5.55,.	./.:0:.,.:.,.,.	0/1:4:2,2:.,9.7,.	./.:0:.,.:.,.,.	0/0:10:5,5:.,13.86,.	./.:0:.,.:.,.,.	0/0:8:4,4:.,11.09,.	0/0:6:3,3:.,8.32,.	0/1:4:2,2:.,6.93,.	0/0:17:8,9:.,23.57,.	0/0:21:10,11:.,29.11,.	./.:2:.,.:.,.,.	0/1:15:6,9:.,20.79,.	0/0:7:3,4:.,9.7,.	0/0:5:2,3:.,6.93,.	0/0:5:2,3:.,6.93,.	0/0:10:5,5:.,13.86,.	./.:2:.,.:.,.,.	0/0:6:3,3:.,9.7,.	0/0:5:2,3:.,9.7,.	./.:2:.,.:.,.,.	0/0:17:8,9:.,23.57,.	0/0:18:9,9:.,24.95,.	1/1:5:2,3:.,6.93,.	0/0:8:4,4:.,11.09,.	./.:0:.,.:.,.,.	./.:0:.,.:.,.,.	0/0:16:8,8:.,22.18,.	1/1:16:8,8:.,22.18,.	0/0:6:3,3:.,8.32,.	./.:0:.,.:.,.,.	0/0:14:7,7:.,19.41,.	0/0:14:7,7:.,19.41,.	0/0:14:7,7:.,19.41,.	0/0:15:7,8:.,20.79,.	./.:0:.,.:.,.,.	0/0:10:5,5:.,13.86,.	0/0:5:2,3:.,6.93,.	0/0:11:5,6:.,15.25,.	0/0:13:6,7:.,18.02,.	0/0:9:4,5:.,12.48,.	0/1:16:7,9:.,22.18,.	0/0:11:5,6:.,15.25,.	0/0:11:5,6:.,15.25,.	0/0:11:5,6:.,15.25,.	./.:0:.,.:.,.,.	0/0:8:4,4:.,11.09,.	0/0:6:3,3:.,8.32,.	0/0:4:2,2:.,5.55,.	./.:8:.,.:.,.,.	./.:2:.,.:.,.,.	0/0:6:3,3:.,9.7,.	./.:0:.,.:.,.,.	./.:0:.,.:.,.,.	0/1:15:7,8:.,20.79,.	0/0:3:1,2:.,4.16,.	0/0:5:2,3:.,6.93,.	./.:0:.,.:.,.,.	0/0:14:7,7:.,19.41,.	0/0:10:5,5:.,13.86,.	0/1:9:3,6:.,12.48,.	0/0:6:3,3:.,8.32,.	0/0:6:3,3:.,8.32,.	./.:0:.,.:.,.,.	0/0:17:8,9:.,23.57,.	0/0:8:4,4:.,11.09,.	0/0:3:1,2:.,4.16,.	./.:4:.,.:.,.,.	./.:0:.,.:.,.,.	0/0:4:2,2:.,5.55,.
un	486881	5235	C	T	.	PASS	NS=71;AF=0.930,0.070	GT:DP:AD:GL	0/0:3:1,2:.,4.16,.	0/0:12:6,6:.,16.64,.	./.:2:.,.:.,.,.	0/0:3:1,2:.,4.16,.	0/0:14:7,7:.,19.41,.	1/1:5:2,3:.,6.93,.	0/0:9:4,5:.,12.48,.	0/1:7:2,5:.,11.09,.	0/0:20:10,10:.,27.73,.	0/1:15:7,8:.,20.79,.	0/0:13:4,9:.,18.02,.	./.:3:.,.:.,.,.	0/0:4:2,2:.,5.55,.	0/0:5:2,3:.,6.93,.	0/0:8:4,4:.,11.09,.	0/0:9:4,5:.,12.48,.	0/0:12:6,6:.,16.64,.	./.:0:.,.:.,.,.	0/0:5:2,3:.,6.93,.	./.:0:.,.:.,.,.	0/0:9:3,6:.,12.48,.	./.:0:.,.:.,.,.	0/1:13:5,8:.,18.02,.	0/0:12:6,6:.,16.64,.	0/0:5:2,3:.,6.93,.	0/0:21:13,8:.,29.11,.	0/0:20:10,10:.,27.73,.	./.:2:.,.:.,.,.	0/0:18:9,9:.,24.95,.	0/0:6:3,3:.,8.32,.	0/0:12:7,5:.,16.64,.	0/0:6:3,3:.,8.32,.	0/0:13:6,7:.,18.02,.	./.:2:.,.:.,.,.	0/0:12:6,6:.,16.64,.	0/0:6:3,3:.,8.32,.	./.:2:.,.:.,.,.	0/0:21:11,10:.,29.11,.	0/0:15:7,8:.,20.79,.	0/0:4:2,2:.,5.55,.	0/0:11:6,5:.,15.25,.	0/0:4:2,2:.,5.55,.	./.:4:.,.:.,.,.	0/0:4:2,2:.,5.55,.	0/0:13:6,7:.,18.02,.	0/0:7:3,4:.,9.7,.	0/0:9:4,5:.,12.48,.	0/0:11:5,6:.,15.25,.	0/0:5:2,3:.,6.93,.	0/0:13:5,8:.,18.02,.	0/0:21:10,11:.,29.11,.	./.:2:.,.:.,.,.	0/0:6:3,3:.,8.32,.	0/0:10:5,5:.,13.86,.	0/0:7:3,4:.,9.7,.	0/0:16:8,8:.,22.18,.	0/0:14:8,6:.,19.41,.	0/0:12:6,6:.,16.64,.	0/0:24:12,12:.,33.27,.	0/0:13:7,6:.,18.02,.	0/0:11:5,6:.,15.25,.	0/0:3:1,2:.,4.16,.	0/1:9:2,7:.,15.25,.	0/0:8:4,4:.,11.09,.	0/0:5:2,3:.,6.93,.	0/0:8:4,4:.,11.09,.	0/0:10:5,5:.,13.86,.	./.:2:.,.:.,.,.	0/0:5:2,3:.,6.93,.	./.:0:.,.:.,.,.	0/0:13:9,4:.,18.02,.	./.:2:.,.:.,.,.	0/0:3:1,2:.,4.16,.	0/0:3:1,2:.,4.16,.	0/0:14:7,7:.,19.41,.	0/0:5:2,3:.,6.93,.	0/0:9:4,5:.,12.48,.	0/0:8:4,4:.,11.09,.	0/0:4:2,2:.,5.55,.	./.:0:.,.:.,.,.	0/0:20:10,10:.,27.73,.	0/0:3:1,2:.,4.16,.	1/1:4:2,2:.,5.55,.	1/1:4:2,2:.,5.55,.	0/0:6:3,3:.,8.32,.	./.:0:.,.:.,.,.
un	486891	5235	A	G	.	PASS	NS=69;AF=0.797,0.203	GT:DP:AD:GL	0/0:3:1,2:.,4.16,.	0/0:12:6,6:.,16.64,.	./.:2:.,.:.,.,.	./.:3:.,.:.,.,.	0/0:14:7,7:.,19.41,.	0/0:5:2,3:.,6.93,.	0/0:9:4,5:.,12.48,.	0/0:7:2,5:.,11.09,.	0/0:20:10,10:.,27.73,.	0/0:15:7,8:.,20.79,.	0/1:13:4,9:.,18.02,.	0/0:3:1,2:.,4.16,.	0/0:4:2,2:.,5.55,.	0/0:5:2,3:.,6.93,.	0/0:8:4,4:.,11.09,.	0/0:9:4,5:.,12.48,.	0/0:12:6,6:.,16.64,.	./.:0:.,.:.,.,.	1/1:5:2,3:.,6.93,.	./.:0:.,.:.,.,.	0/1:9:3,6:.,12.48,.	./.:0:.,.:.,.,.	0/1:13:8,5:.,18.02,.	0/0:12:6,6:.,16.64,.	0/0:5:2,3:.,6.93,.	0/1:21:13,8:.,29.11,.	0/0:20:10,10:.,27.73,.	./.:2:.,.:.,.,.	1/1:18:9,9:.,24.95,.	./.:6:.,.:.,.,.	0/1:12:7,5:.,16.64,.	0/0:6:3,3:.,8.32,.	0/0:13:6,7:.,18.02,.	./.:2:.,.:.,.,.	0/0:12:6,6:.,16.64,.	0/0:6:3,3:.,8.32,.	./.:2:.,.:.,.,.	0/1:21:11,10:.,29.11,.	0/0:15:7,8:.,20.79,.	1/1:4:2,2:.,5.55,.	0/1:11:6,5:.,15.25,.	0/0:4:2,2:.,5.55,.	0/0:4:2,2:.,5.55,.	1/1:4:2,2:.,5.55,.	0/0:13:6,7:.,18.02,.	0/0:7:3,4:.,9.7,.	0/0:9:4,5:.,12.48,.	0/0:11:5,6:.,15.25,.	0/0:5:2,3:.,6.93,.	0/1:13:5,8:.,18.02,.	0/0:21:10,11:.,29.11,.	./.:2:.,.:.,.,.	0/0:6:3,3:.,8.32,.	0/0:10:5,5:.,13.86,.	0/0:7:3,4:.,9.7,.	0/0:16:8,8:.,22.18,.	0/1:14:8,6:.,19.41,.	0/0:12:6,6:.,16.64,.	0/0:24:12,12:.,33.27,.	1/1:13:7,6:.,18.02,.	1/1:11:5,6:.,15.25,.	0/0:3:1,2:.,4.16,.	0/0:9:2,7:.,15.25,.	./.:8:.,.:.,.,.	0/1:5:2,3:.,6.93,.	0/0:8:4,4:.,11.09,.	0/0:10:5,5:.,13.86,.	./.:2:.,.:.,.,.	0/0:5:2,3:.,6.93,.	./.:0:.,.:.,.,.	1/1:13:9,4:.,18.02,.	./.:2:.,.:.,.,.	0/0:3:1,2:.,4.16,.	0/0:3:1,2:.,4.16,.	0/0:14:7,7:.,19.41,.	0/0:5:2,3:.,6.93,.	0/0:9:4,5:.,12.48,.	0/0:8:4,4:.,11.09,.	./.:4:.,.:.,.,.	./.:0:.,.:.,.,.	1/1:20:10,10:.,27.73,.	0/0:3:1,2:.,4.16,.	0/0:4:2,2:.,5.55,.	0/0:4:2,2:.,5.55,.	1/1:6:3,3:.,8.32,.	./.:0:.,.:.,.,.
un	486928	5235	G	C	.	PASS	NS=71;AF=0.979,0.021	GT:DP:AD:GL	0/0:3:1,2:.,4.16,.	0/0:12:6,6:.,16.64,.	./.:2:.,.:.,.,.	0/0:3:1,2:.,4.16,.	0/0:14:7,7:.,19.41,.	0/0:5:2,3:.,6.93,.	0/0:9:4,5:.,12.48,.	0/0:7:2,5:.,11.09,.	0/0:20:10,10:.,27.73,.	0/0:15:7,8:.,20.79,.	0/0:13:4,9:.,18.02,.	0/0:3:1,2:.,4.16,.	0/0:4:2,2:.,5.55,.	0/0:5:2,3:.,6.93,.	0/0:8:4,4:.,11.09,.	0/0:9:4,5:.,12.48,.	0/0:12:6,6:.,16.64,.	./.:0:.,.:.,.,.	0/0:5:2,3:.,6.93,.	./.:0:.,.:.,.,.	0/0:9:3,6:.,12.48,.	./.:0:.,.:.,.,.	0/0:13:5,8:.,18.02,.	0/0:12:6,6:.,16.64,.	0/0:5:2,3:.,6.93,.	0/0:21:13,8:.,29.11,.	0/0:20:10,10:.,27.73,.	./.:2:.,.:.,.,.	0/0:18:9,9:.,24.95,.	0/0:6:3,3:.,8.32,.	0/0:12:7,5:.,16.64,.	0/0:6:3,3:.,8.32,.	0/0:13:6,7:.,18.02,.	./.:2:.,.:.,.,.	0/0:12:6,6:.,16.64,.	0/0:6:3,3:.,8.32,.	./.:2:.,.:.,.,.	0/0:21:11,10:.,29.11,.	0/0:15:7,8:.,20.79,.	0/0:4:2,2:.,5.55,.	0/0:11:6,5:.,15.25,.	0/0:4:2,2:.,5.55,.	0/0:4:2,2:.,5.55,.	0/0:4:2,2:.,5.55,.	0/0:13:6,7:.,18.02,.	0/0:7:3,4:.,9.7,.	0/0:9:4,5:.,12.48,.	0/0:11:5,6:.,15.25,.	0/0:5:2,3:.,6.93,.	1/0:13:8,5:.,18.02,.	0/0:21:10,11:.,29.11,.	./.:2:.,.:.,.,.	0/0:6:3,3:.,8.32,.	0/0:10:5,5:.,13.86,.	0/0:7:3,4:.,9.7,.	0/0:16:8,8:.,22.18,.	0/0:14:8,6:.,19.41,.	0/0:12:6,6:.,16.64,.	0/0:24:12,12:.,33.27,.	1/0:13:7,6:.,18.02,.	0/0:11:5,6:.,15.25,.	0/0:3:1,2:.,4.16,.	0/0:9:2,7:.,15.25,.	0/0:8:4,4:.,11.09,.	0/0:5:2,3:.,6.93,.	0/0:8:4,4:.,11.09,.	0/0:10:5,5:.,13.86,.	./.:2:.,.:.,.,.	0/0:5:2,3:.,6.93,.	./.:0:.,.:.,.,.	1/0:13:9,4:.,18.02,.	./.:2:.,.:.,.,.	0/0:3:1,2:.,4.16,.	0/0:3:1,2:.,4.16,.	0/0:14:7,7:.,19.41,.	0/0:5:2,3:.,6.93,.	0/0:9:4,5:.,12.48,.	0/0:8:4,4:.,11.09,.	./.:4:.,.:.,.,.	./.:0:.,.:.,.,.	0/0:20:10,10:.,27.73,.	0/0:3:1,2:.,4.16,.	0/0:4:2,2:.,5.55,.	0/0:4:2,2:.,5.55,.	./.:6:.,.:.,.,.	./.:0:.,.:.,.,.
un	492215	5292	T	A	.	PASS	NS=70;AF=0.986,0.014	GT:DP:AD:GL	0/0:9:4,5:.,12.48,.	./.:2:.,.:.,.,.	0/0:6:3,3:.,8.32,.	0/0:13:6,7:.,18.02,.	0/0:13:6,7:.,18.02,.	0/0:3:1,2:.,4.16,.	0/0:9:4,5:.,12.48,.	0/0:7:3,4:.,9.7,.	0/0:11:5,6:.,15.25,.	./.:3:.,.:.,.,.	0/0:7:3,4:.,9.7,.	0/0:5:2,3:.,6.93,.	./.:0:.,.:.,.,.	0/0:8:4,4:.,11.09,.	0/0:6:3,3:.,8.32,.	0/0:9:4,5:.,12.48,.	0/0:5:2,3:.,6.93,.	0/0:3:1,2:.,4.16,.	0/0:5:2,3:.,6.93,.	0/0:6:3,3:.,8.32,.	0/0:8:4,4:.,11.09,.	./.:2:.,.:.,.,.	./.:0:.,.:.,.,.	0/0:13:6,7:.,18.02,.	0/0:9:4,5:.,12.48,.	0/0:11:5,6:.,15.25,.	0/0:14:7,7:.,19.41,.	./.:0:.,.:.,.,.	0/0:5:2,3:.,6.93,.	0/0:4:2,2:.,5.55,.	0/0:8:4,4:.,11.09,.	0/0:5:2,3:.,6.93,.	0/0:4:2,2:.,5.55,.	./.:0:.,.:.,.,.	0/0:3:1,2:.,4.16,.	0/0:9:4,5:.,12.48,.	./.:2:.,.:.,.,.	0/0:5:2,3:.,6.93,.	0/0:19:9,10:.,26.34,.	0/0:7:3,4:.,9.7,.	0/0:7:3,4:.,9.7,.	0/0:4:2,2:.,5.55,.	./.:0:.,.:.,.,.	0/0:20:10,10:.,27.73,.	0/0:12:6,6:.,16.64,.	./.:0:.,.:.,.,.	./.:0:.,.:.,.,.	0/0:12:6,6:.,16.64,.	0/0:11:5,6:.,15.25,.	0/0:10:5,5:.,13.86,.	0/0:6:3,3:.,8.32,.	./.:2:.,.:.,.,.	1/0:6:3,3:.,8.32,.	0/0:6:3,3:.,8.32,.	0/0:6:3,3:.,8.32,.	0/0:12:6,6:.,16.64,.	0/0:5:2,3:.,6.93,.	0/0:11:5,6:.,15.25,.	0/0:10:5,5:.,13.86,.	0/0:3:1,2:.,4.16,.	1/0:16:12,4:.,22.18,.	0/0:4:2,2:.,5.55,.	0/0:4:2,2:.,5.55,.	0/0:9:4,5:.,12.48,.	./.:0:.,.:.,.,.	0/0:7:3,4:.,9.7,.	0/0:6:3,3:.,8.32,.	0/0:7:3,4:.,9.7,.	0/0:5:2,3:.,6.93,.	./.:0:.,.:.,.,.	0/0:9:4,5:.,12.48,.	0/0:5:2,3:.,6.93,.	0/0:4:2,2:.,5.55,.	./.:0:.,.:.,.,.	0/0:14:7,7:.,19.41,.	0/0:5:2,3:.,6.93,.	0/0:9:4,5:.,12.48,.	0/0:4:2,2:.,5.55,.	0/0:3:1,2:.,4.16,.	./.:0:.,.:.,.,.	0/0:6:3,3:.,8.32,.	0/0:4:2,2:.,5.55,.	0/0:11:5,6:.,15.25,.	0/0:4:2,2:.,5.55,.	0/0:6:3,3:.,8.32,.	0/0:4:2,2:.,5.55,.
un	502776	5406	T	G	.	PASS	NS=69;AF=0.978,0.022	GT:DP:AD:GL	0/0:13:6,7:.,18.02,.	0/0:8:4,4:.,11.09,.	0/0:5:2,3:.,13.86,.	0/0:7:3,4:.,9.7,.	0/0:20:10,10:.,27.73,.	./.:0:.,.:.,.,.	0/0:8:4,4:.,11.09,.	0/0:13:6,7:.,18.02,.	0/0:12:6,6:.,16.64,.	./.:0:.,.:.,.,.	0/0:3:1,2:.,4.16,.	0/0:3:1,2:.,4.16,.	0/0:3:1,2:.,4.16,.	0/0:8:4,4:.,11.09,.	0/0:3:1,2:.,4.16,.	0/0:9:4,5:.,12.48,.	0/0:3:1,2:.,4.16,.	./.:0:.,.:.,.,.	0/0:12:6,6:.,16.64,.	0/0:3:1,2:.,4.16,.	1/0:11:5,6:.,18.02,.	./.:0:.,.:.,.,.	./.:0:.,.:.,.,.	1/0:15:7,8:.,20.79,.	0/0:7:3,4:.,9.7,.	0/0:10:5,5:.,13.86,.	0/0:13:6,7:.,18.02,.	0/0:3:1,2:.,4.16,.	0/0:17:8,9:.,23.57,.	0/0:5:2,3:.,6.93,.	0/0:7:3,4:.,9.7,.	0/0:5:2,3:.,6.93,.	0/0:12:6,6:.,16.64,.	./.:0:.,.:.,.,.	0/0:9:4,5:.,12.48,.	0/0:5:2,3:.,12.48,.	0/0:6:3,3:.,8.32,.	1/0:12:6,6:.,16.64,.	0/0:3:1,2:.,4.16,.	0/0:7:3,4:.,9.7,.	0/0:11:5,6:.,15.25,.	0/0:4:2,2:.,5.55,.	0/0:3:1,2:.,4.16,.	0/0:16:8,8:.,22.18,.	0/0:17:8,9:.,23.57,.	0/0:5:2,3:.,6.93,.	./.:2:.,.:.,.,.	0/0:4:2,2:.,5.55,.	./.:0:.,.:.,.,.	0/0:5:2,3:.,6.93,.	0/0:14:7,7:.,19.41,.	0/0:7:3,4:.,9.7,.	0/0:3:1,2:.,4.16,.	./.:2:.,.:.,.,.	0/0:4:2,2:.,5.55,.	0/0:15:7,8:.,20.79,.	./.:0:.,.:.,.,.	0/0:9:4,5:.,12.48,.	0/0:21:10,11:.,29.11,.	0/0:10:5,5:.,13.86,.	0/0:5:3,2:.,9.7,.	./.:0:.,.:.,.,.	0/0:4:2,2:.,5.55,.	0/0:4:2,2:.,5.55,.	0/0:4:2,2:.,5.55,.	0/0:8:4,4:.,11.09,.	0/0:8:4,4:.,11.09,.	0/0:6:3,3:.,8.32,.	0/0:5:2,3:.,6.93,.	./.:0:.,.:.,.,.	0/0:17:8,9:.,23.57,.	./.:2:.,.:.,.,.	./.:2:.,.:.,.,.	0/0:3:1,2:.,4.16,.	0/0:10:5,5:.,13.86,.	0/0:11:5,6:.,15.25,.	0/0:9:4,5:.,12.48,.	0/0:5:2,3:.,6.93,.	0/0:4:2,2:.,5.55,.	./.:0:.,.:.,.,.	0/0:7:3,4:.,9.7,.	0/0:6:3,3:.,8.32,.	0/0:5:2,3:.,6.93,.	0/0:4:2,2:.,5.55,.	./.:2:.,.:.,.,.	./.:2:.,.:.,.,.
un	502831	5406	T	C	.	PASS	NS=68;AF=0.985,0.015	GT:DP:AD:GL	0/0:13:6,7:.,18.02,.	0/0:8:4,4:.,11.09,.	0/0:5:2,3:.,13.86,.	0/0:7:3,4:.,9.7,.	0/0:20:10,10:.,27.73,.	./.:0:.,.:.,.,.	0/0:8:4,4:.,11.09,.	0/0:13:6,7:.,18.02,.	0/0:12:6,6:.,16.64,.	./.:0:.,.:.,.,.	0/0:3:1,2:.,4.16,.	0/0:3:1,2:.,4.16,.	0/0:3:1,2:.,4.16,.	0/0:8:4,4:.,11.09,.	0/0:3:1,2:.,4.16,.	./.:9:.,.:.,.,.	0/0:3:1,2:.,4.16,.	./.:0:.,.:.,.,.	0/0:12:6,6:.,16.64,.	0/0:3:1,2:.,4.16,.	0/0:11:5,6:.,18.02,.	./.:0:.,.:.,.,.	./.:0:.,.:.,.,.	1/0:15:8,7:.,20.79,.	0/0:7:3,4:.,9.7,.	0/0:10:5,5:.,13.86,.	0/0:13:6,7:.,18.02,.	0/0:3:1,2:.,4.16,.	0/0:17:8,9:.,23.57,.	0/0:5:2,3:.,6.93,.	0/0:7:3,4:.,9.7,.	0/0:5:2,3:.,6.93,.	0/0:12:6,6:.,16.64,.	./.:0:.,.:.,.,.	0/0:9:4,5:.,12.48,.	0/0:5:2,3:.,12.48,.	0/0:6:3,3:.,8.32,.	0/0:12:6,6:.,16.64,.	0/0:3:1,2:.,4.16,.	0/0:7:3,4:.,9.7,.	0/0:11:5,6:.,15.25,.	0/0:4:2,2:.,5.55,.	0/0:3:1,2:.,4.16,.	0/0:16:8,8:.,22.18,.	0/0:17:8,9:.,23.57,.	0/0:5:2,3:.,6.93,.	./.:2:.,.:.,.,.	0/0:4:2,2:.,5.55,.	./.:0:.,.:.,.,.	0/0:5:2,3:.,6.93,.	0/0:14:7,7:.,19.41,.	0/0:7:3,4:.,9.7,.	0/0:3:1,2:.,4.16,.	./.:2:.,.:.,.,.	0/0:4:2,2:.,5.55,.	0/0:15:7,8:.,20.79,.	./.:0:.,.:.,.,.	0/0:9:4,5:.,12.48,.	0/0:21:10,11:.,29.11,.	0/0:10:5,5:.,13.86,.	1/0:5:3,2:.,9.7,.	./.:0:.,.:.,.,.	0/0:4:2,2:.,5.55,.	0/0:4:2,2:.,5.55,.	0/0:4:2,2:.,5.55,.	0/0:8:4,4:.,11.09,.	0/0:8:4,4:.,11.09,.	0/0:6:3,3:.,8.32,.	0/0:5:2,3:.,6.93,.	./.:0:.,.:.,.,.	0/0:17:8,9:.,23.57,.	./.:2:.,.:.,.,.	./.:2:.,.:.,.,.	0/0:3:1,2:.,4.16,.	0/0:10:5,5:.,13.86,.	0/0:11:5,6:.,15.25,.	0/0:9:4,5:.,12.48,.	0/0:5:2,3:.,6.93,.	0/0:4:2,2:.,5.55,.	./.:0:.,.:.,.,.	0/0:7:3,4:.,9.7,.	0/0:6:3,3:.,8.32,.	0/0:5:2,3:.,6.93,.	0/0:4:2,2:.,5.55,.	./.:2:.,.:.,.,.	./.:2:.,.:.,.,.
un	515924	5548	C	T	.	PASS	NS=68;AF=0.765,0.235	GT:DP:AD:GL	0/0:10:3,7:.,13.86,.	0/0:14:6,8:.,19.41,.	0/0:6:3,3:.,8.32,.	0/0:6:3,3:.,8.32,.	0/0:29:14,15:.,40.2,.	0/1:5:2,3:.,6.93,.	0/1:6:2,4:.,9.7,.	./.:6:.,.:.,.,.	1/1:8:4,4:.,11.09,.	0/0:16:8,8:.,22.18,.	./.:7:.,.:.,.,.	0/0:7:3,4:.,9.7,.	0/0:4:2,2:.,5.55,.	0/0:7:4,3:.,9.7,.	./.:8:.,.:.,.,.	0/1:10:6,4:.,13.86,.	0/0:3:1,2:.,4.16,.	0/0:4:2,2:.,5.55,.	0/0:12:6,6:.,16.64,.	./.:0:.,.:.,.,.	0/0:14:7,7:.,19.41,.	./.:0:.,.:.,.,.	0/1:4:2,2:.,5.55,.	1/1:6:3,3:.,8.32,.	0/0:8:4,4:.,11.09,.	0/0:24:12,12:.,33.27,.	0/0:27:13,14:.,37.43,.	./.:0:.,.:.,.,.	1/1:6:3,3:.,8.32,.	0/1:8:4,4:.,11.09,.	0/0:11:5,6:.,15.25,.	1/1:7:3,4:.,9.7,.	0/1:11:6,5:.,15.25,.	./.:0:.,.:.,.,.	1/1:3:1,2:.,4.16,.	0/1:18:8,10:.,24.95,.	0/1:5:2,3:.,6.93,.	0/0:5:2,3:.,6.93,.	0/1:15:7,8:.,20.79,.	0/0:7:3,4:.,9.7,.	0/0:14:7,7:.,19.41,.	0/0:4:2,2:.,5.55,.	./.:0:.,.:.,.,.	0/0:20:9,11:.,29.11,.	0/1:18:12,6:.,24.95,.	./.:7:.,.:.,.,.	./.:0:.,.:.,.,.	1/1:10:5,5:.,13.86,.	0/0:12:6,6:.,16.64,.	0/1:5:2,3:.,8.32,.	0/0:8:4,4:.,11.09,.	./.:3:.,.:.,.,.	0/0:6:3,3:.,8.32,.	0/0:7:3,4:.,9.7,.	0/1:15:8,7:.,20.79,.	0/0:9:4,5:.,12.48,.	0/1:9:5,4:.,12.48,.	0/0:17:7,10:.,23.57,.	0/0:10:5,5:.,13.86,.	0/1:12:7,5:.,16.64,.	0/0:14:7,7:.,19.41,.	1/1:3:1,2:.,4.16,.	1/1:5:2,3:.,6.93,.	0/1:4:2,2:.,6.93,.	./.:0:.,.:.,.,.	0/0:9:4,5:.,12.48,.	0/0:6:3,3:.,8.32,.	0/0:5:2,3:.,6.93,.	0/1:7:4,3:.,11.09,.	./.:0:.,.:.,.,.	0/0:13:7,6:.,18.02,.	0/0:4:2,2:.,5.55,.	0/0:4:2,2:.,5.55,.	./.:0:.,.:.,.,.	0/0:13:6,7:.,18.02,.	0/0:21:10,11:.,29.11,.	0/0:10:5,5:.,13.86,.	./.:9:.,.:.,.,.	./.:2:.,.:.,.,.	0/0:4:2,2:.,5.55,.	0/0:4:2,2:.,5.55,.	0/0:6:3,3:.,8.32,.	./.:6:.,.:.,.,.	0/0:8:4,4:.,11.09,.	./.:0:.,.:.,.,.	0/0:3:1,2:.,4.16,.
un	515949	5548	G	A	.	PASS	NS=75;AF=0.967,0.033	GT:DP:AD:GL	1/0:10:3,7:.,13.86,.	0/0:14:6,8:.,19.41,.	0/0:6:3,3:.,8.32,.	0/0:6:3,3:.,8.32,.	0/0:29:14,15:.,40.2,.	1/0:5:2,3:.,6.93,.	0/0:6:2,4:.,9.7,.	0/0:6:3,3:.,8.32,.	0/0:8:4,4:.,11.09,.	0/0:16:8,8:.,22.18,.	0/0:7:3,4:.,9.7,.	0/0:7:3,4:.,9.7,.	0/0:4:2,2:.,5.55,.	1/0:7:4,3:.,9.7,.	0/0:8:4,4:.,11.09,.	0/0:10:6,4:.,13.86,.	0/0:3:1,2:.,4.16,.	0/0:4:2,2:.,5.55,.	0/0:12:6,6:.,16.64,.	./.:0:.,.:.,.,.	0/0:14:7,7:.,19.41,.	./.:0:.,.:.,.,.	0/0:4:2,2:.,5.55,.	0/0:6:3,3:.,8.32,.	0/0:8:4,4:.,11.09,.	0/0:24:12,12:.,33.27,.	0/0:27:13,14:.,37.43,.	./.:0:.,.:.,.,.	0/0:6:3,3:.,8.32,.	0/0:8:4,4:.,11.09,.	0/0:11:5,6:.,15.25,.	0/0:7:3,4:.,9.7,.	0/0:11:6,5:.,15.25,.	./.:0:.,.:.,.,.	0/0:3:1,2:.,4.16,.	0/0:18:8,10:.,24.95,.	0/0:5:2,3:.,6.93,.	1/1:5:2,3:.,6.93,.	0/0:15:7,8:.,20.79,.	0/0:7:3,4:.,9.7,.	0/0:14:7,7:.,19.41,.	0/0:4:2,2:.,5.55,.	./.:0:.,.:.,.,.	0/0:20:9,11:.,29.11,.	0/0:18:12,6:.,24.95,.	0/0:7:3,4:.,9.7,.	./.:0:.,.:.,.,.	0/0:10:5,5:.,13.86,.	0/0:12:6,6:.,16.64,.	0/0:5:2,3:.,8.32,.	0/0:8:4,4:.,11.09,.	0/0:3:1,2:.,4.16,.	0/0:6:3,3:.,8.32,.	0/0:7:3,4:.,9.7,.	0/0:15:8,7:.,20.79,.	0/0:9:4,5:.,12.48,.	0/0:9:5,4:.,12.48,.	0/0:17:7,10:.,23.57,.	0/0:10:5,5:.,13.86,.	0/0:12:7,5:.,16.64,.	0/0:14:7,7:.,19.41,.	0/0:3:1,2:.,4.16,.	0/0:5:2,3:.,6.93,.	0/0:4:2,2:.,6.93,.	./.:0:.,.:.,.,.	0/0:9:4,5:.,12.48,.	0/0:6:3,3:.,8.32,.	0/0:5:2,3:.,6.93,.	0/0:7:4,3:.,11.09,.	./.:0:.,.:.,.,.	0/0:13:7,6:.,18.02,.	0/0:4:2,2:.,5.55,.	0/0:4:2,2:.,5.55,.	./.:0:.,.:.,.,.	0/0:13:6,7:.,18.02,.	0/0:21:10,11:.,29.11,.	0/0:10:5,5:.,13.86,.	0/0:9:4,5:.,12.48,.	./.:2:.,.:.,.,.	0/0:4:2,2:.,5.55,.	0/0:4:2,2:.,5.55,.	0/0:6:3,3:.,8.32,.	0/0:6:3,3:.,8.32,.	0/0:8:4,4:.,11.09,.	./.:0:.,.:.,.,.	0/0:3:1,2:.,4.16,.
un	515963	5548	A	G	.	PASS	NS=67;AF=0.560,0.440	GT:DP:AD:GL	0/1:10:7,3:.,13.86,.	0/1:14:6,8:.,19.41,.	./.:6:.,.:.,.,.	0/0:6:3,3:.,8.32,.	0/0:29:14,15:.,40.2,.	1/1:5:2,3:.,6.93,.	1/1:6:2,4:.,9.7,.	1/1:6:3,3:.,8.32,.	1/1:8:4,4:.,11.09,.	0/0:16:8,8:.,22.18,.	./.:7:.,.:.,.,.	0/0:7:3,4:.,9.7,.	0/0:4:2,2:.,5.55,.	1/1:7:4,3:.,9.7,.	1/1:8:4,4:.,11.09,.	0/1:10:6,4:.,13.86,.	0/0:3:1,2:.,4.16,.	./.:4:.,.:.,.,.	0/0:12:6,6:.,16.64,.	./.:0:.,.:.,.,.	0/0:14:7,7:.,19.41,.	./.:0:.,.:.,.,.	0/1:4:2,2:.,5.55,.	1/1:6:3,3:.,8.32,.	0/0:8:4,4:.,11.09,.	0/0:24:12,12:.,33.27,.	0/0:27:13,14:.,37.43,.	./.:0:.,.:.,.,.	1/1:6:3,3:.,8.32,.	0/1:8:4,4:.,11.09,.	0/0:11:5,6:.,15.25,.	1/1:7:3,4:.,9.7,.	0/1:11:6,5:.,15.25,.	./.:0:.,.:.,.,.	1/1:3:1,2:.,4.16,.	0/1:18:8,10:.,24.95,.	0/1:5:2,3:.,6.93,.	1/1:5:2,3:.,6.93,.	0/1:15:7,8:.,20.79,.	0/0:7:3,4:.,9.7,.	0/0:14:7,7:.,19.41,.	0/0:4:2,2:.,5.55,.	./.:0:.,.:.,.,.	0/1:20:9,11:.,29.11,.	1/1:18:12,6:.,24.95,.	./.:7:.,.:.,.,.	./.:0:.,.:.,.,.	1/1:10:5,5:.,13.86,.	0/0:12:6,6:.,16.64,.	0/1:5:2,3:.,8.32,.	1/1:8:4,4:.,11.09,.	./.:3:.,.:.,.,.	0/0:6:3,3:.,8.32,.	0/0:7:3,4:.,9.7,.	0/1:15:8,7:.,20.79,.	0/1:9:4,5:.,12.48,.	0/1:9:5,4:.,12.48,.	0/1:17:7,10:.,23.57,.	0/1:10:5,5:.,13.86,.	0/1:12:7,5:.,16.64,.	0/0:14:7,7:.,19.41,.	1/1:3:1,2:.,4.16,.	1/1:5:2,3:.,6.93,.	1/1:4:2,2:.,6.93,.	./.:0:.,.:.,.,.	0/1:9:4,5:.,12.48,.	0/0:6:3,3:.,8.32,.	0/0:5:2,3:.,6.93,.	0/1:7:4,3:.,11.09,.	./.:0:.,.:.,.,.	0/1:13:7,6:.,18.02,.	0/1:4:2,2:.,5.55,.	./.:4:.,.:.,.,.	./.:0:.,.:.,.,.	0/0:13:6,7:.,18.02,.	0/0:21:10,11:.,29.11,.	0/0:10:5,5:.,13.86,.	./.:9:.,.:.,.,.	./.:2:.,.:.,.,.	0/0:4:2,2:.,5.55,.	1/1:4:2,2:.,5.55,.	0/0:6:3,3:.,8.32,.	./.:6:.,.:.,.,.	0/0:8:4,4:.,11.09,.	./.:0:.,.:.,.,.	1/1:3:1,2:.,4.16,.
un	522722	5621	C	G	.	PASS	NS=81;AF=0.988,0.012	GT:DP:AD:GL	0/0:15:7,8:.,20.79,.	0/0:63:31,32:.,87.34,.	0/0:25:18,7:.,34.66,.	0/0:22:11,11:.,30.5,.	./.:0:.,.:.,.,.	0/1:27:15,12:.,37.43,.	0/0:33:12,21:.,45.75,.	0/0:25:12,13:.,34.66,.	0/0:46:23,23:.,63.77,.	0/0:47:23,24:.,65.16,.	0/0:56:28,28:.,77.63,.	0/0:12:6,6:.,16.64,.	0/0:3:1,2:.,4.16,.	0/0:31:15,16:.,42.98,.	0/0:15:7,8:.,20.79,.	0/0:52:27,25:.,72.09,.	0/0:19:9,10:.,26.34,.	0/0:4:2,2:.,5.55,.	0/0:54:27,27:.,74.86,.	0/0:26:13,13:.,36.04,.	0/0:27:13,14:.,37.43,.	0/0:4:2,2:.,5.55,.	0/0:18:9,9:.,24.95,.	0/0:58:29,29:.,80.41,.	0/0:14:7,7:.,19.41,.	./.:0:.,.:.,.,.	0/0:40:20,20:.,55.45,.	0/0:3:1,2:.,4.16,.	0/0:51:25,26:.,70.7,.	0/0:37:21,16:.,51.29,.	0/0:38:19,19:.,52.68,.	0/0:24:12,12:.,33.27,.	0/0:67:33,34:.,92.88,.	./.:2:.,.:.,.,.	0/0:75:37,38:.,103.97,.	0/0:42:21,21:.,58.22,.	0/0:19:9,10:.,26.34,.	0/0:56:38,18:.,77.63,.	0/0:59:29,30:.,81.79,.	0/0:58:29,29:.,80.41,.	0/0:32:16,16:.,44.36,.	0/0:27:13,14:.,37.43,.	0/0:8:3,5:.,11.09,.	0/0:72:36,36:.,99.81,.	0/0:87:59,28:.,120.61,.	0/0:23:10,13:.,31.88,.	./.:0:.,.:.,.,.	0/0:32:16,16:.,44.36,.	0/0:29:14,15:.,40.2,.	0/0:11:5,6:.,15.25,.	0/0:67:43,24:.,92.88,.	0/0:16:8,8:.,22.18,.	0/0:42:21,21:.,58.22,.	0/0:26:13,13:.,36.04,.	0/0:52:26,26:.,72.09,.	0/0:23:11,12:.,31.88,.	0/0:24:12,12:.,33.27,.	0/0:60:30,30:.,83.18,.	0/0:77:38,39:.,106.74,.	0/0:37:18,19:.,51.29,.	0/0:69:34,35:.,95.65,.	0/0:25:12,13:.,34.66,.	0/0:28:14,14:.,38.82,.	0/0:20:10,10:.,27.73,.	0/0:16:8,8:.,22.18,.	0/0:15:7,8:.,20.79,.	0/0:16:8,8:.,22.18,.	0/0:31:15,16:.,42.98,.	0/0:55:27,28:.,76.25,.	./.:0:.,.:.,.,.	0/1:55:18,37:.,76.25,.	0/0:8:4,4:.,11.09,.	0/0:31:15,16:.,42.98,.	0/0:5:2,3:.,6.93,.	0/0:59:29,30:.,81.79,.	0/0:55:29,26:.,76.25,.	0/0:27:13,14:.,37.43,.	0/0:22:11,11:.,30.5,.	0/0:10:5,5:.,13.86,.	0/0:6:3,3:.,8.32,.	0/0:73:36,37:.,101.2,.	0/0:25:12,13:.,34.66,.	0/0:29:14,15:.,40.2,.	0/0:72:36,36:.,99.81,.	0/0:14:7,7:.,19.41,.	0/0:11:5,6:.,15.25,.
un	522733	5621	T	G	.	PASS	NS=80;AF=0.938,0.062	GT:DP:AD:GL	0/0:15:7,8:.,20.79,.	0/0:63:31,32:.,87.34,.	1/0:25:18,7:.,34.66,.	0/0:22:11,11:.,30.5,.	./.:0:.,.:.,.,.	0/0:27:15,12:.,37.43,.	0/0:33:12,21:.,45.75,.	0/0:25:12,13:.,34.66,.	0/0:46:23,23:.,63.77,.	0/0:47:23,24:.,65.16,.	1/0:56:28,28:.,77.63,.	0/0:12:6,6:.,16.64,.	0/0:3:1,2:.,4.16,.	0/0:31:15,16:.,42.98,.	0/0:15:7,8:.,20.79,.	1/0:52:27,25:.,72.09,.	0/0:19:9,10:.,26.34,.	0/0:4:2,2:.,5.55,.	0/0:54:27,27:.,74.86,.	0/0:26:13,13:.,36.04,.	0/0:27:13,14:.,37.43,.	0/0:4:2,2:.,5.55,.	0/0:18:9,9:.,24.95,.	0/0:58:29,29:.,80.41,.	0/0:14:7,7:.,19.41,.	./.:0:.,.:.,.,.	0/0:40:20,20:.,55.45,.	0/0:3:1,2:.,4.16,.	0/0:51:25,26:.,70.7,.	1/0:37:21,16:.,51.29,.	0/0:38:19,19:.,52.68,.	0/0:24:12,12:.,33.27,.	0/0:67:33,34:.,92.88,.	./.:2:.,.:.,.,.	0/0:75:37,38:.,103.97,.	0/0:42:21,21:.,58.22,.	0/0:19:9,10:.,26.34,.	1/0:56:38,18:.,77.63,.	0/0:59:29,30:.,81.79,.	0/0:58:29,29:.,80.41,.	0/0:32:16,16:.,44.36,.	0/0:27:13,14:.,37.43,.	1/0:8:3,5:.,11.09,.	0/0:72:36,36:.,99.81,.	1/0:87:59,28:.,120.61,.	0/0:23:10,13:.,31.88,.	./.:0:.,.:.,.,.	0/0:32:16,16:.,44.36,.	./.:29:.,.:.,.,.	0/0:11:5,6:.,15.25,.	1/0:67:43,24:.,92.88,.	0/0:16:8,8:.,22.18,.	0/0:42:21,21:.,58.22,.	0/0:26:13,13:.,36.04,.	0/0:52:26,26:.,72.09,.	0/0:23:11,12:.,31.88,.	0/0:24:12,12:.,33.27,.	0/0:60:30,30:.,83.18,.	1/1:77:38,39:.,106.74,.	0/0:37:18,19:.,51.29,.	0/0:69:34,35:.,95.65,.	0/0:25:12,13:.,34.66,.	0/0:28:14,14:.,38.82,.	0/0:20:10,10:.,27.73,.	0/0:16:8,8:.,22.18,.	0/0:15:7,8:.,20.79,.	0/0:16:8,8:.,22.18,.	0/0:31:15,16:.,42.98,.	0/0:55:27,28:.,76.25,.	./.:0:.,.:.,.,.	0/0:55:18,37:.,76.25,.	0/0:8:4,4:.,11.09,.	0/0:31:15,16:.,42.98,.	0/0:5:2,3:.,6.93,.	0/0:59:29,30:.,81.79,.	0/0:55:29,26:.,76.25,.	0/0:27:13,14:.,37.43,.	0/0:22:11,11:.,30.5,.	0/0:10:5,5:.,13.86,.	0/0:6:3,3:.,8.32,.	0/0:73:36,37:.,101.2,.	0/0:25:12,13:.,34.66,.	0/0:29:14,15:.,40.2,.	0/0:72:36,36:.,99.81,.	0/0:14:7,7:.,19.41,.	0/0:11:5,6:.,15.25,.
un	522765	5621	G	A	.	PASS	NS=80;AF=0.963,0.037	GT:DP:AD:GL	0/0:15:7,8:.,20.79,.	0/0:63:31,32:.,87.34,.	0/0:25:18,7:.,34.66,.	0/0:22:11,11:.,30.5,.	./.:0:.,.:.,.,.	0/0:27:15,12:.,37.43,.	1/0:33:12,21:.,45.75,.	0/0:25:12,13:.,34.66,.	0/0:46:23,23:.,63.77,.	0/0:47:23,24:.,65.16,.	0/0:56:28,28:.,77.63,.	0/0:12:6,6:.,16.64,.	0/0:3:1,2:.,4.16,.	0/0:31:15,16:.,42.98,.	./.:15:.,.:.,.,.	0/0:52:27,25:.,72.09,.	0/0:19:9,10:.,26.34,.	0/0:4:2,2:.,5.55,.	0/0:54:27,27:.,74.86,.	0/0:26:13,13:.,36.04,.	0/0:27:13,14:.,37.43,.	0/0:4:2,2:.,5.55,.	0/0:18:9,9:.,24.95,.	0/0:58:29,29:.,80.41,.	0/0:14:7,7:.,19.41,.	./.:0:.,.:.,.,.	0/0:40:20,20:.,55.45,.	0/0:3:1,2:.,4.16,.	0/0:51:25,26:.,70.7,.	0/0:37:21,16:.,51.29,.	0/0:38:19,19:.,52.68,.	0/0:24:12,12:.,33.27,.	0/0:67:33,34:.,92.88,.	./.:2:.,.:.,.,.	0/0:75:37,38:.,103.97,.	0/0:42:21,21:.,58.22,.	0/0:19:9,10:.,26.34,.	0/0:56:38,18:.,77.63,.	0/0:59:29,30:.,81.79,.	0/0:58:29,29:.,80.41,.	0/0:32:16,16:.,44.36,.	0/0:27:13,14:.,37.43,.	0/0:8:3,5:.,11.09,.	0/0:72:36,36:.,99.81,.	0/0:87:59,28:.,120.61,.	1/0:23:10,13:.,31.88,.	./.:0:.,.:.,.,.	0/0:32:16,16:.,44.36,.	0/0:29:14,15:.,40.2,.	0/0:11:5,6:.,15.25,.	0/0:67:43,24:.,92.88,.	0/0:16:8,8:.,22.18,.	0/0:42:21,21:.,58.22,.	1/1:26:13,13:.,36.04,.	0/0:52:26,26:.,72.09,.	0/0:23:11,12:.,31.88,.	0/0:24:12,12:.,33.27,.	0/0:60:30,30:.,83.18,.	0/0:77:38,39:.,106.74,.	0/0:37:18,19:.,51.29,.	0/0:69:34,35:.,95.65,.	0/0:25:12,13:.,34.66,.	0/0:28:14,14:.,38.82,.	0/0:20:10,10:.,27.73,.	0/0:16:8,8:.,22.18,.	0/0:15:7,8:.,20.79,.	0/0:16:8,8:.,22.18,.	0/0:31:15,16:.,42.98,.	0/0:55:27,28:.,76.25,.	./.:0:.,.:.,.,.	0/0:55:18,37:.,76.25,.	0/0:8:4,4:.,11.09,.	0/0:31:15,16:.,42.98,.	0/0:5:2,3:.,6.93,.	0/0:59:29,30:.,81.79,.	1/0:55:29,26:.,76.25,.	0/0:27:13,14:.,37.43,.	0/0:22:11,11:.,30.5,.	0/0:10:5,5:.,13.86,.	0/0:6:3,3:.,8.32,.	0/0:73:36,37:.,101.2,.	0/0:25:12,13:.,34.66,.	0/0:29:14,15:.,40.2,.	1/0:72:36,36:.,99.81,.	0/0:14:7,7:.,19.41,.	0/0:11:5,6:.,15.25,.
un	535142	5754	C	A	.	PASS	NS=66;AF=0.697,0.303	GT:DP:AD:GL	1/0:11:3,8:.,15.25,.	1/0:21:11,10:.,29.11,.	0/0:3:1,2:.,4.16,.	./.:0:.,.:.,.,.	./.:0:.,.:.,.,.	0/0:4:2,2:.,5.55,.	0/0:16:8,8:.,22.18,.	1/0:12:5,7:.,16.64,.	0/0:29:14,15:.,40.2,.	1/0:16:8,8:.,22.18,.	1/1:4:2,2:.,5.55,.	./.:0:.,.:.,.,.	./.:2:.,.:.,.,.	0/0:9:4,5:.,12.48,.	./.:0:.,.:.,.,.	1/0:15:7,8:.,20.79,.	0/0:7:3,4:.,9.7,.	./.:0:.,.:.,.,.	1/1:5:2,3:.,6.93,.	0/0:7:3,4:.,9.7,.	0/0:12:6,6:.,16.64,.	./.:0:.,.:.,.,.	0/0:5:2,3:.,6.93,.	0/0:4:2,2:.,5.55,.	0/0:5:2,3:.,6.93,.	0/0:17:8,9:.,23.57,.	1/1:25:12,13:.,34.66,.	0/0:6:3,3:.,8.32,.	1/0:12:6,6:.,16.64,.	1/1:9:4,5:.,12.48,.	0/0:12:6,6:.,16.64,.	0/0:9:4,5:.,12.48,.	1/0:11:7,4:.,15.25,.	./.:0:.,.:.,.,.	0/0:6:3,3:.,8.32,.	0/0:25:12,13:.,34.66,.	./.:2:.,.:.,.,.	1/0:15:9,6:.,20.79,.	0/0:9:4,5:.,12.48,.	0/0:8:4,4:.,11.09,.	0/0:4:2,2:.,5.55,.	1/0:6:4,2:.,9.7,.	./.:0:.,.:.,.,.	0/0:30:15,15:.,41.59,.	1/0:17:12,5:.,23.57,.	./.:0:.,.:.,.,.	0/0:5:2,3:.,6.93,.	0/0:9:4,5:.,12.48,.	0/0:3:1,2:.,4.16,.	1/0:7:3,4:.,9.7,.	0/0:18:9,9:.,24.95,.	1/1:3:1,2:.,4.16,.	0/0:15:7,8:.,20.79,.	0/0:4:2,2:.,5.55,.	1/0:16:12,4:.,22.18,.	0/0:15:7,8:.,20.79,.	0/0:9:4,5:.,12.48,.	1/0:29:9,20:.,40.2,.	0/0:18:9,9:.,24.95,.	1/1:9:4,5:.,12.48,.	1/1:14:7,7:.,19.41,.	0/0:7:3,4:.,9.7,.	0/0:8:4,4:.,11.09,.	1/1:7:3,4:.,9.7,.	1/0:5:3,2:.,6.93,.	1/1:7:3,4:.,9.7,.	1/1:6:3,3:.,8.32,.	1/1:3:1,2:.,4.16,.	0/0:6:3,3:.,8.32,.	./.:0:.,.:.,.,.	0/0:18:9,9:.,24.95,.	./.:0:.,.:.,.,.	./.:7:.,.:.,.,.	1/1:3:1,2:.,4.16,.	1/1:5:2,3:.,6.93,.	0/0:6:3,3:.,8.32,.	0/0:8:4,4:.,11.09,.	./.:3:.,.:.,.,.	./.:0:.,.:.,.,.	./.:0:.,.:.,.,.	./.:0:.,.:.,.,.	./.:3:.,.:.,.,.	0/0:19:9,10:.,26.34,.	0/0:7:3,4:.,9.7,.	0/0:7:3,4:.,9.7,.	./.:8:.,.:.,.,.
un	543183	5841	C	T	.	PASS	NS=72;AF=0.979,0.021	GT:DP:AD:GL	./.:0:.,.:.,.,.	0/0:9:4,5:.,12.48,.	0/0:7:3,4:.,9.7,.	./.:2:.,.:.,.,.	0/0:21:10,11:.,29.11,.	0/0:3:1,2:.,4.16,.	0/0:10:5,5:.,13.86,.	0/0:4:2,2:.,5.55,.	0/0:25:12,13:.,34.66,.	0/0:16:8,8:.,22.18,.	0/0:12:6,6:.,16.64,.	./.:0:.,.:.,.,.	./.:0:.,.:.,.,.	0/0:18:10,8:.,24.95,.	./.:2:.,.:.,.,.	0/0:17:8,9:.,23.57,.	0/0:12:6,6:.,16.64,.	./.:3:.,.:.,.,.	0/0:8:4,4:.,11.09,.	./.:0:.,.:.,.,.	0/0:11:5,6:.,15.25,.	./.:0:.,.:.,.,.	0/0:11:5,6:.,15.25,.	0/0:11:6,5:.,15.25,.	0/0:10:5,5:.,13.86,.	0/0:25:11,14:.,34.66,.	0/0:17:6,11:.,23.57,.	0/0:3:1,2:.,4.16,.	0/0:18:9,9:.,24.95,.	0/0:9:5,4:.,12.48,.	0/0:20:10,10:.,27.73,.	0/0:14:7,7:.,19.41,.	./.:0:.,.:.,.,.	./.:0:.,.:.,.,.	0/0:10:5,5:.,13.86,.	0/0:16:10,6:.,22.18,.	0/0:4:2,2:.,5.55,.	0/0:19:10,9:.,26.34,.	0/0:14:6,8:.,19.41,.	0/0:16:8,8:.,22.18,.	0/0:16:8,8:.,22.18,.	0/0:8:4,4:.,11.09,.	0/0:4:2,2:.,5.55,.	0/0:16:6,10:.,22.18,.	0/0:17:10,7:.,23.57,.	0/0:5:2,3:.,6.93,.	0/0:3:1,2:.,4.16,.	0/0:11:7,4:.,15.25,.	0/0:10:5,5:.,13.86,.	0/0:6:3,3:.,8.32,.	0/0:19:9,10:.,26.34,.	0/0:5:2,3:.,6.93,.	./.:0:.,.:.,.,.	./.:0:.,.:.,.,.	0/0:11:5,6:.,15.25,.	0/0:20:10,10:.,27.73,.	./.:0:.,.:.,.,.	0/0:17:11,6:.,23.57,.	0/0:22:11,11:.,30.5,.	0/1:5:2,3:.,9.7,.	0/0:14:7,7:.,19.41,.	0/0:4:2,2:.,5.55,.	0/0:10:4,6:.,13.86,.	0/0:8:4,4:.,11.09,.	0/0:5:2,3:.,6.93,.	0/1:5:2,3:.,6.93,.	0/0:4:2,2:.,6.93,.	0/0:10:5,5:.,13.86,.	0/0:7:3,4:.,9.7,.	./.:0:.,.:.,.,.	0/0:20:10,10:.,27.73,.	0/0:5:2,3:.,6.93,.	0/0:5:2,3:.,6.93,.	0/0:3:1,2:.,4.16,.	0/0:11:5,6:.,15.25,.	0/0:7:4,3:.,9.7,.	0/0:4:2,2:.,6.93,.	0/0:12:5,7:.,16.64,.	0/0:4:2,2:.,5.55,.	0/0:3:1,2:.,4.16,.	0/0:16:8,8:.,22.18,.	0/0:5:2,3:.,6.93,.	0/1:12:5,7:.,16.64,.	0/0:8:4,4:.,11.09,.	0/0:7:4,3:.,11.09,.	0/0:4:2,2:.,5.55,.
un	543232	5841	T	C	.	PASS	NS=65;AF=0.531,0.469	GT:DP:AD:GL	./.:0:.,.:.,.,.	0/0:9:4,5:.,12.48,.	1/1:7:3,4:.,9.7,.	./.:2:.,.:.,.,.	1/1:21:10,11:.,29.11,.	./.:3:.,.:.,.,.	0/0:10:5,5:.,13.86,.	1/1:4:2,2:.,5.55,.	0/0:25:12,13:.,34.66,.	1/1:16:8,8:.,22.18,.	0/0:12:6,6:.,16.64,.	./.:0:.,.:.,.,.	./.:0:.,.:.,.,.	1/0:18:10,8:.,24.95,.	./.:2:.,.:.,.,.	1/0:17:8,9:.,23.57,.	0/0:12:6,6:.,16.64,.	./.:3:.,.:.,.,.	./.:8:.,.:.,.,.	./.:0:.,.:.,.,.	1/0:11:5,6:.,15.25,.	./.:0:.,.:.,.,.	1/1:11:5,6:.,15.25,.	1/0:11:6,5:.,15.25,.	1/0:10:5,5:.,13.86,.	1/0:25:11,14:.,34.66,.	1/0:17:6,11:.,23.57,.	0/0:3:1,2:.,4.16,.	1/1:18:9,9:.,24.95,.	1/0:9:5,4:.,12.48,.	0/0:20:10,10:.,27.73,.	0/0:14:7,7:.,19.41,.	./.:0:.,.:.,.,.	./.:0:.,.:.,.,.	0/0:10:5,5:.,13.86,.	1/0:16:10,6:.,22.18,.	./.:4:.,.:.,.,.	1/0:19:10,9:.,26.34,.	1/0:14:6,8:.,19.41,.	0/0:16:8,8:.,22.18,.	1/1:16:8,8:.,22.18,.	0/0:8:4,4:.,11.09,.	0/0:4:2,2:.,5.55,.	1/0:16:6,10:.,22.18,.	1/0:17:10,7:.,23.57,.	1/1:5:2,3:.,6.93,.	0/0:3:1,2:.,4.16,.	1/0:11:7,4:.,15.25,.	1/1:10:5,5:.,13.86,.	0/0:6:3,3:.,8.32,.	0/0:19:9,10:.,26.34,.	1/0:5:2,3:.,6.93,.	./.:0:.,.:.,.,.	./.:0:.,.:.,.,.	0/0:11:5,6:.,15.25,.	0/0:20:10,10:.,27.73,.	./.:0:.,.:.,.,.	1/0:17:11,6:.,23.57,.	0/0:22:11,11:.,30.5,.	1/1:5:2,3:.,9.7,.	0/0:14:7,7:.,19.41,.	./.:4:.,.:.,.,.	1/0:10:4,6:.,13.86,.	0/0:8:4,4:.,11.09,.	1/0:5:2,3:.,6.93,.	1/1:5:2,3:.,6.93,.	1/0:4:2,2:.,6.93,.	./.:10:.,.:.,.,.	1/1:7:3,4:.,9.7,.	./.:0:.,.:.,.,.	1/1:20:10,10:.,27.73,.	1/1:5:2,3:.,6.93,.	0/0:5:2,3:.,6.93,.	1/1:3:1,2:.,4.16,.	0/0:11:5,6:.,15.25,.	1/0:7:4,3:.,9.7,.	1/0:4:2,2:.,6.93,.	1/0:12:5,7:.,16.64,.	1/1:4:2,2:.,5.55,.	1/1:3:1,2:.,4.16,.	1/0:16:8,8:.,22.18,.	1/1:5:2,3:.,6.93,.	1/0:12:7,5:.,16.64,.	./.:8:.,.:.,.,.	1/0:7:4,3:.,11.09,.	./.:4:.,.:.,.,.
un	546612	5878	A	T	.	PASS	NS=63;AF=0.841,0.159	GT:DP:AD:GL	./.:0:.,.:.,.,.	0/0:11:5,6:.,15.25,.	0/1:4:1,3:.,6.93,.	1/1:7:3,4:.,9.7,.	0/0:17:8,9:.,23.57,.	0/0:6:3,3:.,8.32,.	0/0:6:3,3:.,8.32,.	./.:2:.,.:.,.,.	0/0:13:6,7:.,18.02,.	1/1:3:1,2:.,4.16,.	0/0:8:4,4:.,11.09,.	0/0:4:2,2:.,5.55,.	0/0:3:1,2:.,4.16,.	0/0:8:4,4:.,11.09,.	0/0:4:2,2:.,5.55,.	1/1:7:3,4:.,9.7,.	0/0:3:1,2:.,4.16,.	./.:6:.,.:.,.,.	0/1:6:3,3:.,8.32,.	0/0:4:2,2:.,5.55,.	0/0:8:4,4:.,11.09,.	./.:0:.,.:.,.,.	0/0:8:4,4:.,11.09,.	0/0:7:3,4:.,9.7,.	1/1:4:2,2:.,5.55,.	./.:14:.,.:.,.,.	0/0:16:8,8:.,22.18,.	0/0:3:1,2:.,4.16,.	0/0:6:3,3:.,8.32,.	0/0:5:2,3:.,6.93,.	0/0:10:4,6:.,13.86,.	./.:0:.,.:.,.,.	0/0:11:5,6:.,15.25,.	./.:0:.,.:.,.,.	0/0:11:5,6:.,15.25,.	0/0:8:4,4:.,11.09,.	./.:0:.,.:.,.,.	0/0:10:5,5:.,13.86,.	0/0:17:8,9:.,23.57,.	0/0:3:1,2:.,4.16,.	0/0:5:2,3:.,6.93,.	./.:0:.,.:.,.,.	./.:0:.,.:.,.,.	0/1:12:8,4:.,16.64,.	0/1:10:7,3:.,13.86,.	0/0:5:2,3:.,6.93,.	./.:2:.,.:.,.,.	./.:2:.,.:.,.,.	./.:7:.,.:.,.,.	0/1:10:6,4:.,13.86,.	0/0:8:4,4:.,11.09,.	0/1:5:3,2:.,6.93,.	0/0:5:2,3:.,6.93,.	1/1:8:4,4:.,11.09,.	0/0:3:1,2:.,4.16,.	0/0:11:5,6:.,15.25,.	0/0:8:4,4:.,11.09,.	0/1:8:5,3:.,11.09,.	0/0:8:4,4:.,11.09,.	0/1:7:4,3:.,11.09,.	0/1:12:5,7:.,16.64,.	./.:3:.,.:.,.,.	0/0:7:3,4:.,9.7,.	0/0:8:4,4:.,11.09,.	./.:4:.,.:.,.,.	0/0:4:2,2:.,5.55,.	./.:2:.,.:.,.,.	0/0:9:4,5:.,12.48,.	0/0:6:3,3:.,8.32,.	./.:0:.,.:.,.,.	0/0:11:5,6:.,15.25,.	0/0:3:1,2:.,4.16,.	./.:3:.,.:.,.,.	0/0:5:2,3:.,6.93,.	0/0:9:4,5:.,12.48,.	0/1:5:2,3:.,6.93,.	0/0:5:2,3:.,6.93,.	0/0:6:3,3:.,8.32,.	./.:2:.,.:.,.,.	./.:0:.,.:.,.,.	0/0:22:11,11:.,30.5,.	./.:2:.,.:.,.,.	0/0:9:4,5:.,12.48,.	./.:9:.,.:.,.,.	./.:0:.,.:.,.,.	0/0:3:1,2:.,4.16,.
un	546614	5878	T	A	.	PASS	NS=70;AF=0.979,0.021	GT:DP:AD:GL	./.:0:.,.:.,.,.	0/0:11:5,6:.,15.25,.	0/0:4:1,3:.,6.93,.	0/0:7:3,4:.,9.7,.	0/0:17:8,9:.,23.57,.	0/0:6:3,3:.,8.32,.	0/0:6:3,3:.,8.32,.	./.:2:.,.:.,.,.	0/0:13:6,7:.,18.02,.	0/0:3:1,2:.,4.16,.	0/0:8:4,4:.,11.09,.	0/0:4:2,2:.,5.55,.	0/0:3:1,2:.,4.16,.	0/0:8:4,4:.,11.09,.	0/0:4:2,2:.,5.55,.	0/0:7:3,4:.,9.7,.	0/0:3:1,2:.,4.16,.	0/0:6:3,3:.,8.32,.	0/0:6:3,3:.,8.32,.	0/0:4:2,2:.,5.55,.	0/0:8:4,4:.,11.09,.	./.:0:.,.:.,.,.	0/0:8:4,4:.,11.09,.	0/0:7:3,4:.,9.7,.	0/0:4:2,2:.,5.55,.	0/0:14:7,7:.,19.41,.	0/0:16:8,8:.,22.18,.	0/0:3:1,2:.,4.16,.	0/0:6:3,3:.,8.32,.	0/0:5:2,3:.,6.93,.	1/0:10:4,6:.,13.86,.	./.:0:.,.:.,.,.	0/0:11:5,6:.,15.25,.	./.:0:.,.:.,.,.	0/0:11:5,6:.,15.25,.	0/0:8:4,4:.,11.09,.	./.:0:.,.:.,.,.	1/1:10:5,5:.,13.86,.	0/0:17:8,9:.,23.57,.	0/0:3:1,2:.,4.16,.	0/0:5:2,3:.,6.93,.	./.:0:.,.:.,.,.	./.:0:.,.:.,.,.	0/0:12:8,4:.,16.64,.	0/0:10:7,3:.,13.86,.	0/0:5:2,3:.,6.93,.	./.:2:.,.:.,.,.	./.:2:.,.:.,.,.	0/0:7:3,4:.,9.7,.	0/0:10:6,4:.,13.86,.	0/0:8:4,4:.,11.09,.	0/0:5:3,2:.,6.93,.	0/0:5:2,3:.,6.93,.	0/0:8:4,4:.,11.09,.	0/0:3:1,2:.,4.16,.	0/0:11:5,6:.,15.25,.	0/0:8:4,4:.,11.09,.	0/0:8:5,3:.,11.09,.	0/0:8:4,4:.,11.09,.	0/0:7:4,3:.,11.09,.	0/0:12:5,7:.,16.64,.	0/0:3:1,2:.,4.16,.	0/0:7:3,4:.,9.7,.	0/0:8:4,4:.,11.09,.	0/0:4:2,2:.,5.55,.	0/0:4:2,2:.,5.55,.	./.:2:.,.:.,.,.	0/0:9:4,5:.,12.48,.	0/0:6:3,3:.,8.32,.	./.:0:.,.:.,.,.	0/0:11:5,6:.,15.25,.	0/0:3:1,2:.,4.16,.	0/0:3:1,2:.,4.16,.	0/0:5:2,3:.,6.93,.	0/0:9:4,5:.,12.48,.	0/0:5:2,3:.,6.93,.	0/0:5:2,3:.,6.93,.	0/0:6:3,3:.,8.32,.	./.:2:.,.:.,.,.	./.:0:.,.:.,.,.	0/0:22:11,11:.,30.5,.	./.:2:.,.:.,.,.	0/0:9:4,5:.,12.48,.	0/0:9:4,5:.,12.48,.	./.:0:.,.:.,.,.	0/0:3:1,2:.,4.16,.
un	549057	5904	G	C	.	PASS	NS=81;AF=0.722,0.278	GT:DP:AD:GL	0/0:30:15,15:.,41.59,.	1/1:54:27,27:.,74.86,.	0/0:12:6,6:.,16.64,.	0/0:9:4,5:.,12.48,.	1/1:71:35,36:.,98.43,.	0/0:10:5,5:.,13.86,.	1/0:27:13,14:.,37.43,.	0/0:16:6,10:.,22.18,.	1/0:54:20,34:.,74.86,.	1/0:50:23,27:.,69.31,.	0/0:18:9,9:.,24.95,.	1/0:23:9,14:.,31.88,.	1/0:8:4,4:.,11.09,.	1/0:24:6,18:.,33.27,.	1/0:21:9,12:.,29.11,.	0/0:50:25,25:.,69.31,.	1/1:20:10,10:.,27.73,.	0/0:10:5,5:.,13.86,.	1/0:31:15,16:.,42.98,.	0/0:21:10,11:.,29.11,.	0/0:55:27,28:.,76.25,.	./.:2:.,.:.,.,.	./.:12:.,.:.,.,.	0/0:59:36,23:.,81.79,.	./.:0:.,.:.,.,.	0/0:90:52,38:.,124.77,.	1/0:63:27,36:.,87.34,.	0/0:4:2,2:.,5.55,.	0/0:17:8,9:.,23.57,.	1/1:14:7,7:.,19.41,.	0/0:38:19,19:.,52.68,.	0/0:17:8,9:.,23.57,.	0/0:47:23,24:.,65.16,.	1/1:4:2,2:.,5.55,.	0/0:73:40,33:.,101.2,.	0/0:37:18,19:.,51.29,.	0/0:17:8,9:.,23.57,.	0/0:36:18,18:.,49.91,.	1/0:61:45,16:.,84.56,.	0/0:42:19,23:.,58.22,.	0/0:51:25,26:.,70.7,.	1/0:19:8,11:.,26.34,.	1/1:5:2,3:.,6.93,.	0/0:77:38,39:.,106.74,.	0/0:84:42,42:.,116.45,.	1/0:34:20,14:.,47.13,.	1/1:5:2,3:.,6.93,.	0/0:32:16,16:.,44.36,.	0/0:23:11,12:.,31.88,.	1/0:19:12,7:.,26.34,.	0/0:70:35,35:.,97.04,.	1/0:16:11,5:.,22.18,.	1/0:36:22,14:.,49.91,.	0/0:15:7,8:.,20.79,.	1/0:34:20,14:.,48.52,.	0/0:42:21,21:.,58.22,.	1/0:18:6,12:.,24.95,.	1/0:85:43,42:.,117.84,.	0/0:65:32,33:.,90.11,.	0/0:36:18,18:.,49.91,.	0/0:18:9,9:.,24.95,.	0/0:25:12,13:.,34.66,.	0/0:17:8,9:.,23.57,.	1/0:19:5,14:.,26.34,.	0/0:10:6,4:.,13.86,.	1/0:16:5,11:.,22.18,.	0/0:23:12,11:.,31.88,.	0/0:36:18,18:.,49.91,.	0/0:22:10,12:.,30.5,.	./.:0:.,.:.,.,.	1/1:42:21,21:.,58.22,.	0/0:16:8,8:.,22.18,.	0/0:22:11,11:.,30.5,.	0/0:8:4,4:.,11.09,.	1/1:20:10,10:.,27.73,.	1/0:43:29,14:.,59.61,.	0/0:21:10,11:.,29.11,.	0/0:41:18,23:.,56.84,.	./.:14:.,.:.,.,.	1/1:6:3,3:.,8.32,.	1/0:61:34,27:.,84.56,.	1/0:24:16,8:.,33.27,.	0/0:15:7,8:.,20.79,.	1/0:48:15,33:.,66.54,.	0/0:19:9,10:.,26.34,.	1/0:9:5,4:.,12.48,.
un	549064	5904	T	A	.	PASS	NS=83;AF=0.892,0.108	GT:DP:AD:GL	0/0:30:15,15:.,41.59,.	0/0:54:27,27:.,74.86,.	0/0:12:6,6:.,16.64,.	0/0:9:4,5:.,12.48,.	0/0:71:35,36:.,98.43,.	0/0:10:5,5:.,13.86,.	0/0:27:13,14:.,37.43,.	1/0:16:6,10:.,22.18,.	0/0:54:20,34:.,74.86,.	0/0:50:23,27:.,69.31,.	0/0:18:9,9:.,24.95,.	0/0:23:9,14:.,31.88,.	1/0:8:4,4:.,11.09,.	1/0:24:18,6:.,33.27,.	0/0:21:9,12:.,29.11,.	0/0:50:25,25:.,69.31,.	0/0:20:10,10:.,27.73,.	0/0:10:5,5:.,13.86,.	0/0:31:15,16:.,42.98,.	0/0:21:10,11:.,29.11,.	0/0:55:27,28:.,76.25,.	./.:2:.,.:.,.,.	0/0:12:6,6:.,16.64,.	1/0:59:36,23:.,81.79,.	./.:0:.,.:.,.,.	1/0:90:52,38:.,124.77,.	1/0:63:36,27:.,87.34,.	0/0:4:2,2:.,5.55,.	0/0:17:8,9:.,23.57,.	0/0:14:7,7:.,19.41,.	0/0:38:19,19:.,52.68,.	0/0:17:8,9:.,23.57,.	0/0:47:23,24:.,65.16,.	0/0:4:2,2:.,5.55,.	1/0:73:40,33:.,101.2,.	0/0:37:18,19:.,51.29,.	0/0:17:8,9:.,23.57,.	0/0:36:18,18:.,49.91,.	1/0:61:16,45:.,84.56,.	1/0:42:19,23:.,58.22,.	0/0:51:25,26:.,70.7,.	0/0:19:8,11:.,26.34,.	0/0:5:2,3:.,6.93,.	0/0:77:38,39:.,106.74,.	0/0:84:42,42:.,116.45,.	0/0:34:20,14:.,47.13,.	0/0:5:2,3:.,6.93,.	0/0:32:16,16:.,44.36,.	0/0:23:11,12:.,31.88,.	0/0:19:12,7:.,26.34,.	0/0:70:35,35:.,97.04,.	0/0:16:11,5:.,22.18,.	0/0:36:22,14:.,49.91,.	0/0:15:7,8:.,20.79,.	0/0:34:20,14:.,48.52,.	0/0:42:21,21:.,58.22,.	0/0:18:6,12:.,24.95,.	0/0:85:43,42:.,117.84,.	0/0:65:32,33:.,90.11,.	0/0:36:18,18:.,49.91,.	0/0:18:9,9:.,24.95,.	0/0:25:12,13:.,34.66,.	1/0:17:8,9:.,23.57,.	0/0:19:5,14:.,26.34,.	1/0:10:6,4:.,13.86,.	0/0:16:5,11:.,22.18,.	1/0:23:12,11:.,31.88,.	0/0:36:18,18:.,49.91,.	1/0:22:10,12:.,30.5,.	./.:0:.,.:.,.,.	0/0:42:21,21:.,58.22,.	0/0:16:8,8:.,22.18,.	0/0:22:11,11:.,30.5,.	0/0:8:4,4:.,11.09,.	0/0:20:10,10:.,27.73,.	0/0:43:29,14:.,59.61,.	1/1:21:10,11:.,29.11,.	1/0:41:18,23:.,56.84,.	0/0:14:7,7:.,19.41,.	0/0:6:3,3:.,8.32,.	1/0:61:27,34:.,84.56,.	1/0:24:8,16:.,33.27,.	0/0:15:7,8:.,20.79,.	0/0:48:15,33:.,66.54,.	0/0:19:9,10:.,26.34,.	0/0:9:5,4:.,12.48,.
un	551619	5932	G	A	.	PASS	NS=81;AF=0.963,0.037	GT:DP:AD:GL	0/0:16:8,8:.,22.18,.	0/0:49:24,25:.,67.93,.	0/0:18:9,9:.,24.95,.	0/0:25:12,13:.,34.66,.	0/0:108:54,54:.,151.11,.	0/0:15:7,8:.,20.79,.	0/0:44:22,22:.,61,.	0/0:21:10,11:.,29.11,.	0/0:46:23,23:.,63.77,.	0/0:60:30,30:.,83.18,.	0/0:49:24,25:.,67.93,.	0/0:23:11,12:.,31.88,.	0/0:10:5,5:.,13.86,.	0/0:34:17,17:.,47.13,.	0/0:29:14,15:.,40.2,.	0/0:37:18,19:.,51.29,.	0/0:23:11,12:.,31.88,.	0/0:3:1,2:.,4.16,.	0/0:34:17,17:.,47.13,.	1/0:32:14,18:.,44.36,.	0/0:43:21,22:.,59.61,.	0/0:3:1,2:.,4.16,.	1/0:27:14,13:.,37.43,.	0/0:47:23,24:.,65.16,.	0/0:30:15,15:.,41.59,.	0/0:79:39,40:.,109.52,.	0/0:65:32,33:.,90.11,.	0/0:6:3,3:.,8.32,.	0/0:24:12,12:.,33.27,.	0/0:30:15,15:.,41.59,.	0/0:53:26,27:.,73.47,.	1/1:21:10,11:.,29.11,.	0/0:44:22,22:.,61,.	0/0:8:4,4:.,11.09,.	0/0:53:26,27:.,73.47,.	./.:0:.,.:.,.,.	1/0:17:8,9:.,23.57,.	0/0:63:31,32:.,87.34,.	1/0:43:29,14:.,59.61,.	0/0:36:18,18:.,49.91,.	0/0:35:17,18:.,48.52,.	0/0:26:13,13:.,36.04,.	./.:6:.,.:.,.,.	0/0:101:50,51:.,140.02,.	0/0:57:28,29:.,79.02,.	0/0:21:10,11:.,29.11,.	0/0:9:4,5:.,12.48,.	./.:0:.,.:.,.,.	0/0:33:16,17:.,45.75,.	0/0:25:12,13:.,34.66,.	0/0:68:34,34:.,94.27,.	0/0:21:10,11:.,29.11,.	./.:0:.,.:.,.,.	0/0:22:11,11:.,30.5,.	0/0:56:28,28:.,77.63,.	0/0:47:23,24:.,65.16,.	0/0:26:13,13:.,36.04,.	0/0:104:52,52:.,144.17,.	0/0:42:21,21:.,58.22,.	0/0:44:22,22:.,61,.	0/0:47:23,24:.,65.16,.	0/0:26:13,13:.,36.04,.	0/0:13:6,7:.,18.02,.	0/0:43:21,22:.,59.61,.	0/0:15:7,8:.,20.79,.	0/0:21:10,11:.,29.11,.	0/0:23:11,12:.,31.88,.	0/0:45:22,23:.,62.38,.	0/0:24:12,12:.,33.27,.	./.:0:.,.:.,.,.	0/0:46:23,23:.,63.77,.	0/0:17:8,9:.,23.57,.	0/0:26:13,13:.,36.04,.	0/0:6:3,3:.,8.32,.	0/0:73:36,37:.,101.2,.	0/0:24:12,12:.,33.27,.	0/0:54:27,27:.,74.86,.	0/0:37:18,19:.,51.29,.	0/0:13:6,7:.,18.02,.	0/0:13:6,7:.,18.02,.	0/0:59:29,30:.,81.79,.	0/0:25:12,13:.,34.66,.	0/0:25:12,13:.,34.66,.	0/0:45:22,23:.,62.38,.	0/0:22:11,11:.,30.5,.	0/0:18:9,9:.,24.95,.
un	553490	5952	T	C	.	PASS	NS=68;AF=0.971,0.029	GT:DP:AD:GL	0/0:11:5,6:.,15.25,.	0/0:19:9,10:.,26.34,.	0/0:7:3,4:.,9.7,.	0/0:11:5,6:.,15.25,.	0/0:25:12,13:.,34.66,.	0/0:6:3,3:.,8.32,.	0/0:12:6,6:.,16.64,.	0/0:4:2,2:.,5.55,.	0/0:18:9,9:.,24.95,.	0/0:10:5,5:.,13.86,.	0/0:11:5,6:.,15.25,.	./.:0:.,.:.,.,.	0/0:3:1,2:.,4.16,.	./.:2:.,.:.,.,.	0/0:8:4,4:.,11.09,.	0/0:15:7,8:.,20.79,.	0/0:13:6,7:.,18.02,.	./.:2:.,.:.,.,.	0/0:9:4,5:.,12.48,.	0/0:4:2,2:.,5.55,.	0/0:18:9,9:.,24.95,.	./.:0:.,.:.,.,.	0/0:10:5,5:.,13.86,.	0/0:4:2,2:.,5.55,.	0/0:13:6,7:.,18.02,.	0/0:14:7,7:.,19.41,.	./.:0:.,.:.,.,.	./.:0:.,.:.,.,.	0/0:13:6,7:.,18.02,.	0/0:9:4,5:.,12.48,.	0/0:15:7,8:.,20.79,.	0/0:10:5,5:.,13.86,.	0/0:6:3,3:.,8.32,.	./.:2:.,.:.,.,.	./.:0:.,.:.,.,.	1/0:18:7,11:.,24.95,.	./.:0:.,.:.,.,.	0/0:17:8,9:.,23.57,.	0/0:9:4,5:.,12.48,.	0/0:16:8,8:.,22.18,.	0/0:9:4,5:.,12.48,.	./.:0:.,.:.,.,.	./.:2:.,.:.,.,.	0/0:18:9,9:.,24.95,.	1/0:21:8,13:.,29.11,.	0/0:12:6,6:.,16.64,.	0/0:4:2,2:.,5.55,.	0/0:7:3,4:.,9.7,.	0/0:14:7,7:.,19.41,.	0/0:14:7,7:.,19.41,.	0/0:10:5,5:.,13.86,.	0/0:6:3,3:.,8.32,.	0/0:22:11,11:.,30.5,.	0/0:3:1,2:.,4.16,.	0/0:11:5,6:.,15.25,.	0/0:11:5,6:.,15.25,.	0/0:7:3,4:.,9.7,.	0/0:16:8,8:.,22.18,.	0/0:23:11,12:.,31.88,.	0/0:18:9,9:.,24.95,.	0/0:5:2,3:.,6.93,.	0/0:4:2,2:.,5.55,.	./.:0:.,.:.,.,.	0/0:9:4,5:.,12.48,.	0/0:4:2,2:.,5.55,.	0/0:11:5,6:.,15.25,.	0/0:9:4,5:.,12.48,.	./.:0:.,.:.,.,.	0/0:6:3,3:.,8.32,.	./.:0:.,.:.,.,.	0/0:4:2,2:.,5.55,.	0/0:8:4,4:.,11.09,.	0/0:6:3,3:.,8.32,.	./.:2:.,.:.,.,.	0/0:14:7,7:.,19.41,.	0/0:10:5,5:.,13.86,.	./.:0:.,.:.,.,.	./.:0:.,.:.,.,.	0/0:4:2,2:.,5.55,.	0/0:3:1,2:.,4.16,.	0/0:16:8,8:.,22.18,.	0/0:4:2,2:.,5.55,.	0/0:6:3,3:.,8.32,.	0/0:11:5,6:.,15.25,.	1/1:4:2,2:.,5.55,.	./.:2:.,.:.,.,.
un	559872	6021	G	A	.	PASS	NS=66;AF=0.939,0.061	GT:DP:AD:GL	0/0:6:3,3:.,11.09,.	0/0:18:9,9:.,24.95,.	0/0:4:2,2:.,5.55,.	0/0:7:3,4:.,9.7,.	0/0:18:9,9:.,24.95,.	0/0:7:3,4:.,9.7,.	0/0:6:3,3:.,8.32,.	./.:0:.,.:.,.,.	0/0:15:7,8:.,20.79,.	0/0:14:7,7:.,19.41,.	0/0:7:3,4:.,9.7,.	./.:0:.,.:.,.,.	./.:2:.,.:.,.,.	0/0:5:3,2:.,6.93,.	./.:6:.,.:.,.,.	1/0:18:10,8:.,24.95,.	0/0:5:2,3:.,6.93,.	0/0:7:3,4:.,9.7,.	0/0:13:4,9:.,18.02,.	0/0:9:4,5:.,12.48,.	0/0:8:4,4:.,11.09,.	./.:0:.,.:.,.,.	0/0:6:3,3:.,8.32,.	0/0:10:5,5:.,13.86,.	0/0:9:4,5:.,12.48,.	1/0:33:21,12:.,45.75,.	0/0:21:10,11:.,29.11,.	./.:0:.,.:.,.,.	0/0:11:5,6:.,15.25,.	0/0:3:1,2:.,4.16,.	0/0:14:7,7:.,19.41,.	1/1:4:2,2:.,5.55,.	0/0:9:4,5:.,12.48,.	./.:0:.,.:.,.,.	0/0:20:10,10:.,27.73,.	0/0:11:5,6:.,15.25,.	0/0:3:1,2:.,4.16,.	1/0:17:9,8:.,23.57,.	0/0:16:8,8:.,22.18,.	0/0:13:6,7:.,18.02,.	0/0:14:7,7:.,19.41,.	./.:0:.,.:.,.,.	./.:0:.,.:.,.,.	0/0:25:12,13:.,34.66,.	0/0:19:9,10:.,26.34,.	./.:0:.,.:.,.,.	./.:0:.,.:.,.,.	0/0:6:3,3:.,8.32,.	0/0:3:1,2:.,4.16,.	0/0:5:2,3:.,6.93,.	0/0:17:8,9:.,23.57,.	0/0:10:5,5:.,13.86,.	0/0:13:6,7:.,18.02,.	0/0:8:4,4:.,11.09,.	0/0:7:3,4:.,11.09,.	0/0:10:4,6:.,13.86,.	0/0:7:3,4:.,9.7,.	0/0:19:9,10:.,26.34,.	0/0:24:12,12:.,33.27,.	0/0:11:5,6:.,15.25,.	1/1:12:6,6:.,16.64,.	0/0:4:2,2:.,5.55,.	0/0:7:3,4:.,9.7,.	./.:9:.,.:.,.,.	./.:0:.,.:.,.,.	0/0:3:1,2:.,4.16,.	0/0:9:4,5:.,12.48,.	0/0:11:5,6:.,15.25,.	0/0:4:2,2:.,5.55,.	./.:0:.,.:.,.,.	0/0:14:8,6:.,19.41,.	./.:7:.,.:.,.,.	./.:0:.,.:.,.,.	./.:0:.,.:.,.,.	0/0:8:4,4:.,11.09,.	0/0:6:3,3:.,9.7,.	0/0:11:5,6:.,15.25,.	0/0:6:3,3:.,8.32,.	0/0:6:3,3:.,8.32,.	./.:0:.,.:.,.,.	0/0:19:9,10:.,26.34,.	0/0:3:1,2:.,4.16,.	1/0:17:12,5:.,23.57,.	0/0:12:6,6:.,16.64,.	./.:0:.,.:.,.,.	./.:3:.,.:.,.,.
un	559879	6021	T	C	.	PASS	NS=65;AF=0.869,0.131	GT:DP:AD:GL	1/0:6:3,3:.,11.09,.	0/0:18:9,9:.,24.95,.	1/0:4:2,2:.,5.55,.	0/0:7:3,4:.,9.7,.	0/0:18:9,9:.,24.95,.	0/0:7:3,4:.,9.7,.	0/0:6:3,3:.,8.32,.	./.:0:.,.:.,.,.	0/0:15:7,8:.,20.79,.	0/0:14:7,7:.,19.41,.	0/0:7:3,4:.,9.7,.	./.:0:.,.:.,.,.	./.:2:.,.:.,.,.	1/0:5:3,2:.,6.93,.	0/0:6:3,3:.,8.32,.	0/0:18:10,8:.,24.95,.	0/0:5:2,3:.,6.93,.	0/0:7:3,4:.,9.7,.	1/0:13:4,9:.,18.02,.	./.:9:.,.:.,.,.	./.:8:.,.:.,.,.	./.:0:.,.:.,.,.	0/0:6:3,3:.,8.32,.	1/0:10:5,5:.,13.86,.	0/0:9:4,5:.,12.48,.	0/0:33:21,12:.,45.75,.	0/0:21:10,11:.,29.11,.	./.:0:.,.:.,.,.	0/0:11:5,6:.,15.25,.	./.:3:.,.:.,.,.	0/0:14:7,7:.,19.41,.	0/0:4:2,2:.,5.55,.	0/0:9:4,5:.,12.48,.	./.:0:.,.:.,.,.	0/0:20:10,10:.,27.73,.	0/0:11:5,6:.,15.25,.	0/0:3:1,2:.,4.16,.	1/0:17:8,9:.,23.57,.	0/0:16:8,8:.,22.18,.	0/0:13:6,7:.,18.02,.	0/0:14:7,7:.,19.41,.	./.:0:.,.:.,.,.	./.:0:.,.:.,.,.	0/0:25:12,13:.,34.66,.	0/0:19:9,10:.,26.34,.	./.:0:.,.:.,.,.	./.:0:.,.:.,.,.	./.:6:.,.:.,.,.	./.:3:.,.:.,.,.	0/0:5:2,3:.,6.93,.	0/0:17:8,9:.,23.57,.	1/0:10:5,5:.,13.86,.	0/0:13:6,7:.,18.02,.	0/0:8:4,4:.,11.09,.	0/0:7:3,4:.,11.09,.	1/0:10:4,6:.,13.86,.	0/0:7:3,4:.,9.7,.	0/0:19:9,10:.,26.34,.	0/0:24:12,12:.,33.27,.	0/0:11:5,6:.,15.25,.	0/0:12:6,6:.,16.64,.	1/0:4:2,2:.,5.55,.	0/0:7:3,4:.,9.7,.	0/0:9:4,5:.,12.48,.	./.:0:.,.:.,.,.	0/0:3:1,2:.,4.16,.	0/0:9:4,5:.,12.48,.	0/0:11:5,6:.,15.25,.	0/0:4:2,2:.,5.55,.	./.:0:.,.:.,.,.	1/0:14:8,6:.,19.41,.	0/0:7:3,4:.,9.7,.	./.:0:.,.:.,.,.	./.:0:.,.:.,.,.	1/0:8:4,4:.,11.09,.	0/0:6:3,3:.,9.7,.	1/1:11:5,6:.,15.25,.	0/0:6:3,3:.,8.32,.	1/1:6:3,3:.,8.32,.	./.:0:.,.:.,.,.	0/0:19:9,10:.,26.34,.	1/1:3:1,2:.,4.16,.	0/0:17:12,5:.,23.57,.	0/0:12:6,6:.,16.64,.	./.:0:.,.:.,.,.	0/0:3:1,2:.,9.7,.
un	580091	6239	G	T	.	PASS	NS=63;AF=0.770,0.230	GT:DP:AD:GL	0/0:11:5,6:.,15.25,.	0/1:19:13,6:.,26.34,.	0/0:5:2,3:.,6.93,.	./.:6:.,.:.,.,.	0/1:28:8,20:.,38.82,.	0/0:9:4,5:.,12.48,.	0/0:9:4,5:.,12.48,.	./.:4:.,.:.,.,.	1/1:23:11,12:.,31.88,.	0/0:14:4,10:.,19.41,.	0/0:7:3,4:.,9.7,.	./.:0:.,.:.,.,.	./.:3:.,.:.,.,.	1/1:3:1,2:.,4.16,.	0/0:4:2,2:.,5.55,.	0/0:13:5,8:.,18.02,.	./.:4:.,.:.,.,.	0/0:3:1,2:.,4.16,.	0/0:5:2,3:.,6.93,.	0/0:12:6,6:.,16.64,.	0/1:13:8,5:.,18.02,.	./.:0:.,.:.,.,.	0/0:8:4,4:.,11.09,.	0/0:30:14,16:.,41.59,.	1/1:7:3,4:.,9.7,.	0/0:30:15,15:.,41.59,.	1/1:10:5,5:.,13.86,.	./.:0:.,.:.,.,.	0/0:9:4,5:.,12.48,.	./.:0:.,.:.,.,.	0/1:12:8,4:.,18.02,.	1/1:7:3,4:.,9.7,.	0/0:11:5,6:.,15.25,.	./.:0:.,.:.,.,.	0/0:7:3,4:.,16.64,.	0/0:23:11,12:.,31.88,.	0/0:3:1,2:.,4.16,.	0/0:21:8,13:.,29.11,.	0/0:3:1,2:.,4.16,.	0/0:8:4,4:.,11.09,.	0/1:14:8,6:.,19.41,.	0/0:5:2,3:.,6.93,.	./.:0:.,.:.,.,.	0/1:22:12,10:.,30.5,.	0/1:16:11,5:.,22.18,.	0/0:5:2,3:.,6.93,.	0/0:4:2,2:.,5.55,.	./.:0:.,.:.,.,.	0/0:14:7,7:.,19.41,.	0/0:14:7,7:.,19.41,.	0/1:13:5,8:.,18.02,.	./.:0:.,.:.,.,.	0/0:15:7,8:.,20.79,.	0/0:8:4,4:.,11.09,.	./.:0:.,.:.,.,.	0/0:8:4,4:.,11.09,.	0/1:9:6,3:.,12.48,.	0/1:19:10,9:.,26.34,.	0/0:18:5,13:.,24.95,.	0/0:9:6,3:.,12.48,.	0/0:27:13,14:.,37.43,.	0/0:3:1,2:.,4.16,.	./.:8:.,.:.,.,.	1/1:4:2,2:.,5.55,.	0/1:10:4,6:.,13.86,.	0/0:7:3,4:.,9.7,.	./.:0:.,.:.,.,.	0/1:17:9,8:.,23.57,.	0/0:8:4,4:.,11.09,.	./.:0:.,.:.,.,.	0/1:12:5,7:.,16.64,.	./.:0:.,.:.,.,.	1/1:4:2,2:.,5.55,.	./.:0:.,.:.,.,.	0/0:21:6,15:.,30.5,.	0/0:8:4,4:.,11.09,.	1/1:6:3,3:.,8.32,.	0/0:14:7,7:.,19.41,.	./.:0:.,.:.,.,.	0/0:6:3,3:.,8.32,.	./.:0:.,.:.,.,.	./.:2:.,.:.,.,.	0/0:16:9,7:.,22.18,.	./.:0:.,.:.,.,.	0/0:3:1,2:.,4.16,.	./.:2:.,.:.,.,.
un	580092	6239	G	T	.	PASS	NS=63;AF=0.770,0.230	GT:DP:AD:GL	0/0:11:5,6:.,15.25,.	0/1:19:13,6:.,26.34,.	0/0:5:2,3:.,6.93,.	./.:6:.,.:.,.,.	0/1:28:8,20:.,38.82,.	0/0:9:4,5:.,12.48,.	0/0:9:4,5:.,12.48,.	./.:4:.,.:.,.,.	1/1:23:11,12:.,31.88,.	0/0:14:4,10:.,19.41,.	0/0:7:3,4:.,9.7,.	./.:0:.,.:.,.,.	./.:3:.,.:.,.,.	1/1:3:1,2:.,4.16,.	0/0:4:2,2:.,5.55,.	0/0:13:5,8:.,18.02,.	./.:4:.,.:.,.,.	0/0:3:1,2:.,4.16,.	0/0:5:2,3:.,6.93,.	0/0:12:6,6:.,16.64,.	0/1:13:8,5:.,18.02,.	./.:0:.,.:.,.,.	0/0:8:4,4:.,11.09,.	0/0:30:14,16:.,41.59,.	1/1:7:3,4:.,9.7,.	0/0:30:15,15:.,41.59,.	1/1:10:5,5:.,13.86,.	./.:0:.,.:.,.,.	0/0:9:4,5:.,12.48,.	./.:0:.,.:.,.,.	0/1:12:8,4:.,18.02,.	1/1:7:3,4:.,9.7,.	0/0:11:5,6:.,15.25,.	./.:0:.,.:.,.,.	0/0:7:3,4:.,16.64,.	0/0:23:11,12:.,31.88,.	0/0:3:1,2:.,4.16,.	0/0:21:8,13:.,29.11,.	0/0:3:1,2:.,4.16,.	0/0:8:4,4:.,11.09,.	0/1:14:8,6:.,19.41,.	0/0:5:2,3:.,6.93,.	./.:0:.,.:.,.,.	0/1:22:12,10:.,30.5,.	0/1:16:11,5:.,22.18,.	0/0:5:2,3:.,6.93,.	0/0:4:2,2:.,5.55,.	./.:0:.,.:.,.,.	0/0:14:7,7:.,19.41,.	0/0:14:7,7:.,19.41,.	0/1:13:5,8:.,18.02,.	./.:0:.,.:.,.,.	0/0:15:7,8:.,20.79,.	0/0:8:4,4:.,11.09,.	./.:0:.,.:.,.,.	0/0:8:4,4:.,11.09,.	0/1:9:6,3:.,12.48,.	0/1:19:10,9:.,26.34,.	0/0:18:5,13:.,24.95,.	0/0:9:6,3:.,12.48,.	0/0:27:13,14:.,37.43,.	0/0:3:1,2:.,4.16,.	./.:8:.,.:.,.,.	1/1:4:2,2:.,5.55,.	0/1:10:4,6:.,13.86,.	0/0:7:3,4:.,9.7,.	./.:0:.,.:.,.,.	0/1:17:9,8:.,23.57,.	0/0:8:4,4:.,11.09,.	./.:0:.,.:.,.,.	0/1:12:5,7:.,16.64,.	./.:0:.,.:.,.,.	1/1:4:2,2:.,5.55,.	./.:0:.,.:.,.,.	0/0:21:6,15:.,30.5,.	0/0:8:4,4:.,11.09,.	1/1:6:3,3:.,8.32,.	0/0:14:7,7:.,19.41,.	./.:0:.,.:.,.,.	0/0:6:3,3:.,8.32,.	./.:0:.,.:.,.,.	./.:2:.,.:.,.,.	0/0:16:9,7:.,22.18,.	./.:0:.,.:.,.,.	0/0:3:1,2:.,4.16,.	./.:2:.,.:.,.,.
un	580096	6239	A	T	.	PASS	NS=68;AF=0.985,0.015	GT:DP:AD:GL	0/0:11:5,6:.,15.25,.	0/0:19:13,6:.,26.34,.	0/0:5:2,3:.,6.93,.	0/0:6:3,3:.,8.32,.	0/0:28:8,20:.,38.82,.	0/0:9:4,5:.,12.48,.	0/0:9:4,5:.,12.48,.	0/0:4:2,2:.,5.55,.	0/0:23:11,12:.,31.88,.	0/0:14:4,10:.,19.41,.	0/0:7:3,4:.,9.7,.	./.:0:.,.:.,.,.	0/0:3:1,2:.,4.16,.	0/0:3:1,2:.,4.16,.	0/0:4:2,2:.,5.55,.	0/0:13:5,8:.,18.02,.	0/0:4:2,2:.,5.55,.	0/0:3:1,2:.,4.16,.	0/0:5:2,3:.,6.93,.	0/0:12:6,6:.,16.64,.	0/0:13:8,5:.,18.02,.	./.:0:.,.:.,.,.	0/0:8:4,4:.,11.09,.	0/0:30:14,16:.,41.59,.	0/0:7:3,4:.,9.7,.	0/0:30:15,15:.,41.59,.	0/0:10:5,5:.,13.86,.	./.:0:.,.:.,.,.	0/0:9:4,5:.,12.48,.	./.:0:.,.:.,.,.	0/0:12:8,4:.,18.02,.	0/0:7:3,4:.,9.7,.	0/0:11:5,6:.,15.25,.	./.:0:.,.:.,.,.	0/0:7:3,4:.,16.64,.	0/0:23:11,12:.,31.88,.	0/0:3:1,2:.,4.16,.	0/0:21:8,13:.,29.11,.	1/1:3:1,2:.,4.16,.	0/0:8:4,4:.,11.09,.	0/0:14:8,6:.,19.41,.	0/0:5:2,3:.,6.93,.	./.:0:.,.:.,.,.	0/0:22:12,10:.,30.5,.	0/0:16:11,5:.,22.18,.	0/0:5:2,3:.,6.93,.	0/0:4:2,2:.,5.55,.	./.:0:.,.:.,.,.	0/0:14:7,7:.,19.41,.	0/0:14:7,7:.,19.41,.	0/0:13:5,8:.,18.02,.	./.:0:.,.:.,.,.	0/0:15:7,8:.,20.79,.	0/0:8:4,4:.,11.09,.	./.:0:.,.:.,.,.	0/0:8:4,4:.,11.09,.	0/0:9:6,3:.,12.48,.	0/0:19:10,9:.,26.34,.	0/0:18:5,13:.,24.95,.	0/0:9:6,3:.,12.48,.	0/0:27:13,14:.,37.43,.	0/0:3:1,2:.,4.16,.	0/0:8:4,4:.,11.09,.	0/0:4:2,2:.,5.55,.	0/0:10:4,6:.,13.86,.	0/0:7:3,4:.,9.7,.	./.:0:.,.:.,.,.	0/0:17:9,8:.,23.57,.	0/0:8:4,4:.,11.09,.	./.:0:.,.:.,.,.	0/0:12:5,7:.,16.64,.	./.:0:.,.:.,.,.	0/0:4:2,2:.,5.55,.	./.:0:.,.:.,.,.	0/0:21:6,15:.,30.5,.	0/0:8:4,4:.,11.09,.	0/0:6:3,3:.,8.32,.	0/0:14:7,7:.,19.41,.	./.:0:.,.:.,.,.	0/0:6:3,3:.,8.32,.	./.:0:.,.:.,.,.	./.:2:.,.:.,.,.	0/0:16:9,7:.,22.18,.	./.:0:.,.:.,.,.	0/0:3:1,2:.,4.16,.	./.:2:.,.:.,.,.
un	580111	6239	G	C	.	PASS	NS=62;AF=0.935,0.065	GT:DP:AD:GL	0/0:11:5,6:.,15.25,.	0/0:19:13,6:.,26.34,.	0/0:5:2,3:.,6.93,.	0/0:6:3,3:.,8.32,.	0/0:28:8,20:.,38.82,.	0/0:9:4,5:.,12.48,.	0/0:9:4,5:.,12.48,.	./.:4:.,.:.,.,.	0/0:23:11,12:.,31.88,.	0/0:14:4,10:.,19.41,.	0/0:7:3,4:.,9.7,.	./.:0:.,.:.,.,.	0/0:3:1,2:.,4.16,.	0/0:3:1,2:.,4.16,.	0/0:4:2,2:.,5.55,.	1/0:13:5,8:.,18.02,.	0/0:4:2,2:.,5.55,.	0/0:3:1,2:.,4.16,.	0/0:5:2,3:.,6.93,.	0/0:12:6,6:.,16.64,.	0/0:13:8,5:.,18.02,.	./.:0:.,.:.,.,.	0/0:8:4,4:.,11.09,.	1/0:30:14,16:.,41.59,.	0/0:7:3,4:.,9.7,.	1/0:30:15,15:.,41.59,.	0/0:10:5,5:.,13.86,.	./.:0:.,.:.,.,.	0/0:9:4,5:.,12.48,.	./.:0:.,.:.,.,.	0/0:12:8,4:.,18.02,.	0/0:7:3,4:.,9.7,.	0/0:11:5,6:.,15.25,.	./.:0:.,.:.,.,.	0/0:7:3,4:.,16.64,.	0/0:23:11,12:.,31.88,.	0/0:3:1,2:.,4.16,.	1/0:21:8,13:.,29.11,.	0/0:3:1,2:.,4.16,.	./.:8:.,.:.,.,.	0/0:14:8,6:.,19.41,.	1/1:5:2,3:.,6.93,.	./.:0:.,.:.,.,.	0/0:22:12,10:.,30.5,.	0/0:16:11,5:.,22.18,.	0/0:5:2,3:.,6.93,.	./.:4:.,.:.,.,.	./.:0:.,.:.,.,.	0/0:14:7,7:.,19.41,.	./.:14:.,.:.,.,.	0/0:13:5,8:.,18.02,.	./.:0:.,.:.,.,.	0/0:15:7,8:.,20.79,.	0/0:8:4,4:.,11.09,.	./.:0:.,.:.,.,.	0/0:8:4,4:.,11.09,.	0/0:9:6,3:.,12.48,.	0/0:19:10,9:.,26.34,.	1/0:18:5,13:.,24.95,.	0/0:9:6,3:.,12.48,.	0/0:27:13,14:.,37.43,.	0/0:3:1,2:.,4.16,.	0/0:8:4,4:.,11.09,.	0/0:4:2,2:.,5.55,.	0/0:10:4,6:.,13.86,.	0/0:7:3,4:.,9.7,.	./.:0:.,.:.,.,.	0/0:17:9,8:.,23.57,.	./.:8:.,.:.,.,.	./.:0:.,.:.,.,.	0/0:12:5,7:.,16.64,.	./.:0:.,.:.,.,.	0/0:4:2,2:.,5.55,.	./.:0:.,.:.,.,.	1/0:21:6,15:.,30.5,.	0/0:8:4,4:.,11.09,.	0/0:6:3,3:.,8.32,.	0/0:14:7,7:.,19.41,.	./.:0:.,.:.,.,.	./.:6:.,.:.,.,.	./.:0:.,.:.,.,.	./.:2:.,.:.,.,.	0/0:16:9,7:.,22.18,.	./.:0:.,.:.,.,.	0/0:3:1,2:.,4.16,.	./.:2:.,.:.,.,.
un	580140	6239	G	A	.	PASS	NS=63;AF=0.810,0.190	GT:DP:AD:GL	0/0:11:5,6:.,15.25,.	0/0:19:13,6:.,26.34,.	0/0:5:2,3:.,6.93,.	0/0:6:3,3:.,8.32,.	0/0:28:8,20:.,38.82,.	0/0:9:4,5:.,12.48,.	1/1:9:4,5:.,12.48,.	./.:4:.,.:.,.,.	0/0:23:11,12:.,31.88,.	1/0:14:4,10:.,19.41,.	0/0:7:3,4:.,9.7,.	./.:0:.,.:.,.,.	0/0:3:1,2:.,4.16,.	0/0:3:1,2:.,4.16,.	0/0:4:2,2:.,5.55,.	1/0:13:5,8:.,18.02,.	./.:4:.,.:.,.,.	0/0:3:1,2:.,4.16,.	0/0:5:2,3:.,6.93,.	0/0:12:6,6:.,16.64,.	0/0:13:8,5:.,18.02,.	./.:0:.,.:.,.,.	0/0:8:4,4:.,11.09,.	1/0:30:14,16:.,41.59,.	0/0:7:3,4:.,9.7,.	1/0:30:15,15:.,41.59,.	0/0:10:5,5:.,13.86,.	./.:0:.,.:.,.,.	1/0:9:4,5:.,12.48,.	./.:0:.,.:.,.,.	0/0:12:8,4:.,18.02,.	0/0:7:3,4:.,9.7,.	0/0:11:5,6:.,15.25,.	./.:0:.,.:.,.,.	0/0:7:3,4:.,16.64,.	0/0:23:11,12:.,31.88,.	0/0:3:1,2:.,4.16,.	1/0:21:8,13:.,29.11,.	0/0:3:1,2:.,4.16,.	1/1:8:4,4:.,11.09,.	0/0:14:8,6:.,19.41,.	1/1:5:2,3:.,6.93,.	./.:0:.,.:.,.,.	0/0:22:12,10:.,30.5,.	0/0:16:11,5:.,22.18,.	1/1:5:2,3:.,6.93,.	./.:4:.,.:.,.,.	./.:0:.,.:.,.,.	0/0:14:7,7:.,19.41,.	./.:14:.,.:.,.,.	0/0:13:5,8:.,18.02,.	./.:0:.,.:.,.,.	1/1:15:7,8:.,20.79,.	0/0:8:4,4:.,11.09,.	./.:0:.,.:.,.,.	0/0:8:4,4:.,11.09,.	0/0:9:6,3:.,12.48,.	0/0:19:10,9:.,26.34,.	1/0:18:5,13:.,24.95,.	1/0:9:6,3:.,12.48,.	0/0:27:13,14:.,37.43,.	0/0:3:1,2:.,4.16,.	0/0:8:4,4:.,11.09,.	0/0:4:2,2:.,5.55,.	0/0:10:4,6:.,13.86,.	1/1:7:3,4:.,9.7,.	./.:0:.,.:.,.,.	0/0:17:9,8:.,23.57,.	./.:8:.,.:.,.,.	./.:0:.,.:.,.,.	0/0:12:5,7:.,16.64,.	./.:0:.,.:.,.,.	0/0:4:2,2:.,5.55,.	./.:0:.,.:.,.,.	1/0:21:6,15:.,30.5,.	0/0:8:4,4:.,11.09,.	0/0:6:3,3:.,8.32,.	0/0:14:7,7:.,19.41,.	./.:0:.,.:.,.,.	1/1:6:3,3:.,8.32,.	./.:0:.,.:.,.,.	./.:2:.,.:.,.,.	1/0:16:9,7:.,22.18,.	./.:0:.,.:.,.,.	0/0:3:1,2:.,4.16,.	./.:2:.,.:.,.,.
un	580164	6239	A	G	.	PASS	NS=68;AF=0.985,0.015	GT:DP:AD:GL	0/0:11:5,6:.,15.25,.	0/0:19:13,6:.,26.34,.	0/0:5:2,3:.,6.93,.	0/0:6:3,3:.,8.32,.	0/0:28:8,20:.,38.82,.	0/0:9:4,5:.,12.48,.	0/0:9:4,5:.,12.48,.	0/0:4:2,2:.,5.55,.	0/0:23:11,12:.,31.88,.	0/0:14:4,10:.,19.41,.	0/0:7:3,4:.,9.7,.	./.:0:.,.:.,.,.	0/0:3:1,2:.,4.16,.	0/0:3:1,2:.,4.16,.	0/0:4:2,2:.,5.55,.	0/0:13:5,8:.,18.02,.	0/0:4:2,2:.,5.55,.	0/0:3:1,2:.,4.16,.	0/0:5:2,3:.,6.93,.	0/0:12:6,6:.,16.64,.	0/0:13:8,5:.,18.02,.	./.:0:.,.:.,.,.	0/0:8:4,4:.,11.09,.	0/0:30:14,16:.,41.59,.	0/0:7:3,4:.,9.7,.	0/0:30:15,15:.,41.59,.	0/0:10:5,5:.,13.86,.	./.:0:.,.:.,.,.	0/0:9:4,5:.,12.48,.	./.:0:.,.:.,.,.	0/0:12:8,4:.,18.02,.	0/0:7:3,4:.,9.7,.	0/0:11:5,6:.,15.25,.	./.:0:.,.:.,.,.	0/0:7:3,4:.,16.64,.	0/0:23:11,12:.,31.88,.	0/0:3:1,2:.,4.16,.	0/0:21:8,13:.,29.11,.	1/1:3:1,2:.,4.16,.	0/0:8:4,4:.,11.09,.	0/0:14:8,6:.,19.41,.	0/0:5:2,3:.,6.93,.	./.:0:.,.:.,.,.	0/0:22:12,10:.,30.5,.	0/0:16:11,5:.,22.18,.	0/0:5:2,3:.,6.93,.	0/0:4:2,2:.,5.55,.	./.:0:.,.:.,.,.	0/0:14:7,7:.,19.41,.	0/0:14:7,7:.,10.01,.	0/0:13:5,8:.,18.02,.	./.:0:.,.:.,.,.	0/0:15:7,8:.,20.79,.	0/0:8:4,4:.,11.09,.	./.:0:.,.:.,.,.	0/0:8:4,4:.,11.09,.	0/0:9:6,3:.,12.48,.	0/0:19:10,9:.,26.34,.	0/0:18:5,13:.,24.95,.	0/0:9:6,3:.,12.48,.	0/0:27:13,14:.,37.43,.	0/0:3:1,2:.,4.16,.	0/0:8:4,4:.,11.09,.	0/0:4:2,2:.,5.55,.	0/0:10:4,6:.,13.86,.	0/0:7:3,4:.,9.7,.	./.:0:.,.:.,.,.	0/0:17:9,8:.,23.57,.	0/0:8:4,4:.,11.09,.	./.:0:.,.:.,.,.	0/0:12:5,7:.,16.64,.	./.:0:.,.:.,.,.	0/0:4:2,2:.,5.55,.	./.:0:.,.:.,.,.	0/0:21:6,15:.,30.5,.	0/0:8:4,4:.,11.09,.	0/0:6:3,3:.,8.32,.	0/0:14:7,7:.,19.41,.	./.:0:.,.:.,.,.	0/0:6:3,3:.,8.32,.	./.:0:.,.:.,.,.	./.:2:.,.:.,.,.	0/0:16:9,7:.,22.18,.	./.:0:.,.:.,.,.	0/0:3:1,2:.,4.16,.	./.:2:.,.:.,.,.
un	584388	6285	T	C	.	PASS	NS=81;AF=0.981,0.019	GT:DP:AD:GL	0/0:35:16,19:.,48.52,.	0/0:39:19,20:.,54.07,.	0/0:9:4,5:.,12.48,.	./.:14:.,.:.,.,.	1/1:41:20,21:.,56.84,.	0/0:5:2,3:.,6.93,.	./.:0:.,.:.,.,.	0/0:16:8,8:.,22.18,.	0/0:59:29,30:.,81.79,.	0/0:54:27,27:.,74.86,.	0/0:30:15,15:.,41.59,.	0/0:29:14,15:.,40.2,.	0/0:5:2,3:.,6.93,.	0/0:35:18,17:.,52.68,.	0/0:13:6,7:.,18.02,.	0/0:76:38,38:.,105.36,.	0/0:23:13,10:.,31.88,.	0/0:18:9,9:.,24.95,.	0/0:55:27,28:.,76.25,.	0/0:8:4,4:.,11.09,.	0/0:87:41,46:.,121.99,.	0/0:5:2,3:.,6.93,.	0/0:14:7,7:.,19.41,.	0/0:53:24,29:.,73.47,.	0/0:25:12,13:.,34.66,.	0/0:98:48,50:.,135.86,.	0/0:48:24,24:.,66.54,.	0/0:4:2,2:.,5.55,.	0/0:39:19,20:.,54.07,.	0/0:41:24,17:.,56.84,.	0/0:61:32,29:.,84.56,.	0/0:17:8,9:.,23.57,.	0/0:29:14,15:.,40.2,.	0/0:8:4,4:.,11.09,.	0/0:73:36,37:.,101.2,.	0/0:42:21,21:.,58.22,.	0/0:16:7,9:.,22.18,.	0/0:41:20,21:.,56.84,.	0/0:73:36,37:.,101.2,.	0/0:55:27,28:.,76.25,.	0/0:58:29,29:.,80.41,.	0/0:26:13,13:.,36.04,.	0/0:18:10,8:.,24.95,.	0/0:95:47,48:.,131.7,.	0/0:82:38,44:.,113.68,.	0/0:13:6,7:.,18.02,.	./.:0:.,.:.,.,.	1/0:31:13,18:.,44.36,.	0/0:20:10,10:.,27.73,.	0/0:16:8,8:.,22.18,.	0/0:28:14,14:.,38.82,.	0/0:18:10,8:.,24.95,.	0/0:24:12,12:.,33.27,.	0/0:22:11,11:.,30.5,.	0/0:57:28,29:.,79.02,.	0/0:38:19,19:.,52.68,.	0/0:46:16,30:.,63.77,.	0/0:100:58,42:.,138.63,.	0/0:42:21,21:.,58.22,.	0/0:60:31,29:.,84.56,.	0/0:25:12,13:.,34.66,.	0/0:21:10,11:.,29.11,.	0/0:23:11,12:.,31.88,.	0/0:36:18,18:.,49.91,.	0/0:12:6,6:.,16.64,.	0/0:12:6,6:.,16.64,.	0/0:11:5,6:.,15.25,.	0/0:49:21,28:.,69.31,.	0/0:33:16,17:.,45.75,.	./.:0:.,.:.,.,.	0/0:31:15,16:.,42.98,.	0/0:10:5,5:.,13.86,.	0/0:32:16,16:.,44.36,.	0/0:9:4,5:.,12.48,.	0/0:53:26,27:.,73.47,.	0/0:47:23,24:.,65.16,.	0/0:66:34,32:.,91.5,.	0/0:16:8,8:.,22.18,.	0/0:23:11,12:.,31.88,.	0/0:14:7,7:.,19.41,.	0/0:47:23,24:.,65.16,.	0/0:16:8,8:.,22.18,.	0/0:21:10,11:.,29.11,.	0/0:52:32,20:.,72.09,.	0/0:28:10,18:.,38.82,.	./.:0:.,.:.,.,.
un	584397	6285	C	T	.	PASS	NS=82;AF=0.915,0.085	GT:DP:AD:GL	0/0:35:16,19:.,48.52,.	0/0:39:19,20:.,54.07,.	0/0:9:4,5:.,12.48,.	0/0:14:7,7:.,19.41,.	0/0:41:20,21:.,56.84,.	0/0:5:2,3:.,6.93,.	./.:0:.,.:.,.,.	0/0:16:8,8:.,22.18,.	0/0:59:29,30:.,81.79,.	0/0:54:27,27:.,74.86,.	0/0:30:15,15:.,41.59,.	0/0:29:14,15:.,40.2,.	0/0:5:2,3:.,6.93,.	0/1:35:18,17:.,52.68,.	0/0:13:6,7:.,18.02,.	0/0:76:38,38:.,105.36,.	0/0:23:13,10:.,31.88,.	0/1:18:9,9:.,24.95,.	0/0:55:27,28:.,76.25,.	0/0:8:4,4:.,11.09,.	0/1:87:41,46:.,121.99,.	0/0:5:2,3:.,6.93,.	0/0:14:7,7:.,19.41,.	0/0:53:24,29:.,73.47,.	0/0:25:12,13:.,34.66,.	0/0:98:48,50:.,135.86,.	0/0:48:24,24:.,66.54,.	0/0:4:2,2:.,5.55,.	0/0:39:19,20:.,54.07,.	0/1:41:24,17:.,56.84,.	0/0:61:32,29:.,84.56,.	0/0:17:8,9:.,23.57,.	0/0:29:14,15:.,40.2,.	1/1:8:4,4:.,11.09,.	0/0:73:36,37:.,101.2,.	0/0:42:21,21:.,58.22,.	0/0:16:7,9:.,22.18,.	0/0:41:20,21:.,56.84,.	0/0:73:36,37:.,101.2,.	0/0:55:27,28:.,76.25,.	0/0:58:29,29:.,80.41,.	0/0:26:13,13:.,36.04,.	0/1:18:10,8:.,24.95,.	0/0:95:47,48:.,131.7,.	0/0:82:38,44:.,113.68,.	0/0:13:6,7:.,18.02,.	./.:0:.,.:.,.,.	0/0:31:13,18:.,44.36,.	0/0:20:10,10:.,27.73,.	0/0:16:8,8:.,22.18,.	0/0:28:14,14:.,38.82,.	0/1:18:10,8:.,24.95,.	1/1:24:12,12:.,33.27,.	0/0:22:11,11:.,30.5,.	0/0:57:28,29:.,79.02,.	0/0:38:19,19:.,52.68,.	0/0:46:16,30:.,63.77,.	0/0:100:58,42:.,138.63,.	0/0:42:21,21:.,58.22,.	0/1:60:31,29:.,84.56,.	0/0:25:12,13:.,34.66,.	0/0:21:10,11:.,29.11,.	0/0:23:11,12:.,31.88,.	0/0:36:18,18:.,49.91,.	0/0:12:6,6:.,16.64,.	0/0:12:6,6:.,16.64,.	0/0:11:5,6:.,15.25,.	0/1:49:21,28:.,69.31,.	0/0:33:16,17:.,45.75,.	./.:0:.,.:.,.,.	0/0:31:15,16:.,42.98,.	0/0:10:5,5:.,13.86,.	0/0:32:16,16:.,44.36,.	0/0:9:4,5:.,12.48,.	0/0:53:26,27:.,73.47,.	0/0:47:23,24:.,65.16,.	0/1:66:34,32:.,91.5,.	0/0:16:8,8:.,22.18,.	0/0:23:11,12:.,31.88,.	0/0:14:7,7:.,19.41,.	0/0:47:23,24:.,65.16,.	0/0:16:8,8:.,22.18,.	0/0:21:10,11:.,29.11,.	0/0:52:32,20:.,72.09,.	0/1:28:10,18:.,38.82,.	./.:0:.,.:.,.,.
un	584403	6285	T	C	.	PASS	NS=82;AF=0.988,0.012	GT:DP:AD:GL	0/0:35:16,19:.,48.52,.	0/0:39:19,20:.,54.07,.	0/0:9:4,5:.,12.48,.	0/0:14:7,7:.,19.41,.	0/0:41:20,21:.,56.84,.	0/0:5:2,3:.,6.93,.	./.:0:.,.:.,.,.	0/0:16:8,8:.,22.18,.	0/0:59:29,30:.,81.79,.	0/0:54:27,27:.,74.86,.	0/0:30:15,15:.,41.59,.	0/0:29:14,15:.,40.2,.	0/0:5:2,3:.,6.93,.	0/0:35:18,17:.,52.68,.	0/0:13:6,7:.,18.02,.	0/0:76:38,38:.,105.36,.	0/0:23:13,10:.,31.88,.	0/0:18:9,9:.,24.95,.	0/0:55:27,28:.,76.25,.	0/0:8:4,4:.,11.09,.	0/0:87:41,46:.,121.99,.	0/0:5:2,3:.,6.93,.	0/0:14:7,7:.,19.41,.	0/0:53:24,29:.,73.47,.	0/0:25:12,13:.,34.66,.	0/0:98:48,50:.,135.86,.	0/0:48:24,24:.,66.54,.	0/0:4:2,2:.,5.55,.	0/0:39:19,20:.,54.07,.	0/0:41:24,17:.,56.84,.	0/0:61:32,29:.,84.56,.	0/0:17:8,9:.,23.57,.	0/0:29:14,15:.,40.2,.	0/0:8:4,4:.,11.09,.	0/0:73:36,37:.,101.2,.	0/0:42:21,21:.,58.22,.	0/0:16:7,9:.,22.18,.	0/0:41:20,21:.,56.84,.	0/0:73:36,37:.,101.2,.	0/0:55:27,28:.,76.25,.	0/0:58:29,29:.,80.41,.	0/0:26:13,13:.,36.04,.	0/0:18:10,8:.,24.95,.	0/0:95:47,48:.,131.7,.	1/0:82:38,44:.,113.68,.	0/0:13:6,7:.,18.02,.	./.:0:.,.:.,.,.	0/0:31:13,18:.,44.36,.	0/0:20:10,10:.,27.73,.	0/0:16:8,8:.,22.18,.	0/0:28:14,14:.,38.82,.	0/0:18:10,8:.,24.95,.	0/0:24:12,12:.,33.27,.	0/0:22:11,11:.,30.5,.	0/0:57:28,29:.,79.02,.	0/0:38:19,19:.,52.68,.	0/0:46:16,30:.,63.77,.	0/0:100:58,42:.,138.63,.	0/0:42:21,21:.,58.22,.	0/0:60:31,29:.,84.56,.	0/0:25:12,13:.,34.66,.	0/0:21:10,11:.,29.11,.	0/0:23:11,12:.,31.88,.	0/0:36:18,18:.,49.91,.	0/0:12:6,6:.,16.64,.	0/0:12:6,6:.,16.64,.	0/0:11:5,6:.,15.25,.	0/0:49:21,28:.,69.31,.	0/0:33:16,17:.,45.75,.	./.:0:.,.:.,.,.	0/0:31:15,16:.,42.98,.	0/0:10:5,5:.,13.86,.	0/0:32:16,16:.,44.36,.	0/0:9:4,5:.,12.48,.	0/0:53:26,27:.,73.47,.	0/0:47:23,24:.,65.16,.	0/0:66:34,32:.,91.5,.	0/0:16:8,8:.,22.18,.	0/0:23:11,12:.,31.88,.	0/0:14:7,7:.,19.41,.	0/0:47:23,24:.,65.16,.	0/0:16:8,8:.,22.18,.	0/0:21:10,11:.,29.11,.	0/0:52:32,20:.,72.09,.	1/0:28:10,18:.,38.82,.	./.:0:.,.:.,.,.
un	584410	6285	T	C	.	PASS	NS=81;AF=0.963,0.037	GT:DP:AD:GL	0/0:35:16,19:.,48.52,.	0/0:39:19,20:.,54.07,.	0/0:9:4,5:.,12.48,.	0/0:14:7,7:.,19.41,.	0/0:41:20,21:.,56.84,.	./.:5:.,.:.,.,.	./.:0:.,.:.,.,.	0/0:16:8,8:.,22.18,.	0/0:59:29,30:.,81.79,.	0/0:54:27,27:.,74.86,.	0/0:30:15,15:.,41.59,.	0/0:29:14,15:.,40.2,.	0/0:5:2,3:.,6.93,.	0/0:35:18,17:.,52.68,.	1/1:13:6,7:.,18.02,.	0/0:76:38,38:.,105.36,.	0/0:23:13,10:.,31.88,.	0/0:18:9,9:.,24.95,.	0/0:55:27,28:.,76.25,.	0/0:8:4,4:.,11.09,.	0/0:87:41,46:.,121.99,.	0/0:5:2,3:.,6.93,.	0/0:14:7,7:.,19.41,.	0/0:53:24,29:.,73.47,.	0/0:25:12,13:.,34.66,.	0/0:98:48,50:.,135.86,.	0/0:48:24,24:.,66.54,.	0/0:4:2,2:.,5.55,.	0/0:39:19,20:.,54.07,.	0/0:41:24,17:.,56.84,.	0/0:61:32,29:.,84.56,.	0/0:17:8,9:.,23.57,.	0/0:29:14,15:.,40.2,.	0/0:8:4,4:.,11.09,.	0/0:73:36,37:.,101.2,.	0/0:42:21,21:.,58.22,.	1/0:16:7,9:.,22.18,.	0/0:41:20,21:.,56.84,.	0/0:73:36,37:.,101.2,.	0/0:55:27,28:.,76.25,.	0/0:58:29,29:.,80.41,.	0/0:26:13,13:.,36.04,.	0/0:18:10,8:.,24.95,.	0/0:95:47,48:.,131.7,.	0/0:82:38,44:.,113.68,.	0/0:13:6,7:.,18.02,.	./.:0:.,.:.,.,.	0/0:31:13,18:.,44.36,.	0/0:20:10,10:.,27.73,.	0/0:16:8,8:.,22.18,.	0/0:28:14,14:.,38.82,.	0/0:18:10,8:.,24.95,.	0/0:24:12,12:.,33.27,.	0/0:22:11,11:.,30.5,.	0/0:57:28,29:.,79.02,.	0/0:38:19,19:.,52.68,.	0/0:46:16,30:.,63.77,.	0/0:100:58,42:.,138.63,.	0/0:42:21,21:.,58.22,.	0/0:60:31,29:.,84.56,.	0/0:25:12,13:.,34.66,.	0/0:21:10,11:.,29.11,.	0/0:23:11,12:.,31.88,.	0/0:36:18,18:.,49.91,.	0/0:12:6,6:.,16.64,.	1/1:12:6,6:.,16.64,.	0/0:11:5,6:.,15.25,.	0/0:49:21,28:.,69.31,.	0/0:33:16,17:.,45.75,.	./.:0:.,.:.,.,.	0/0:31:15,16:.,42.98,.	0/0:10:5,5:.,13.86,.	0/0:32:16,16:.,44.36,.	0/0:9:4,5:.,12.48,.	0/0:53:26,27:.,73.47,.	0/0:47:23,24:.,65.16,.	0/0:66:34,32:.,91.5,.	0/0:16:8,8:.,22.18,.	0/0:23:11,12:.,31.88,.	0/0:14:7,7:.,19.41,.	0/0:47:23,24:.,65.16,.	0/0:16:8,8:.,22.18,.	0/0:21:10,11:.,29.11,.	1/0:52:32,20:.,72.09,.	0/0:28:10,18:.,38.82,.	./.:0:.,.:.,.,.
un	584413	6285	A	T	.	PASS	NS=82;AF=0.884,0.116	GT:DP:AD:GL	0/1:35:16,19:.,48.52,.	0/0:39:19,20:.,54.07,.	0/0:9:4,5:.,12.48,.	0/0:14:7,7:.,19.41,.	0/0:41:20,21:.,56.84,.	0/0:5:2,3:.,6.93,.	./.:0:.,.:.,.,.	0/0:16:8,8:.,22.18,.	0/0:59:29,30:.,81.79,.	0/0:54:27,27:.,74.86,.	0/0:30:15,15:.,41.59,.	0/0:29:14,15:.,40.2,.	0/0:5:2,3:.,6.93,.	0/0:35:18,17:.,52.68,.	0/0:13:6,7:.,18.02,.	0/0:76:38,38:.,105.36,.	0/1:23:13,10:.,31.88,.	0/0:18:9,9:.,24.95,.	0/0:55:27,28:.,76.25,.	0/0:8:4,4:.,11.09,.	0/0:87:41,46:.,121.99,.	0/0:5:2,3:.,6.93,.	0/0:14:7,7:.,19.41,.	0/1:53:24,29:.,73.47,.	0/0:25:12,13:.,34.66,.	0/1:98:48,50:.,135.86,.	0/0:48:24,24:.,66.54,.	1/1:4:2,2:.,5.55,.	0/0:39:19,20:.,54.07,.	0/1:41:17,24:.,56.84,.	0/1:61:32,29:.,84.56,.	0/0:17:8,9:.,23.57,.	0/0:29:14,15:.,40.2,.	0/0:8:4,4:.,11.09,.	0/0:73:36,37:.,101.2,.	0/0:42:21,21:.,58.22,.	0/0:16:7,9:.,22.18,.	0/0:41:20,21:.,56.84,.	0/0:73:36,37:.,101.2,.	0/0:55:27,28:.,76.25,.	0/0:58:29,29:.,80.41,.	0/0:26:13,13:.,36.04,.	0/0:18:10,8:.,24.95,.	0/0:95:47,48:.,131.7,.	0/0:82:38,44:.,113.68,.	0/0:13:6,7:.,18.02,.	./.:0:.,.:.,.,.	0/0:31:13,18:.,44.36,.	0/0:20:10,10:.,27.73,.	0/0:16:8,8:.,22.18,.	1/1:28:14,14:.,38.82,.	0/0:18:10,8:.,24.95,.	0/0:24:12,12:.,33.27,.	0/0:22:11,11:.,30.5,.	0/0:57:28,29:.,79.02,.	1/1:38:19,19:.,52.68,.	0/1:46:16,30:.,63.77,.	0/1:100:58,42:.,138.63,.	0/0:42:21,21:.,58.22,.	0/0:60:31,29:.,84.56,.	0/0:25:12,13:.,34.66,.	0/0:21:10,11:.,29.11,.	0/1:23:11,12:.,31.88,.	0/0:36:18,18:.,49.91,.	1/1:12:6,6:.,16.64,.	0/0:12:6,6:.,16.64,.	0/0:11:5,6:.,15.25,.	0/0:49:21,28:.,69.31,.	0/0:33:16,17:.,45.75,.	./.:0:.,.:.,.,.	1/1:31:15,16:.,42.98,.	0/0:10:5,5:.,13.86,.	0/0:32:16,16:.,44.36,.	0/0:9:4,5:.,12.48,.	0/0:53:26,27:.,73.47,.	0/0:47:23,24:.,65.16,.	0/0:66:34,32:.,91.5,.	0/0:16:8,8:.,22.18,.	0/0:23:11,12:.,31.88,.	0/0:14:7,7:.,19.41,.	0/0:47:23,24:.,65.16,.	0/0:16:8,8:.,22.18,.	0/0:21:10,11:.,29.11,.	0/0:52:32,20:.,72.09,.	0/0:28:10,18:.,38.82,.	./.:0:.,.:.,.,.
un	598228	6433	G	C	.	PASS	NS=81;AF=0.975,0.025	GT:DP:AD:GL	0/0:21:10,11:.,29.11,.	0/0:19:9,10:.,26.34,.	./.:8:.,.:.,.,.	0/0:12:6,6:.,16.64,.	0/0:65:32,33:.,90.11,.	0/0:11:5,6:.,15.25,.	0/0:17:8,9:.,23.57,.	0/0:14:7,7:.,19.41,.	0/0:53:26,27:.,73.47,.	0/0:21:10,11:.,29.11,.	0/0:8:4,4:.,11.09,.	0/0:7:3,4:.,9.7,.	0/0:4:2,2:.,5.55,.	0/0:15:7,8:.,20.79,.	0/0:13:6,7:.,18.02,.	0/0:40:20,20:.,55.45,.	0/0:12:6,6:.,16.64,.	0/0:3:1,2:.,4.16,.	0/0:41:20,21:.,56.84,.	1/0:18:12,6:.,24.95,.	0/0:32:16,16:.,44.36,.	./.:2:.,.:.,.,.	1/0:14:6,8:.,19.41,.	0/0:41:20,21:.,56.84,.	0/0:8:4,4:.,11.09,.	0/0:56:28,28:.,77.63,.	0/0:40:20,20:.,55.45,.	0/0:3:1,2:.,4.16,.	0/0:24:12,12:.,33.27,.	0/0:15:7,8:.,20.79,.	0/0:38:19,19:.,52.68,.	0/0:18:9,9:.,24.95,.	0/0:33:16,17:.,45.75,.	./.:0:.,.:.,.,.	0/0:48:24,24:.,66.54,.	0/0:37:18,19:.,51.29,.	0/0:9:4,5:.,12.48,.	0/0:25:12,13:.,34.66,.	1/0:24:14,10:.,33.27,.	0/0:44:22,22:.,61,.	0/0:35:17,18:.,48.52,.	0/0:10:5,5:.,13.86,.	0/0:4:2,2:.,5.55,.	0/0:53:26,27:.,73.47,.	0/0:46:23,23:.,63.77,.	0/0:16:8,8:.,22.18,.	./.:2:.,.:.,.,.	0/0:28:14,14:.,38.82,.	0/0:12:6,6:.,16.64,.	0/0:30:15,15:.,41.59,.	0/0:37:18,19:.,51.29,.	0/0:11:5,6:.,15.25,.	0/0:14:7,7:.,19.41,.	0/0:15:7,8:.,20.79,.	0/0:27:13,14:.,37.43,.	0/0:21:10,11:.,29.11,.	0/0:14:7,7:.,19.41,.	0/0:52:26,26:.,72.09,.	0/0:29:14,15:.,40.2,.	0/0:31:15,16:.,42.98,.	0/0:48:24,24:.,66.54,.	0/0:20:10,10:.,27.73,.	0/0:24:12,12:.,33.27,.	0/0:11:5,6:.,15.25,.	0/0:6:3,3:.,8.32,.	0/0:13:6,7:.,18.02,.	0/0:12:6,6:.,16.64,.	0/0:15:7,8:.,20.79,.	0/0:27:13,14:.,37.43,.	./.:0:.,.:.,.,.	1/0:29:17,12:.,40.2,.	0/0:13:6,7:.,18.02,.	0/0:16:8,8:.,22.18,.	0/0:7:3,4:.,9.7,.	0/0:9:4,5:.,12.48,.	0/0:18:9,9:.,24.95,.	0/0:30:15,15:.,41.59,.	0/0:27:13,14:.,37.43,.	0/0:9:4,5:.,12.48,.	0/0:4:2,2:.,5.55,.	0/0:41:20,21:.,56.84,.	0/0:13:6,7:.,18.02,.	0/0:16:8,8:.,22.18,.	0/0:26:13,13:.,36.04,.	0/0:18:9,9:.,24.95,.	0/0:8:4,4:.,11.09,.
un	604112	6497	C	T	.	PASS	NS=80;AF=0.950,0.050	GT:DP:AD:GL	0/0:16:8,8:.,22.18,.	0/0:43:25,18:.,59.61,.	0/0:19:9,10:.,26.34,.	0/0:20:10,10:.,27.73,.	0/0:61:30,31:.,84.56,.	0/0:20:10,10:.,27.73,.	0/0:22:11,11:.,30.5,.	0/0:22:14,8:.,30.5,.	0/1:54:25,29:.,74.86,.	./.:0:.,.:.,.,.	0/0:35:23,12:.,48.52,.	0/0:20:10,10:.,27.73,.	0/0:7:3,4:.,9.7,.	0/0:29:13,16:.,40.2,.	0/0:24:15,9:.,33.27,.	0/0:51:25,26:.,70.7,.	0/0:25:12,13:.,34.66,.	0/0:11:7,4:.,16.64,.	0/0:33:21,12:.,47.13,.	0/0:30:15,15:.,41.59,.	0/0:54:27,27:.,74.86,.	./.:0:.,.:.,.,.	0/0:29:14,15:.,41.59,.	0/0:38:19,19:.,52.68,.	0/0:28:14,14:.,38.82,.	0/0:57:28,29:.,79.02,.	0/0:49:22,27:.,67.93,.	0/0:6:3,3:.,8.32,.	0/0:43:21,22:.,59.61,.	0/0:26:17,9:.,36.04,.	0/0:32:16,16:.,44.36,.	0/0:33:16,17:.,45.75,.	0/1:51:29,22:.,70.7,.	0/0:6:3,3:.,8.32,.	0/0:53:24,29:.,73.47,.	0/0:57:28,29:.,79.02,.	0/0:12:6,6:.,16.64,.	0/0:45:27,18:.,62.38,.	0/0:55:27,28:.,76.25,.	0/1:33:18,15:.,45.75,.	0/1:35:22,13:.,48.52,.	0/0:14:6,8:.,20.79,.	./.:2:.,.:.,.,.	0/0:62:31,31:.,85.95,.	0/0:54:23,31:.,74.86,.	0/0:31:12,19:.,42.98,.	./.:2:.,.:.,.,.	0/1:37:26,11:.,51.29,.	0/0:25:12,13:.,34.66,.	0/0:19:6,13:.,26.34,.	0/0:61:28,33:.,87.34,.	0/0:14:10,4:.,19.41,.	0/0:39:19,20:.,54.07,.	0/0:18:9,9:.,24.95,.	0/0:45:22,23:.,62.38,.	0/0:43:21,22:.,59.61,.	0/0:30:14,16:.,42.98,.	0/0:56:28,28:.,77.63,.	0/0:54:27,27:.,74.86,.	0/0:44:22,22:.,61,.	0/1:40:20,20:.,55.45,.	0/0:27:13,14:.,37.43,.	0/0:24:12,12:.,33.27,.	0/1:19:12,7:.,26.34,.	0/0:14:7,7:.,19.41,.	0/0:25:12,13:.,34.66,.	0/0:25:15,10:.,34.66,.	0/0:36:25,11:.,49.91,.	0/1:18:10,8:.,24.95,.	./.:0:.,.:.,.,.	0/0:58:39,19:.,80.41,.	0/0:22:11,11:.,30.5,.	0/0:29:14,15:.,40.2,.	0/0:3:1,2:.,4.16,.	0/0:50:25,25:.,69.31,.	0/0:39:19,20:.,54.07,.	0/0:39:19,20:.,54.07,.	0/0:41:16,25:.,56.84,.	./.:5:.,.:.,.,.	0/0:12:6,6:.,16.64,.	0/0:62:31,31:.,85.95,.	0/0:28:14,14:.,38.82,.	0/0:41:20,21:.,56.84,.	0/0:42:22,20:.,58.22,.	0/0:6:3,3:.,8.32,.	0/0:27:13,14:.,37.43,.
un	604154	6497	T	C	.	PASS	NS=79;AF=0.823,0.177	GT:DP:AD:GL	1/1:16:8,8:.,22.18,.	1/0:43:25,18:.,59.61,.	0/0:19:9,10:.,26.34,.	0/0:20:10,10:.,27.73,.	0/0:61:30,31:.,84.56,.	0/0:20:10,10:.,27.73,.	0/0:22:11,11:.,30.5,.	1/0:22:14,8:.,30.5,.	0/0:54:25,29:.,74.86,.	./.:0:.,.:.,.,.	0/0:35:23,12:.,48.52,.	0/0:20:10,10:.,27.73,.	0/0:7:3,4:.,9.7,.	1/0:29:13,16:.,40.2,.	1/0:24:15,9:.,33.27,.	0/0:51:25,26:.,70.7,.	1/0:25:12,13:.,34.66,.	1/0:11:7,4:.,16.64,.	1/0:33:21,12:.,47.13,.	1/0:30:15,15:.,41.59,.	0/0:54:27,27:.,74.86,.	./.:0:.,.:.,.,.	1/0:29:14,15:.,41.59,.	0/0:38:19,19:.,52.68,.	1/1:28:14,14:.,38.82,.	0/0:57:28,29:.,79.02,.	0/0:49:22,27:.,67.93,.	0/0:6:3,3:.,8.32,.	0/0:43:21,22:.,59.61,.	1/0:26:17,9:.,36.04,.	1/0:32:16,16:.,44.36,.	0/0:33:16,17:.,45.75,.	0/0:51:29,22:.,70.7,.	./.:6:.,.:.,.,.	1/0:53:24,29:.,73.47,.	0/0:57:28,29:.,79.02,.	0/0:12:6,6:.,16.64,.	0/0:45:27,18:.,62.38,.	1/0:55:27,28:.,76.25,.	0/0:33:18,15:.,45.75,.	0/0:35:22,13:.,48.52,.	0/0:14:6,8:.,20.79,.	./.:2:.,.:.,.,.	0/0:62:31,31:.,85.95,.	1/0:54:23,31:.,74.86,.	0/0:31:12,19:.,42.98,.	./.:2:.,.:.,.,.	0/0:37:26,11:.,51.29,.	0/0:25:12,13:.,34.66,.	1/0:19:6,13:.,26.34,.	0/0:61:28,33:.,87.34,.	1/0:14:10,4:.,19.41,.	1/0:39:19,20:.,54.07,.	0/0:18:9,9:.,24.95,.	0/0:45:22,23:.,62.38,.	0/0:43:21,22:.,59.61,.	1/0:30:14,16:.,42.98,.	0/0:56:28,28:.,77.63,.	0/0:54:27,27:.,74.86,.	0/0:44:22,22:.,61,.	0/0:40:20,20:.,55.45,.	./.:27:.,.:.,.,.	0/0:24:12,12:.,33.27,.	0/0:19:12,7:.,26.34,.	0/0:14:7,7:.,19.41,.	0/0:25:12,13:.,34.66,.	1/0:25:15,10:.,34.66,.	1/0:36:25,11:.,49.91,.	0/0:18:10,8:.,24.95,.	./.:0:.,.:.,.,.	1/0:58:39,19:.,80.41,.	0/0:22:11,11:.,30.5,.	0/0:29:14,15:.,40.2,.	0/0:3:1,2:.,4.16,.	0/0:50:25,25:.,69.31,.	0/0:39:19,20:.,54.07,.	1/1:39:19,20:.,54.07,.	0/0:41:16,25:.,56.84,.	0/0:5:2,3:.,6.93,.	0/0:12:6,6:.,16.64,.	0/0:62:31,31:.,85.95,.	0/0:28:14,14:.,38.82,.	0/0:41:20,21:.,56.84,.	1/0:42:22,20:.,58.22,.	0/0:6:3,3:.,8.32,.	0/0:27:13,14:.,37.43,.
un	604161	6497	T	G	.	PASS	NS=80;AF=0.925,0.075	GT:DP:AD:GL	0/0:16:8,8:.,22.18,.	0/0:43:25,18:.,59.61,.	0/0:19:9,10:.,26.34,.	0/0:20:10,10:.,27.73,.	0/0:61:30,31:.,84.56,.	0/0:20:10,10:.,27.73,.	0/0:22:11,11:.,30.5,.	0/0:22:14,8:.,30.5,.	0/0:54:25,29:.,74.86,.	./.:0:.,.:.,.,.	1/0:35:23,12:.,48.52,.	0/0:20:10,10:.,27.73,.	./.:7:.,.:.,.,.	0/0:29:13,16:.,40.2,.	0/0:24:15,9:.,33.27,.	0/0:51:25,26:.,70.7,.	0/0:25:12,13:.,34.66,.	0/0:11:7,4:.,16.64,.	0/0:33:21,12:.,47.13,.	0/0:30:15,15:.,41.59,.	0/0:54:27,27:.,74.86,.	./.:0:.,.:.,.,.	0/0:29:14,15:.,41.59,.	0/0:38:19,19:.,52.68,.	0/0:28:14,14:.,38.82,.	0/0:57:28,29:.,79.02,.	1/0:49:22,27:.,67.93,.	0/0:6:3,3:.,8.32,.	0/0:43:21,22:.,59.61,.	0/0:26:17,9:.,36.04,.	0/0:32:16,16:.,44.36,.	0/0:33:16,17:.,45.75,.	0/0:51:29,22:.,70.7,.	0/0:6:3,3:.,8.32,.	0/0:53:24,29:.,73.47,.	0/0:57:28,29:.,79.02,.	0/0:12:6,6:.,16.64,.	1/0:45:27,18:.,62.38,.	0/0:55:27,28:.,76.25,.	0/0:33:18,15:.,45.75,.	0/0:35:22,13:.,48.52,.	1/0:14:6,8:.,20.79,.	./.:2:.,.:.,.,.	0/0:62:31,31:.,85.95,.	0/0:54:23,31:.,74.86,.	1/0:31:12,19:.,42.98,.	./.:2:.,.:.,.,.	1/0:37:26,11:.,51.29,.	0/0:25:12,13:.,34.66,.	0/0:19:6,13:.,26.34,.	1/0:61:28,33:.,87.34,.	0/0:14:10,4:.,19.41,.	1/0:39:20,19:.,54.07,.	0/0:18:9,9:.,24.95,.	0/0:45:22,23:.,62.38,.	0/0:43:21,22:.,59.61,.	0/0:30:14,16:.,42.98,.	0/0:56:28,28:.,77.63,.	0/0:54:27,27:.,74.86,.	0/0:44:22,22:.,61,.	0/0:40:20,20:.,55.45,.	1/1:27:13,14:.,37.43,.	0/0:24:12,12:.,33.27,.	0/0:19:12,7:.,26.34,.	0/0:14:7,7:.,19.41,.	0/0:25:12,13:.,34.66,.	1/0:25:10,15:.,34.66,.	0/0:36:25,11:.,49.91,.	0/0:18:10,8:.,24.95,.	./.:0:.,.:.,.,.	0/0:58:39,19:.,80.41,.	0/0:22:11,11:.,30.5,.	0/0:29:14,15:.,40.2,.	0/0:3:1,2:.,4.16,.	0/0:50:25,25:.,69.31,.	0/0:39:19,20:.,54.07,.	0/0:39:19,20:.,54.07,.	1/0:41:16,25:.,56.84,.	0/0:5:2,3:.,6.93,.	0/0:12:6,6:.,16.64,.	0/0:62:31,31:.,85.95,.	0/0:28:14,14:.,38.82,.	0/0:41:20,21:.,56.84,.	0/0:42:22,20:.,58.22,.	0/0:6:3,3:.,8.32,.	0/0:27:13,14:.,37.43,.
un	605144	6508	C	T	.	PASS	NS=77;AF=0.922,0.078	GT:DP:AD:GL	0/0:11:5,6:.,15.25,.	0/0:17:6,11:.,23.57,.	0/0:4:2,2:.,6.93,.	0/0:9:3,6:.,12.48,.	0/1:25:9,16:.,34.66,.	./.:4:.,.:.,.,.	0/0:20:10,10:.,27.73,.	0/0:11:5,6:.,15.25,.	0/1:26:16,10:.,37.43,.	0/0:20:10,10:.,27.73,.	0/0:13:5,8:.,18.02,.	0/0:3:1,2:.,4.16,.	./.:0:.,.:.,.,.	0/0:16:5,11:.,22.18,.	0/0:7:3,4:.,9.7,.	0/0:16:8,8:.,22.18,.	0/0:11:8,3:.,15.25,.	0/0:6:3,3:.,8.32,.	0/0:22:11,11:.,30.5,.	0/0:8:4,4:.,11.09,.	0/0:15:7,8:.,20.79,.	./.:0:.,.:.,.,.	0/0:6:3,3:.,8.32,.	0/0:24:14,10:.,33.27,.	0/0:11:5,6:.,15.25,.	0/0:50:22,28:.,69.31,.	0/1:26:13,13:.,36.04,.	./.:0:.,.:.,.,.	0/0:26:13,13:.,36.04,.	0/0:10:5,5:.,13.86,.	0/0:15:7,8:.,20.79,.	0/0:11:5,6:.,15.25,.	0/0:9:4,5:.,12.48,.	./.:2:.,.:.,.,.	./.:25:.,.:.,.,.	0/0:16:10,6:.,22.18,.	0/0:8:4,4:.,11.09,.	0/0:22:9,13:.,30.5,.	0/0:12:6,6:.,16.64,.	0/0:23:11,12:.,31.88,.	0/1:13:6,7:.,18.02,.	0/0:4:2,2:.,5.55,.	0/1:6:4,2:.,11.09,.	0/0:16:10,6:.,22.18,.	0/0:40:20,20:.,55.45,.	0/0:5:2,3:.,9.7,.	./.:5:.,.:.,.,.	0/0:11:5,6:.,15.25,.	0/0:11:6,5:.,15.25,.	0/1:10:7,3:.,13.86,.	0/0:27:13,14:.,37.43,.	0/0:3:1,2:.,4.16,.	0/0:15:7,8:.,20.79,.	0/0:12:6,6:.,16.64,.	0/0:13:5,8:.,18.02,.	0/0:5:2,3:.,6.93,.	0/0:9:4,5:.,12.48,.	0/0:20:11,9:.,27.73,.	0/0:20:10,10:.,27.73,.	0/0:12:6,6:.,16.64,.	0/0:12:6,6:.,16.64,.	0/0:13:6,7:.,18.02,.	./.:0:.,.:.,.,.	0/0:12:6,6:.,16.64,.	0/0:8:4,4:.,11.09,.	0/1:10:4,6:.,13.86,.	0/0:8:4,4:.,11.09,.	0/0:8:4,4:.,11.09,.	0/0:13:6,7:.,18.02,.	./.:0:.,.:.,.,.	0/0:15:7,8:.,20.79,.	0/0:7:3,4:.,9.7,.	0/0:8:4,4:.,11.09,.	1/1:5:2,3:.,6.93,.	0/0:30:15,15:.,41.59,.	0/0:14:7,7:.,19.41,.	0/0:9:6,3:.,12.48,.	0/1:16:12,4:.,22.18,.	1/1:5:2,3:.,6.93,.	0/0:6:3,3:.,8.32,.	0/0:21:12,9:.,29.11,.	0/0:5:2,3:.,6.93,.	0/0:7:3,4:.,9.7,.	0/0:15:7,8:.,20.79,.	0/0:3:1,2:.,4.16,.	0/0:5:2,3:.,6.93,.
un	605179	6508	T	A	.	PASS	NS=74;AF=0.655,0.345	GT:DP:AD:GL	0/0:11:5,6:.,15.25,.	1/0:17:6,11:.,23.57,.	1/0:4:2,2:.,6.93,.	1/0:9:3,6:.,12.48,.	1/0:25:16,9:.,34.66,.	./.:4:.,.:.,.,.	0/0:20:10,10:.,27.73,.	0/0:11:5,6:.,15.25,.	1/1:26:16,10:.,37.43,.	1/1:20:10,10:.,27.73,.	1/0:13:5,8:.,18.02,.	0/0:3:1,2:.,4.16,.	./.:0:.,.:.,.,.	1/0:16:5,11:.,22.18,.	0/0:7:3,4:.,9.7,.	0/0:16:8,8:.,22.18,.	1/0:11:8,3:.,15.25,.	./.:6:.,.:.,.,.	0/0:22:11,11:.,30.5,.	1/1:8:4,4:.,11.09,.	0/0:15:7,8:.,20.79,.	./.:0:.,.:.,.,.	0/0:6:3,3:.,8.32,.	1/0:24:14,10:.,33.27,.	1/1:11:5,6:.,15.25,.	1/0:50:22,28:.,69.31,.	1/0:26:13,13:.,36.04,.	./.:0:.,.:.,.,.	0/0:26:13,13:.,36.04,.	0/0:10:5,5:.,13.86,.	0/0:15:7,8:.,20.79,.	0/0:11:5,6:.,15.25,.	0/0:9:4,5:.,12.48,.	./.:2:.,.:.,.,.	1/1:25:12,13:.,34.66,.	1/0:16:10,6:.,22.18,.	0/0:8:4,4:.,11.09,.	1/0:22:9,13:.,30.5,.	1/0:12:6,6:.,16.64,.	1/1:23:11,12:.,31.88,.	1/1:13:6,7:.,18.02,.	./.:4:.,.:.,.,.	1/1:6:4,2:.,11.09,.	1/0:16:10,6:.,22.18,.	0/0:40:20,20:.,55.45,.	1/0:5:2,3:.,9.7,.	./.:5:.,.:.,.,.	1/1:11:5,6:.,15.25,.	1/0:11:6,5:.,15.25,.	1/0:10:3,7:.,13.86,.	0/0:27:13,14:.,37.43,.	0/0:3:1,2:.,4.16,.	0/0:15:7,8:.,20.79,.	0/0:12:6,6:.,16.64,.	1/0:13:5,8:.,18.02,.	1/1:5:2,3:.,6.93,.	0/0:9:4,5:.,12.48,.	1/0:20:11,9:.,27.73,.	0/0:20:10,10:.,27.73,.	0/0:12:6,6:.,16.64,.	0/0:12:6,6:.,16.64,.	0/0:13:6,7:.,18.02,.	./.:0:.,.:.,.,.	0/0:12:6,6:.,16.64,.	0/0:8:4,4:.,11.09,.	1/0:10:6,4:.,13.86,.	0/0:8:4,4:.,11.09,.	./.:8:.,.:.,.,.	0/0:13:6,7:.,18.02,.	./.:0:.,.:.,.,.	0/0:15:7,8:.,20.79,.	0/0:7:3,4:.,9.7,.	0/0:8:4,4:.,11.09,.	1/1:5:2,3:.,6.93,.	1/0:30:15,15:.,41.59,.	0/0:14:7,7:.,19.41,.	1/0:9:6,3:.,12.48,.	1/1:16:12,4:.,22.18,.	1/1:5:2,3:.,6.93,.	0/0:6:3,3:.,8.32,.	1/0:21:12,9:.,29.11,.	./.:5:.,.:.,.,.	1/1:7:3,4:.,9.7,.	0/0:15:7,8:.,20.79,.	0/0:3:1,2:.,4.16,.	0/0:5:2,3:.,6.93,.
un	607771	6536	C	T	.	PASS	NS=65;AF=0.938,0.062	GT:DP:AD:GL	./.:3:.,.:.,.,.	0/1:7:3,4:.,11.09,.	0/0:7:3,4:.,9.7,.	0/0:3:1,2:.,4.16,.	0/0:22:11,11:.,30.5,.	0/0:5:2,3:.,6.93,.	0/0:3:1,2:.,4.16,.	0/0:3:1,2:.,4.16,.	0/0:8:4,4:.,11.09,.	0/0:17:8,9:.,23.57,.	0/0:7:3,4:.,9.7,.	0/0:8:4,4:.,11.09,.	./.:0:.,.:.,.,.	0/0:3:1,2:.,4.16,.	0/0:5:2,3:.,6.93,.	0/0:4:2,2:.,5.55,.	0/0:4:2,2:.,5.55,.	./.:0:.,.:.,.,.	0/0:8:4,4:.,11.09,.	0/0:3:1,2:.,4.16,.	0/0:11:5,6:.,15.25,.	./.:2:.,.:.,.,.	./.:0:.,.:.,.,.	0/0:15:7,8:.,20.79,.	0/0:6:3,3:.,8.32,.	0/0:13:6,7:.,18.02,.	0/0:17:8,9:.,23.57,.	./.:2:.,.:.,.,.	0/0:7:3,4:.,9.7,.	0/1:10:7,3:.,13.86,.	0/0:22:11,11:.,30.5,.	0/0:3:1,2:.,4.16,.	0/0:8:4,4:.,11.09,.	./.:0:.,.:.,.,.	0/0:4:2,2:.,5.55,.	./.:12:.,.:.,.,.	./.:0:.,.:.,.,.	0/0:9:4,5:.,12.48,.	0/0:8:4,4:.,11.09,.	0/0:11:5,6:.,15.25,.	0/0:11:5,6:.,15.25,.	./.:2:.,.:.,.,.	./.:0:.,.:.,.,.	0/0:15:7,8:.,20.79,.	0/0:14:7,7:.,19.41,.	0/0:5:2,3:.,6.93,.	./.:0:.,.:.,.,.	0/0:7:3,4:.,9.7,.	0/0:9:4,5:.,12.48,.	0/0:3:1,2:.,4.16,.	0/0:14:7,7:.,19.41,.	./.:0:.,.:.,.,.	0/0:3:1,2:.,4.16,.	./.:0:.,.:.,.,.	0/0:8:4,4:.,11.09,.	0/0:8:4,4:.,11.09,.	0/0:9:4,5:.,12.48,.	0/0:10:5,5:.,13.86,.	0/0:9:4,5:.,12.48,.	0/0:6:3,3:.,8.32,.	0/0:7:3,4:.,9.7,.	./.:0:.,.:.,.,.	0/0:4:2,2:.,5.55,.	0/0:6:3,3:.,8.32,.	1/1:5:2,3:.,6.93,.	0/0:12:6,6:.,16.64,.	0/0:3:1,2:.,4.16,.	0/0:4:2,2:.,5.55,.	0/0:7:3,4:.,9.7,.	./.:0:.,.:.,.,.	0/1:18:7,11:.,24.95,.	./.:0:.,.:.,.,.	1/1:5:2,3:.,6.93,.	./.:0:.,.:.,.,.	0/0:11:5,6:.,15.25,.	0/0:11:5,6:.,15.25,.	0/0:12:6,6:.,16.64,.	0/0:10:5,5:.,13.86,.	./.:0:.,.:.,.,.	./.:0:.,.:.,.,.	0/0:9:4,5:.,12.48,.	0/1:6:3,3:.,11.09,.	0/0:14:7,7:.,19.41,.	0/0:4:2,2:.,5.55,.	0/0:5:2,3:.,6.93,.	./.:2:.,.:.,.,.
un	612197	6584	G	T	.	PASS	NS=81;AF=0.969,0.031	GT:DP:AD:GL	0/0:27:13,14:.,37.43,.	0/0:37:18,19:.,51.29,.	0/0:11:5,6:.,15.25,.	0/0:19:9,10:.,26.34,.	0/0:69:34,35:.,95.65,.	0/0:11:5,6:.,15.25,.	0/0:23:11,12:.,31.88,.	0/0:20:10,10:.,27.73,.	0/0:39:19,20:.,54.07,.	./.:0:.,.:.,.,.	0/0:28:14,14:.,38.82,.	0/0:17:8,9:.,23.57,.	0/0:5:2,3:.,6.93,.	0/0:40:20,20:.,55.45,.	0/0:30:15,15:.,41.59,.	0/0:31:15,16:.,42.98,.	0/0:20:10,10:.,27.73,.	0/0:9:4,5:.,12.48,.	0/0:24:12,12:.,33.27,.	./.:17:.,.:.,.,.	0/0:26:13,13:.,36.04,.	0/0:4:2,2:.,5.55,.	./.:0:.,.:.,.,.	0/0:40:20,20:.,55.45,.	0/0:15:7,8:.,20.79,.	0/0:78:39,39:.,108.13,.	0/0:47:23,24:.,65.16,.	0/0:11:5,6:.,15.25,.	0/0:44:22,22:.,61,.	0/0:24:12,12:.,33.27,.	0/1:33:24,9:.,45.75,.	0/0:22:11,11:.,30.5,.	0/0:33:16,17:.,45.75,.	0/0:10:5,5:.,13.86,.	0/0:40:20,20:.,55.45,.	0/0:48:24,24:.,66.54,.	0/0:9:4,5:.,12.48,.	0/1:45:22,23:.,62.38,.	0/0:41:20,21:.,56.84,.	0/0:32:16,16:.,44.36,.	0/0:36:18,18:.,49.91,.	0/0:8:4,4:.,11.09,.	0/0:5:2,3:.,6.93,.	0/0:68:34,34:.,94.27,.	0/0:42:21,21:.,58.22,.	0/0:15:7,8:.,20.79,.	0/0:4:2,2:.,5.55,.	0/0:27:13,14:.,37.43,.	0/0:34:17,17:.,47.13,.	0/0:25:12,13:.,34.66,.	0/0:46:23,23:.,63.77,.	0/0:10:5,5:.,13.86,.	0/0:34:17,17:.,47.13,.	0/0:25:12,13:.,34.66,.	0/0:33:16,17:.,45.75,.	0/0:40:20,20:.,55.45,.	0/0:22:11,11:.,30.5,.	0/0:49:24,25:.,67.93,.	0/1:56:25,31:.,77.63,.	0/0:28:14,14:.,38.82,.	0/0:34:17,17:.,47.13,.	0/0:18:9,9:.,24.95,.	0/0:18:9,9:.,24.95,.	0/0:18:9,9:.,24.95,.	0/0:11:5,6:.,15.25,.	0/0:20:10,10:.,27.73,.	0/0:17:8,9:.,23.57,.	0/0:23:11,12:.,31.88,.	0/0:21:10,11:.,29.11,.	./.:0:.,.:.,.,.	0/1:28:16,12:.,38.82,.	0/0:17:8,9:.,23.57,.	0/0:18:9,9:.,24.95,.	./.:2:.,.:.,.,.	0/0:27:13,14:.,37.43,.	0/0:16:8,8:.,22.18,.	0/0:33:16,17:.,45.75,.	0/0:17:8,9:.,23.57,.	0/0:9:4,5:.,12.48,.	0/0:8:4,4:.,11.09,.	0/0:41:20,21:.,56.84,.	0/1:16:8,8:.,22.18,.	0/0:30:15,15:.,41.59,.	0/0:22:11,11:.,30.5,.	0/0:9:4,5:.,12.48,.	0/0:14:7,7:.,19.41,.
un	613646	6599	T	C	.	PASS	NS=73;AF=0.986,0.014	GT:DP:AD:GL	0/0:11:6,5:.,15.25,.	0/0:12:6,6:.,16.64,.	0/0:3:1,2:.,4.16,.	0/0:10:5,5:.,13.86,.	0/0:16:8,8:.,22.18,.	0/0:8:4,4:.,11.09,.	0/0:11:8,3:.,15.25,.	0/0:6:3,3:.,8.32,.	0/0:31:15,16:.,42.98,.	0/0:10:5,5:.,13.86,.	./.:0:.,.:.,.,.	./.:0:.,.:.,.,.	0/0:5:3,2:.,6.93,.	0/0:3:1,2:.,4.16,.	0/0:13:5,8:.,18.02,.	0/0:11:5,6:.,15.25,.	./.:2:.,.:.,.,.	./.:0:.,.:.,.,.	0/0:10:6,4:.,13.86,.	0/0:7:3,4:.,9.7,.	0/0:7:3,4:.,9.7,.	./.:0:.,.:.,.,.	0/0:6:3,3:.,8.32,.	0/0:8:4,4:.,11.09,.	0/0:7:3,4:.,9.7,.	1/0:13:9,4:.,18.02,.	0/0:9:4,5:.,12.48,.	0/0:3:1,2:.,4.16,.	0/0:8:4,4:.,11.09,.	0/0:9:4,5:.,12.48,.	0/0:11:4,7:.,15.25,.	0/0:6:3,3:.,8.32,.	0/0:9:4,5:.,12.48,.	./.:0:.,.:.,.,.	0/0:10:5,5:.,13.86,.	0/0:8:4,4:.,11.09,.	0/0:3:1,2:.,4.16,.	0/0:17:9,8:.,23.57,.	0/0:7:4,3:.,11.09,.	0/0:10:4,6:.,13.86,.	0/0:7:3,4:.,9.7,.	0/0:3:1,2:.,4.16,.	0/0:3:1,2:.,4.16,.	0/0:15:8,7:.,20.79,.	0/0:18:9,9:.,24.95,.	0/0:3:1,2:.,4.16,.	./.:2:.,.:.,.,.	0/0:8:4,4:.,11.09,.	0/0:13:6,7:.,18.02,.	0/0:9:3,6:.,12.48,.	0/0:13:4,9:.,18.02,.	./.:0:.,.:.,.,.	0/0:3:1,2:.,4.16,.	./.:0:.,.:.,.,.	0/0:10:5,5:.,13.86,.	0/0:8:4,4:.,11.09,.	1/0:11:8,3:.,15.25,.	0/0:22:11,11:.,30.5,.	0/0:10:4,6:.,13.86,.	0/0:8:4,4:.,11.09,.	0/0:18:9,9:.,24.95,.	0/0:4:2,2:.,5.55,.	0/0:7:3,4:.,9.7,.	0/0:7:3,4:.,9.7,.	./.:2:.,.:.,.,.	0/0:10:5,5:.,13.86,.	0/0:5:2,3:.,6.93,.	0/0:8:4,4:.,11.09,.	./.:0:.,.:.,.,.	./.:0:.,.:.,.,.	0/0:22:11,11:.,30.5,.	0/0:5:2,3:.,6.93,.	0/0:4:2,2:.,6.93,.	./.:0:.,.:.,.,.	0/0:6:3,3:.,8.32,.	0/0:7:3,4:.,9.7,.	0/0:9:4,5:.,12.48,.	0/0:7:3,4:.,9.7,.	0/0:3:1,2:.,4.16,.	0/0:3:1,2:.,4.16,.	0/0:15:7,8:.,20.79,.	0/0:5:2,3:.,8.32,.	0/0:12:6,6:.,16.64,.	0/0:10:5,5:.,13.86,.	0/0:3:1,2:.,4.16,.	0/0:3:1,2:.,4.16,.
un	613653	6599	A	C	.	PASS	NS=62;AF=0.573,0.427	GT:DP:AD:GL	0/1:11:6,5:.,15.25,.	1/1:12:6,6:.,16.64,.	0/0:3:1,2:.,4.16,.	0/0:10:5,5:.,13.86,.	0/1:16:8,8:.,22.18,.	0/0:8:4,4:.,11.09,.	0/1:11:8,3:.,15.25,.	0/0:6:3,3:.,8.32,.	0/0:31:15,16:.,42.98,.	0/0:10:5,5:.,13.86,.	./.:0:.,.:.,.,.	./.:0:.,.:.,.,.	0/1:5:3,2:.,6.93,.	0/0:3:1,2:.,4.16,.	0/1:13:5,8:.,18.02,.	./.:11:.,.:.,.,.	./.:2:.,.:.,.,.	./.:0:.,.:.,.,.	0/1:10:6,4:.,13.86,.	./.:7:.,.:.,.,.	0/0:7:3,4:.,9.7,.	./.:0:.,.:.,.,.	./.:6:.,.:.,.,.	./.:8:.,.:.,.,.	0/0:7:3,4:.,9.7,.	0/0:13:9,4:.,18.02,.	./.:9:.,.:.,.,.	1/1:3:1,2:.,4.16,.	0/0:8:4,4:.,11.09,.	0/0:9:4,5:.,12.48,.	0/1:11:4,7:.,15.25,.	1/1:6:3,3:.,8.32,.	0/0:9:4,5:.,12.48,.	./.:0:.,.:.,.,.	0/1:10:5,5:.,13.86,.	1/1:8:4,4:.,11.09,.	1/1:3:1,2:.,4.16,.	0/1:17:9,8:.,23.57,.	0/1:7:4,3:.,11.09,.	0/1:10:4,6:.,13.86,.	0/0:7:3,4:.,9.7,.	0/0:3:1,2:.,4.16,.	1/1:3:1,2:.,4.16,.	0/1:15:8,7:.,20.79,.	./.:18:.,.:.,.,.	1/1:3:1,2:.,4.16,.	./.:2:.,.:.,.,.	1/1:8:4,4:.,11.09,.	0/0:13:6,7:.,18.02,.	0/1:9:3,6:.,12.48,.	0/1:13:4,9:.,18.02,.	./.:0:.,.:.,.,.	0/0:3:1,2:.,4.16,.	./.:0:.,.:.,.,.	1/1:10:5,5:.,13.86,.	1/1:8:4,4:.,11.09,.	0/0:11:8,3:.,15.25,.	1/1:22:11,11:.,30.5,.	0/1:10:4,6:.,13.86,.	./.:8:.,.:.,.,.	1/1:18:9,9:.,24.95,.	0/1:4:2,2:.,5.55,.	0/0:7:3,4:.,9.7,.	./.:7:.,.:.,.,.	./.:2:.,.:.,.,.	1/1:10:5,5:.,13.86,.	./.:5:.,.:.,.,.	0/0:8:4,4:.,11.09,.	./.:0:.,.:.,.,.	./.:0:.,.:.,.,.	1/1:22:11,11:.,30.5,.	0/0:5:2,3:.,6.93,.	0/1:4:2,2:.,6.93,.	./.:0:.,.:.,.,.	0/1:6:3,3:.,8.32,.	0/0:7:3,4:.,9.7,.	0/0:9:4,5:.,12.48,.	0/0:7:3,4:.,9.7,.	0/0:3:1,2:.,4.16,.	1/1:3:1,2:.,4.16,.	./.:15:.,.:.,.,.	0/1:5:2,3:.,8.32,.	./.:12:.,.:.,.,.	1/1:10:5,5:.,13.86,.	0/0:3:1,2:.,4.16,.	1/1:3:1,2:.,4.16,.
un	613655	6599	T	G	.	PASS	NS=71;AF=0.986,0.014	GT:DP:AD:GL	0/0:11:6,5:.,15.25,.	0/0:12:6,6:.,16.64,.	0/0:3:1,2:.,4.16,.	0/0:10:5,5:.,13.86,.	0/0:16:8,8:.,22.18,.	0/0:8:4,4:.,11.09,.	0/0:11:8,3:.,15.25,.	0/0:6:3,3:.,8.32,.	0/0:31:15,16:.,42.98,.	0/0:10:5,5:.,13.86,.	./.:0:.,.:.,.,.	./.:0:.,.:.,.,.	1/0:5:2,3:.,6.93,.	0/0:3:1,2:.,4.16,.	0/0:13:5,8:.,18.02,.	0/0:11:5,6:.,15.25,.	./.:2:.,.:.,.,.	./.:0:.,.:.,.,.	0/0:10:6,4:.,13.86,.	0/0:7:3,4:.,9.7,.	0/0:7:3,4:.,9.7,.	./.:0:.,.:.,.,.	0/0:6:3,3:.,8.32,.	0/0:8:4,4:.,11.09,.	0/0:7:3,4:.,9.7,.	0/0:13:9,4:.,18.02,.	./.:9:.,.:.,.,.	0/0:3:1,2:.,4.16,.	0/0:8:4,4:.,11.09,.	0/0:9:4,5:.,12.48,.	0/0:11:4,7:.,15.25,.	./.:6:.,.:.,.,.	0/0:9:4,5:.,12.48,.	./.:0:.,.:.,.,.	0/0:10:5,5:.,13.86,.	0/0:8:4,4:.,11.09,.	0/0:3:1,2:.,4.16,.	0/0:17:9,8:.,23.57,.	0/0:7:4,3:.,11.09,.	0/0:10:4,6:.,13.86,.	0/0:7:3,4:.,9.7,.	0/0:3:1,2:.,4.16,.	0/0:3:1,2:.,4.16,.	0/0:15:8,7:.,20.79,.	0/0:18:9,9:.,24.95,.	0/0:3:1,2:.,4.16,.	./.:2:.,.:.,.,.	0/0:8:4,4:.,11.09,.	0/0:13:6,7:.,18.02,.	0/0:9:3,6:.,12.48,.	0/0:13:4,9:.,18.02,.	./.:0:.,.:.,.,.	0/0:3:1,2:.,4.16,.	./.:0:.,.:.,.,.	0/0:10:5,5:.,13.86,.	0/0:8:4,4:.,11.09,.	0/0:11:8,3:.,15.25,.	0/0:22:11,11:.,30.5,.	0/0:10:4,6:.,13.86,.	0/0:8:4,4:.,11.09,.	0/0:18:9,9:.,24.95,.	0/0:4:2,2:.,5.55,.	0/0:7:3,4:.,9.7,.	0/0:7:3,4:.,9.7,.	./.:2:.,.:.,.,.	0/0:10:5,5:.,13.86,.	0/0:5:2,3:.,6.93,.	0/0:8:4,4:.,11.09,.	./.:0:.,.:.,.,.	./.:0:.,.:.,.,.	1/0:22:11,11:.,30.5,.	0/0:5:2,3:.,6.93,.	0/0:4:2,2:.,6.93,.	./.:0:.,.:.,.,.	0/0:6:3,3:.,8.32,.	0/0:7:3,4:.,9.7,.	0/0:9:4,5:.,12.48,.	0/0:7:3,4:.,9.7,.	0/0:3:1,2:.,4.16,.	0/0:3:1,2:.,4.16,.	0/0:15:7,8:.,20.79,.	0/0:5:2,3:.,8.32,.	0/0:12:6,6:.,16.64,.	0/0:10:5,5:.,13.86,.	0/0:3:1,2:.,4.16,.	0/0:3:1,2:.,4.16,.
un	613659	6599	G	T	.	PASS	NS=73;AF=0.986,0.014	GT:DP:AD:GL	0/0:11:6,5:.,15.25,.	0/0:12:6,6:.,16.64,.	0/0:3:1,2:.,4.16,.	0/0:10:5,5:.,13.86,.	0/0:16:8,8:.,22.18,.	0/0:8:4,4:.,11.09,.	0/0:11:8,3:.,15.25,.	0/0:6:3,3:.,8.32,.	0/0:31:15,16:.,42.98,.	0/0:10:5,5:.,13.86,.	./.:0:.,.:.,.,.	./.:0:.,.:.,.,.	0/0:5:3,2:.,6.93,.	0/0:3:1,2:.,4.16,.	0/0:13:5,8:.,18.02,.	0/0:11:5,6:.,15.25,.	./.:2:.,.:.,.,.	./.:0:.,.:.,.,.	0/0:10:6,4:.,13.86,.	0/0:7:3,4:.,9.7,.	0/0:7:3,4:.,9.7,.	./.:0:.,.:.,.,.	0/0:6:3,3:.,8.32,.	0/0:8:4,4:.,11.09,.	0/0:7:3,4:.,9.7,.	0/1:13:4,9:.,18.02,.	0/0:9:4,5:.,12.48,.	0/0:3:1,2:.,4.16,.	0/0:8:4,4:.,11.09,.	0/0:9:4,5:.,12.48,.	0/0:11:4,7:.,15.25,.	0/0:6:3,3:.,8.32,.	0/0:9:4,5:.,12.48,.	./.:0:.,.:.,.,.	0/0:10:5,5:.,13.86,.	0/0:8:4,4:.,11.09,.	0/0:3:1,2:.,4.16,.	0/0:17:9,8:.,23.57,.	0/0:7:4,3:.,11.09,.	0/0:10:4,6:.,13.86,.	0/0:7:3,4:.,9.7,.	0/0:3:1,2:.,4.16,.	0/0:3:1,2:.,4.16,.	0/0:15:8,7:.,20.79,.	0/0:18:9,9:.,24.95,.	0/0:3:1,2:.,4.16,.	./.:2:.,.:.,.,.	0/0:8:4,4:.,11.09,.	0/0:13:6,7:.,18.02,.	0/0:9:3,6:.,12.48,.	0/0:13:4,9:.,18.02,.	./.:0:.,.:.,.,.	0/0:3:1,2:.,4.16,.	./.:0:.,.:.,.,.	0/0:10:5,5:.,13.86,.	0/0:8:4,4:.,11.09,.	0/1:11:3,8:.,15.25,.	0/0:22:11,11:.,30.5,.	0/0:10:4,6:.,13.86,.	0/0:8:4,4:.,11.09,.	0/0:18:9,9:.,24.95,.	0/0:4:2,2:.,5.55,.	0/0:7:3,4:.,9.7,.	0/0:7:3,4:.,9.7,.	./.:2:.,.:.,.,.	0/0:10:5,5:.,13.86,.	0/0:5:2,3:.,6.93,.	0/0:8:4,4:.,11.09,.	./.:0:.,.:.,.,.	./.:0:.,.:.,.,.	0/0:22:11,11:.,30.5,.	0/0:5:2,3:.,6.93,.	0/0:4:2,2:.,6.93,.	./.:0:.,.:.,.,.	0/0:6:3,3:.,8.32,.	0/0:7:3,4:.,9.7,.	0/0:9:4,5:.,12.48,.	0/0:7:3,4:.,9.7,.	0/0:3:1,2:.,4.16,.	0/0:3:1,2:.,4.16,.	0/0:15:7,8:.,20.79,.	0/0:5:2,3:.,8.32,.	0/0:12:6,6:.,16.64,.	0/0:10:5,5:.,13.86,.	0/0:3:1,2:.,4.16,.	0/0:3:1,2:.,4.16,.
un	614353	6607	G	A	.	PASS	NS=76;AF=0.770,0.230	GT:DP:AD:GL	0/0:15:7,8:.,20.79,.	0/0:24:12,12:.,33.27,.	0/0:7:3,4:.,9.7,.	0/0:16:8,8:.,22.18,.	1/0:34:13,21:.,47.13,.	0/0:8:4,4:.,11.09,.	0/0:18:9,9:.,24.95,.	0/0:4:2,2:.,5.55,.	0/0:25:12,13:.,34.66,.	1/0:22:6,16:.,30.5,.	0/0:23:11,12:.,31.88,.	0/0:7:3,4:.,9.7,.	1/1:6:3,3:.,8.32,.	1/0:14:7,7:.,19.41,.	0/0:11:5,6:.,15.25,.	0/0:4:2,2:.,5.55,.	1/0:17:10,7:.,23.57,.	./.:2:.,.:.,.,.	0/0:14:7,7:.,19.41,.	0/0:5:2,3:.,6.93,.	0/0:12:6,6:.,16.64,.	./.:0:.,.:.,.,.	0/0:10:5,5:.,13.86,.	1/0:21:7,14:.,29.11,.	1/1:18:9,9:.,24.95,.	0/0:43:21,22:.,59.61,.	1/0:32:13,19:.,44.36,.	1/1:4:2,2:.,5.55,.	0/0:10:5,5:.,13.86,.	0/0:9:4,5:.,12.48,.	1/0:21:12,9:.,29.11,.	1/0:15:8,7:.,20.79,.	0/0:21:10,11:.,29.11,.	0/0:6:3,3:.,8.32,.	1/0:28:9,19:.,38.82,.	0/0:20:10,10:.,27.73,.	./.:7:.,.:.,.,.	0/0:24:12,12:.,33.27,.	1/0:19:11,8:.,26.34,.	0/0:25:12,13:.,34.66,.	0/0:14:7,7:.,19.41,.	1/1:7:3,4:.,9.7,.	./.:0:.,.:.,.,.	0/0:39:19,20:.,54.07,.	1/0:25:13,12:.,36.04,.	0/0:12:6,6:.,16.64,.	./.:0:.,.:.,.,.	1/0:13:6,7:.,18.02,.	0/0:13:6,7:.,18.02,.	0/0:8:4,4:.,11.09,.	0/0:20:10,10:.,27.73,.	0/0:7:3,4:.,9.7,.	0/0:6:3,3:.,8.32,.	0/0:9:4,5:.,12.48,.	1/1:15:7,8:.,20.79,.	1/0:11:6,5:.,15.25,.	0/0:18:9,9:.,24.95,.	0/0:20:10,10:.,27.73,.	1/0:29:14,15:.,40.2,.	0/0:19:9,10:.,26.34,.	0/0:15:7,8:.,20.79,.	0/0:16:8,8:.,22.18,.	1/1:18:9,9:.,24.95,.	0/0:5:2,3:.,6.93,.	0/0:4:2,2:.,5.55,.	0/0:10:5,5:.,13.86,.	0/0:10:5,5:.,13.86,.	0/0:9:4,5:.,12.48,.	0/0:7:3,4:.,9.7,.	./.:0:.,.:.,.,.	1/0:24:9,15:.,33.27,.	0/0:8:4,4:.,11.09,.	0/0:6:3,3:.,8.32,.	./.:0:.,.:.,.,.	1/0:25:15,10:.,34.66,.	1/0:11:6,5:.,15.25,.	1/1:14:7,7:.,19.41,.	1/0:10:6,4:.,13.86,.	./.:2:.,.:.,.,.	./.:0:.,.:.,.,.	1/1:25:12,13:.,34.66,.	1/0:9:3,6:.,12.48,.	0/0:20:10,10:.,27.73,.	0/0:17:8,9:.,23.57,.	./.:3:.,.:.,.,.	0/0:5:2,3:.,6.93,.
un	620228	6670	T	A	.	PASS	NS=66;AF=0.909,0.091	GT:DP:AD:GL	0/0:7:3,4:.,9.7,.	0/0:21:10,11:.,29.11,.	0/0:23:11,12:.,31.88,.	0/0:4:2,2:.,5.55,.	0/0:15:7,8:.,20.79,.	./.:0:.,.:.,.,.	0/0:20:10,10:.,27.73,.	0/0:3:1,2:.,4.16,.	0/0:12:6,6:.,16.64,.	0/0:8:4,4:.,11.09,.	0/0:3:1,2:.,4.16,.	0/0:6:3,3:.,8.32,.	./.:2:.,.:.,.,.	0/0:9:4,5:.,12.48,.	0/0:35:17,18:.,48.52,.	0/0:19:9,10:.,26.34,.	0/0:4:2,2:.,5.55,.	./.:0:.,.:.,.,.	0/0:4:2,2:.,5.55,.	0/0:3:1,2:.,4.16,.	1/1:39:19,20:.,54.07,.	./.:0:.,.:.,.,.	./.:11:.,.:.,.,.	0/0:14:7,7:.,19.41,.	0/0:11:5,6:.,15.25,.	0/0:21:10,11:.,29.11,.	0/0:14:7,7:.,19.41,.	0/0:8:4,4:.,11.09,.	0/0:5:2,3:.,6.93,.	0/0:8:4,4:.,11.09,.	1/1:39:19,20:.,54.07,.	0/0:6:3,3:.,8.32,.	0/0:3:1,2:.,4.16,.	./.:0:.,.:.,.,.	0/0:16:8,8:.,22.18,.	0/0:7:3,4:.,9.7,.	./.:0:.,.:.,.,.	1/0:43:33,10:.,59.61,.	0/0:10:5,5:.,13.86,.	./.:19:.,.:.,.,.	0/0:3:1,2:.,4.16,.	0/0:6:3,3:.,8.32,.	./.:2:.,.:.,.,.	0/0:13:6,7:.,18.02,.	0/0:8:4,4:.,11.09,.	0/0:4:2,2:.,5.55,.	./.:0:.,.:.,.,.	0/0:5:2,3:.,6.93,.	0/0:17:8,9:.,23.57,.	1/1:9:4,5:.,12.48,.	0/0:10:5,5:.,13.86,.	0/0:5:2,3:.,6.93,.	0/0:4:2,2:.,5.55,.	0/0:6:3,3:.,8.32,.	./.:0:.,.:.,.,.	0/0:18:9,9:.,24.95,.	./.:0:.,.:.,.,.	0/0:21:10,11:.,29.11,.	0/0:14:7,7:.,19.41,.	0/0:13:6,7:.,18.02,.	0/0:8:4,4:.,11.09,.	0/0:6:3,3:.,8.32,.	0/0:6:3,3:.,8.32,.	0/0:4:2,2:.,5.55,.	./.:2:.,.:.,.,.	0/0:7:3,4:.,9.7,.	0/0:11:5,6:.,15.25,.	./.:2:.,.:.,.,.	0/0:4:2,2:.,5.55,.	./.:0:.,.:.,.,.	1/0:16:11,5:.,22.18,.	./.:0:.,.:.,.,.	./.:14:.,.:.,.,.	./.:4:.,.:.,.,.	0/0:11:5,6:.,15.25,.	0/0:5:2,3:.,6.93,.	0/0:19:9,10:.,26.34,.	0/0:5:2,3:.,6.93,.	1/0:4:2,2:.,5.55,.	./.:0:.,.:.,.,.	1/0:38:26,12:.,54.07,.	./.:2:.,.:.,.,.	0/0:9:4,5:.,12.48,.	0/0:6:3,3:.,8.32,.	1/1:5:2,3:.,6.93,.	0/0:8:4,4:.,11.09,.
un	631144	6788	T	C	.	PASS	NS=71;AF=0.986,0.014	GT:DP:AD:GL	0/0:11:5,6:.,15.25,.	./.:0:.,.:.,.,.	0/0:8:4,4:.,11.09,.	./.:0:.,.:.,.,.	0/0:26:13,13:.,36.04,.	0/0:4:2,2:.,5.55,.	0/0:5:2,3:.,6.93,.	0/0:3:1,2:.,4.16,.	0/0:12:6,6:.,16.64,.	0/0:6:3,3:.,8.32,.	0/0:7:3,4:.,9.7,.	./.:0:.,.:.,.,.	0/0:4:2,2:.,5.55,.	0/0:8:4,4:.,11.09,.	0/0:4:2,2:.,5.55,.	0/0:9:4,5:.,12.48,.	0/0:10:5,5:.,13.86,.	0/0:7:3,4:.,9.7,.	0/0:13:6,7:.,18.02,.	0/0:22:11,11:.,30.5,.	1/0:29:9,20:.,40.2,.	./.:0:.,.:.,.,.	./.:0:.,.:.,.,.	0/0:13:6,7:.,18.02,.	0/0:11:5,6:.,15.25,.	0/0:15:7,8:.,20.79,.	0/0:20:10,10:.,27.73,.	0/0:3:1,2:.,4.16,.	./.:0:.,.:.,.,.	0/0:6:3,3:.,8.32,.	0/0:11:5,6:.,15.25,.	./.:0:.,.:.,.,.	0/0:34:17,17:.,47.13,.	./.:2:.,.:.,.,.	0/0:22:11,11:.,30.5,.	0/0:18:9,9:.,24.95,.	0/0:3:1,2:.,4.16,.	0/0:9:4,5:.,12.48,.	0/0:24:12,12:.,33.27,.	0/0:19:9,10:.,26.34,.	0/0:14:7,7:.,19.41,.	0/0:3:1,2:.,4.16,.	0/0:3:1,2:.,4.16,.	0/0:32:16,16:.,44.36,.	0/0:34:17,17:.,47.13,.	0/0:6:3,3:.,8.32,.	0/0:4:2,2:.,5.55,.	0/0:20:10,10:.,27.73,.	0/0:12:6,6:.,16.64,.	0/0:18:9,9:.,24.95,.	0/0:21:10,11:.,29.11,.	0/0:10:5,5:.,15.25,.	0/0:18:9,9:.,24.95,.	0/0:12:6,6:.,16.64,.	./.:0:.,.:.,.,.	./.:0:.,.:.,.,.	0/0:22:11,11:.,30.5,.	0/0:3:1,2:.,4.16,.	0/0:20:10,10:.,27.73,.	1/0:11:5,6:.,15.25,.	0/0:26:13,13:.,36.04,.	0/0:6:3,3:.,8.32,.	0/0:9:4,5:.,12.48,.	0/0:8:4,4:.,11.09,.	0/0:10:5,5:.,13.86,.	0/0:13:6,7:.,18.02,.	0/0:6:3,3:.,8.32,.	0/0:10:5,5:.,13.86,.	0/0:3:1,2:.,4.16,.	./.:0:.,.:.,.,.	0/0:8:4,4:.,11.09,.	0/0:9:4,5:.,12.48,.	0/0:13:6,7:.,18.02,.	./.:0:.,.:.,.,.	0/0:8:4,4:.,11.09,.	./.:0:.,.:.,.,.	0/0:7:3,4:.,9.7,.	0/0:16:8,8:.,22.18,.	./.:0:.,.:.,.,.	0/0:5:2,3:.,6.93,.	0/0:7:3,4:.,9.7,.	0/0:4:2,2:.,5.55,.	0/0:22:11,11:.,30.5,.	0/0:16:8,8:.,22.18,.	0/0:22:11,11:.,30.5,.	./.:0:.,.:.,.,.
un	631900	6796	C	A	.	PASS	NS=66;AF=0.841,0.159	GT:DP:AD:GL	./.:0:.,.:.,.,.	1/0:39:14,25:.,54.07,.	0/0:9:4,5:.,12.48,.	0/0:17:8,9:.,23.57,.	1/0:57:31,26:.,80.41,.	0/0:44:22,22:.,61,.	0/0:9:4,5:.,12.48,.	0/0:20:10,10:.,27.73,.	0/0:18:9,9:.,24.95,.	0/0:23:11,12:.,31.88,.	0/0:7:3,4:.,9.7,.	0/0:4:2,2:.,5.55,.	./.:5:.,.:.,.,.	1/0:28:14,14:.,38.82,.	1/0:21:9,12:.,29.11,.	1/1:40:20,20:.,55.45,.	0/0:40:20,20:.,55.45,.	0/0:6:3,3:.,8.32,.	0/0:13:6,7:.,18.02,.	0/0:24:12,12:.,33.27,.	0/0:44:22,22:.,61,.	./.:0:.,.:.,.,.	./.:0:.,.:.,.,.	./.:0:.,.:.,.,.	./.:0:.,.:.,.,.	0/0:120:60,60:.,166.36,.	1/0:38:22,16:.,52.68,.	./.:2:.,.:.,.,.	0/0:27:13,14:.,37.43,.	1/1:21:10,11:.,29.11,.	1/0:25:11,14:.,34.66,.	0/0:42:21,21:.,58.22,.	./.:0:.,.:.,.,.	0/0:3:1,2:.,4.16,.	0/0:39:19,20:.,54.07,.	0/0:54:27,27:.,74.86,.	0/0:8:4,4:.,11.09,.	1/1:26:13,13:.,36.04,.	./.:0:.,.:.,.,.	0/0:17:8,9:.,23.57,.	./.:0:.,.:.,.,.	0/0:5:2,3:.,6.93,.	1/0:4:1,3:.,6.93,.	0/0:43:21,22:.,59.61,.	0/0:46:23,23:.,63.77,.	0/0:21:10,11:.,29.11,.	0/0:5:2,3:.,6.93,.	./.:0:.,.:.,.,.	0/0:8:4,4:.,11.09,.	1/0:18:9,9:.,24.95,.	1/0:41:14,27:.,56.84,.	0/0:7:3,4:.,9.7,.	0/0:27:13,14:.,37.43,.	0/0:55:27,28:.,76.25,.	0/0:40:20,20:.,55.45,.	1/1:24:12,12:.,33.27,.	1/1:16:8,8:.,22.18,.	1/0:43:16,27:.,59.61,.	./.:0:.,.:.,.,.	0/0:13:6,7:.,18.02,.	./.:0:.,.:.,.,.	./.:7:.,.:.,.,.	./.:0:.,.:.,.,.	0/0:3:1,2:.,4.16,.	0/0:10:5,5:.,13.86,.	0/0:8:4,4:.,11.09,.	./.:0:.,.:.,.,.	0/0:15:7,8:.,20.79,.	0/0:15:7,8:.,20.79,.	./.:0:.,.:.,.,.	0/0:22:11,11:.,30.5,.	0/0:10:5,5:.,13.86,.	0/0:28:14,14:.,38.82,.	./.:0:.,.:.,.,.	0/0:27:13,14:.,37.43,.	0/0:147:73,74:.,203.79,.	0/0:39:19,20:.,54.07,.	1/0:23:8,15:.,31.88,.	./.:0:.,.:.,.,.	./.:0:.,.:.,.,.	0/0:44:22,22:.,61,.	0/0:6:3,3:.,8.32,.	0/0:76:38,38:.,105.36,.	0/0:68:34,34:.,94.27,.	0/0:4:2,2:.,5.55,.	0/0:13:6,7:.,18.02,.
un	638970	6872	T	C	.	PASS	NS=66;AF=0.735,0.265	GT:DP:AD:GL	1/1:3:1,2:.,4.16,.	1/0:21:11,10:.,29.11,.	1/0:6:3,3:.,8.32,.	1/0:3:2,1:.,5.55,.	0/0:13:6,7:.,18.02,.	0/0:9:4,5:.,12.48,.	0/0:5:2,3:.,6.93,.	./.:2:.,.:.,.,.	1/1:12:6,6:.,16.64,.	0/0:16:8,8:.,22.18,.	./.:7:.,.:.,.,.	0/0:8:4,4:.,11.09,.	./.:5:.,.:.,.,.	1/0:5:3,2:.,6.93,.	1/0:10:3,7:.,13.86,.	1/0:14:4,10:.,19.41,.	1/0:13:6,7:.,18.02,.	0/0:8:4,4:.,11.09,.	0/0:8:4,4:.,11.09,.	0/0:11:5,6:.,15.25,.	0/0:14:7,7:.,19.41,.	./.:0:.,.:.,.,.	0/0:7:3,4:.,9.7,.	1/0:11:5,6:.,15.25,.	0/0:6:3,3:.,8.32,.	0/0:25:12,13:.,34.66,.	1/0:16:7,9:.,22.18,.	./.:0:.,.:.,.,.	1/0:12:6,6:.,16.64,.	0/0:10:5,5:.,13.86,.	1/1:13:6,7:.,18.02,.	0/0:4:2,2:.,5.55,.	0/0:7:3,4:.,9.7,.	./.:2:.,.:.,.,.	1/0:18:7,11:.,24.95,.	./.:0:.,.:.,.,.	./.:4:.,.:.,.,.	0/0:19:9,10:.,26.34,.	0/0:17:8,9:.,23.57,.	0/0:9:4,5:.,12.48,.	0/0:14:7,7:.,19.41,.	./.:0:.,.:.,.,.	./.:0:.,.:.,.,.	0/0:31:15,16:.,42.98,.	0/0:11:5,6:.,15.25,.	./.:0:.,.:.,.,.	./.:0:.,.:.,.,.	0/0:5:2,3:.,6.93,.	./.:9:.,.:.,.,.	0/0:3:1,2:.,4.16,.	0/0:18:9,9:.,24.95,.	0/0:6:3,3:.,8.32,.	1/1:8:4,4:.,11.09,.	1/1:14:7,7:.,19.41,.	0/0:12:6,6:.,16.64,.	1/0:13:8,5:.,18.02,.	1/0:5:3,2:.,8.32,.	0/0:22:11,11:.,30.5,.	0/0:10:5,5:.,13.86,.	1/0:7:4,3:.,9.7,.	1/0:15:9,6:.,20.79,.	0/0:6:3,3:.,8.32,.	./.:2:.,.:.,.,.	1/0:3:2,1:.,5.55,.	0/0:7:3,4:.,9.7,.	1/1:3:1,2:.,4.16,.	0/0:8:4,4:.,11.09,.	0/0:12:6,6:.,16.64,.	0/0:7:3,4:.,9.7,.	./.:0:.,.:.,.,.	0/0:14:7,7:.,19.41,.	./.:2:.,.:.,.,.	1/0:8:3,5:.,11.09,.	./.:0:.,.:.,.,.	1/0:14:5,9:.,19.41,.	1/0:9:4,5:.,12.48,.	1/0:14:7,7:.,19.41,.	0/0:8:4,4:.,11.09,.	0/0:5:2,3:.,6.93,.	./.:3:.,.:.,.,.	1/0:6:2,4:.,11.09,.	1/0:8:4,4:.,11.09,.	0/0:8:4,4:.,11.09,.	1/0:17:10,7:.,23.57,.	./.:2:.,.:.,.,.	./.:0:.,.:.,.,.
un	639417	6877	G	A	.	PASS	NS=73;AF=0.925,0.075	GT:DP:AD:GL	1/0:10:6,4:.,13.86,.	0/0:16:8,8:.,22.18,.	0/0:11:5,6:.,15.25,.	0/0:9:4,5:.,12.48,.	1/0:29:18,11:.,40.2,.	1/1:13:6,7:.,18.02,.	0/0:16:8,8:.,22.18,.	0/0:5:2,3:.,6.93,.	0/0:19:9,10:.,26.34,.	0/0:11:5,6:.,15.25,.	0/0:8:4,4:.,11.09,.	0/0:3:1,2:.,4.16,.	./.:0:.,.:.,.,.	./.:7:.,.:.,.,.	0/0:8:4,4:.,11.09,.	0/0:19:9,10:.,26.34,.	0/0:12:6,6:.,16.64,.	0/0:3:1,2:.,4.16,.	0/0:8:4,4:.,11.09,.	0/0:11:5,6:.,15.25,.	0/0:20:10,10:.,27.73,.	./.:2:.,.:.,.,.	0/0:8:4,4:.,11.09,.	0/0:16:8,8:.,22.18,.	0/0:9:4,5:.,12.48,.	0/0:27:13,14:.,37.43,.	0/0:18:9,9:.,24.95,.	./.:0:.,.:.,.,.	0/0:12:6,6:.,16.64,.	1/1:7:3,4:.,9.7,.	0/0:24:12,12:.,33.27,.	0/0:9:4,5:.,12.48,.	1/0:7:3,4:.,9.7,.	0/0:3:1,2:.,4.16,.	0/0:23:11,12:.,31.88,.	0/0:23:11,12:.,31.88,.	./.:0:.,.:.,.,.	0/0:21:10,11:.,29.11,.	0/0:16:8,8:.,22.18,.	0/0:10:5,5:.,13.86,.	0/0:14:7,7:.,19.41,.	0/0:7:3,4:.,9.7,.	0/0:3:1,2:.,4.16,.	0/0:34:17,17:.,47.13,.	0/0:25:12,13:.,34.66,.	0/0:7:3,4:.,9.7,.	./.:2:.,.:.,.,.	0/0:9:4,5:.,12.48,.	0/0:9:4,5:.,12.48,.	./.:4:.,.:.,.,.	0/0:12:6,6:.,16.64,.	0/0:3:1,2:.,4.16,.	0/0:12:6,6:.,16.64,.	0/0:7:3,4:.,9.7,.	1/0:22:12,10:.,30.5,.	0/0:19:9,10:.,26.34,.	1/0:11:5,6:.,15.25,.	0/0:24:12,12:.,33.27,.	0/0:16:8,8:.,22.18,.	0/0:14:7,7:.,19.41,.	0/0:24:12,12:.,33.27,.	0/0:6:3,3:.,8.32,.	./.:6:.,.:.,.,.	0/0:6:3,3:.,8.32,.	0/0:4:2,2:.,5.55,.	0/0:4:2,2:.,5.55,.	0/0:4:2,2:.,5.55,.	0/0:12:6,6:.,16.64,.	0/0:12:6,6:.,16.64,.	./.:0:.,.:.,.,.	0/0:11:5,6:.,15.25,.	0/0:6:3,3:.,8.32,.	0/0:3:1,2:.,4.16,.	./.:0:.,.:.,.,.	0/0:25:12,13:.,34.66,.	0/0:9:4,5:.,12.48,.	0/0:22:11,11:.,30.5,.	./.:10:.,.:.,.,.	1/0:4:2,2:.,5.55,.	./.:0:.,.:.,.,.	0/0:17:8,9:.,23.57,.	./.:4:.,.:.,.,.	0/0:3:1,2:.,4.16,.	1/0:13:6,7:.,18.02,.	0/0:8:4,4:.,11.09,.	0/0:6:3,3:.,8.32,.
un	645440	6942	G	C	.	PASS	NS=81;AF=0.932,0.068	GT:DP:AD:GL	0/0:19:9,10:.,26.34,.	0/0:28:14,14:.,38.82,.	0/0:18:9,9:.,24.95,.	0/0:10:5,5:.,13.86,.	0/0:47:23,24:.,65.16,.	0/0:10:5,5:.,13.86,.	0/0:26:13,13:.,36.04,.	0/0:15:7,8:.,20.79,.	0/0:32:16,16:.,44.36,.	0/0:23:11,12:.,31.88,.	0/0:12:6,6:.,16.64,.	0/0:10:5,5:.,13.86,.	./.:2:.,.:.,.,.	0/0:9:4,5:.,12.48,.	0/0:17:8,9:.,23.57,.	0/0:14:7,7:.,19.41,.	0/0:14:7,7:.,19.41,.	./.:7:.,.:.,.,.	0/0:19:9,10:.,26.34,.	0/0:24:12,12:.,33.27,.	0/0:16:8,8:.,22.18,.	./.:0:.,.:.,.,.	0/0:10:5,5:.,13.86,.	0/0:20:10,10:.,27.73,.	1/0:18:8,10:.,24.95,.	1/0:39:22,17:.,54.07,.	0/0:36:18,18:.,49.91,.	./.:2:.,.:.,.,.	1/0:16:11,5:.,22.18,.	0/0:13:6,7:.,18.02,.	0/0:26:13,13:.,36.04,.	0/0:19:9,10:.,26.34,.	0/0:40:20,20:.,55.45,.	0/0:5:2,3:.,6.93,.	1/0:40:24,16:.,55.45,.	0/0:33:16,17:.,45.75,.	0/0:5:2,3:.,6.93,.	0/0:26:13,13:.,36.04,.	0/0:28:14,14:.,38.82,.	0/0:25:12,13:.,34.66,.	0/0:8:4,4:.,11.09,.	0/0:11:5,6:.,15.25,.	0/0:8:4,4:.,11.09,.	0/0:35:17,18:.,48.52,.	0/0:32:16,16:.,44.36,.	0/0:15:7,8:.,20.79,.	0/0:7:3,4:.,9.7,.	0/0:19:9,10:.,26.34,.	0/0:14:7,7:.,19.41,.	1/0:21:9,12:.,29.11,.	0/0:23:11,12:.,31.88,.	0/0:9:4,5:.,12.48,.	0/0:17:8,9:.,23.57,.	0/0:16:8,8:.,22.18,.	0/0:31:15,16:.,42.98,.	0/0:38:19,19:.,52.68,.	1/0:23:12,11:.,31.88,.	0/0:31:15,16:.,42.98,.	0/0:27:13,14:.,37.43,.	0/0:26:13,13:.,36.04,.	0/0:22:11,11:.,30.5,.	0/0:11:5,6:.,15.25,.	0/0:16:8,8:.,22.18,.	0/0:12:6,6:.,16.64,.	0/0:8:4,4:.,11.09,.	0/0:8:4,4:.,11.09,.	1/0:20:5,15:.,27.73,.	1/0:27:17,10:.,37.43,.	0/0:18:9,9:.,24.95,.	./.:0:.,.:.,.,.	0/0:24:12,12:.,33.27,.	0/0:13:6,7:.,18.02,.	0/0:7:3,4:.,9.7,.	0/0:6:3,3:.,8.32,.	0/0:16:8,8:.,22.18,.	0/0:9:4,5:.,12.48,.	0/0:7:3,4:.,9.7,.	0/0:27:13,14:.,37.43,.	1/1:3:1,2:.,4.16,.	0/0:6:3,3:.,8.32,.	1/0:40:26,14:.,55.45,.	0/0:9:4,5:.,12.48,.	0/0:13:6,7:.,18.02,.	0/0:9:4,5:.,12.48,.	0/0:9:4,5:.,12.48,.	0/0:9:4,5:.,12.48,.
un	647606	6965	A	G	.	PASS	NS=74;AF=0.919,0.081	GT:DP:AD:GL	0/0:5:2,3:.,6.93,.	0/1:13:7,6:.,18.02,.	0/0:10:5,5:.,13.86,.	0/1:12:7,5:.,16.64,.	0/0:14:7,7:.,19.41,.	0/0:3:1,2:.,4.16,.	0/0:18:9,9:.,24.95,.	0/1:9:4,5:.,12.48,.	0/0:12:6,6:.,16.64,.	0/0:8:4,4:.,11.09,.	0/0:9:4,5:.,12.48,.	0/0:3:1,2:.,4.16,.	0/0:4:2,2:.,5.55,.	0/0:7:3,4:.,9.7,.	0/0:5:2,3:.,6.93,.	./.:14:.,.:.,.,.	0/0:4:2,2:.,5.55,.	0/0:3:1,2:.,4.16,.	0/0:10:5,5:.,13.86,.	0/1:11:6,5:.,15.25,.	0/0:16:8,8:.,22.18,.	./.:0:.,.:.,.,.	0/0:8:4,4:.,11.09,.	0/0:12:6,6:.,16.64,.	0/0:7:3,4:.,9.7,.	0/0:29:14,15:.,40.2,.	0/0:20:10,10:.,27.73,.	./.:0:.,.:.,.,.	0/1:14:10,4:.,19.41,.	0/0:5:2,3:.,6.93,.	0/0:15:7,8:.,20.79,.	0/1:18:13,5:.,24.95,.	0/0:15:7,8:.,20.79,.	./.:2:.,.:.,.,.	0/0:11:5,6:.,15.25,.	0/0:20:10,10:.,27.73,.	./.:0:.,.:.,.,.	0/0:16:8,8:.,22.18,.	0/0:18:9,9:.,24.95,.	0/0:14:7,7:.,19.41,.	0/1:18:10,8:.,24.95,.	0/0:7:3,4:.,9.7,.	0/1:5:3,2:.,6.93,.	0/0:20:10,10:.,27.73,.	0/0:15:7,8:.,20.79,.	0/0:4:2,2:.,5.55,.	0/0:4:2,2:.,5.55,.	0/0:16:8,8:.,22.18,.	0/0:8:4,4:.,11.09,.	0/0:10:5,5:.,13.86,.	0/0:15:7,8:.,20.79,.	0/0:7:3,4:.,9.7,.	0/0:13:6,7:.,18.02,.	0/0:3:1,2:.,4.16,.	./.:0:.,.:.,.,.	0/0:13:6,7:.,18.02,.	0/0:4:2,2:.,5.55,.	0/0:18:9,9:.,24.95,.	0/0:14:7,7:.,19.41,.	0/0:6:3,3:.,8.32,.	0/0:12:6,6:.,16.64,.	0/0:10:5,5:.,13.86,.	0/0:11:5,6:.,15.25,.	0/0:6:3,3:.,8.32,.	0/0:3:1,2:.,4.16,.	0/1:12:6,6:.,16.64,.	1/1:4:2,2:.,5.55,.	0/0:7:3,4:.,9.7,.	0/0:9:4,5:.,12.48,.	./.:0:.,.:.,.,.	0/0:12:6,6:.,16.64,.	0/0:3:1,2:.,4.16,.	0/0:13:6,7:.,18.02,.	./.:2:.,.:.,.,.	0/0:24:12,12:.,33.27,.	0/1:9:6,3:.,12.48,.	0/0:15:7,8:.,20.79,.	0/0:11:5,6:.,15.25,.	./.:0:.,.:.,.,.	./.:2:.,.:.,.,.	0/0:10:5,5:.,13.86,.	0/0:6:3,3:.,8.32,.	0/0:13:6,7:.,18.02,.	./.:7:.,.:.,.,.	0/0:4:2,2:.,5.55,.	./.:2:.,.:.,.,.
un	647619	6965	A	G	.	PASS	NS=74;AF=0.919,0.081	GT:DP:AD:GL	0/0:5:2,3:.,6.93,.	0/1:13:7,6:.,18.02,.	0/0:10:5,5:.,13.86,.	0/1:12:7,5:.,16.64,.	0/0:14:7,7:.,19.41,.	0/0:3:1,2:.,4.16,.	0/0:18:9,9:.,24.95,.	0/1:9:4,5:.,12.48,.	0/0:12:6,6:.,16.64,.	0/0:8:4,4:.,11.09,.	0/0:9:4,5:.,12.48,.	0/0:3:1,2:.,4.16,.	0/0:4:2,2:.,5.55,.	0/0:7:3,4:.,9.7,.	0/0:5:2,3:.,6.93,.	./.:14:.,.:.,.,.	0/0:4:2,2:.,5.55,.	0/0:3:1,2:.,4.16,.	0/0:10:5,5:.,13.86,.	0/1:11:6,5:.,15.25,.	0/0:16:8,8:.,22.18,.	./.:0:.,.:.,.,.	0/0:8:4,4:.,11.09,.	0/0:12:6,6:.,16.64,.	0/0:7:3,4:.,9.7,.	0/0:29:14,15:.,40.2,.	0/0:20:10,10:.,27.73,.	./.:0:.,.:.,.,.	0/1:14:10,4:.,19.41,.	0/0:5:2,3:.,6.93,.	0/0:15:7,8:.,20.79,.	0/1:18:13,5:.,24.95,.	0/0:15:7,8:.,20.79,.	./.:2:.,.:.,.,.	0/0:11:5,6:.,15.25,.	0/0:20:10,10:.,27.73,.	./.:0:.,.:.,.,.	0/0:16:8,8:.,22.18,.	0/0:18:9,9:.,24.95,.	0/0:14:7,7:.,19.41,.	0/1:18:10,8:.,24.95,.	0/0:7:3,4:.,9.7,.	0/1:5:3,2:.,6.93,.	0/0:20:10,10:.,27.73,.	0/0:15:7,8:.,20.79,.	0/0:4:2,2:.,5.55,.	0/0:4:2,2:.,5.55,.	0/0:16:8,8:.,22.18,.	0/0:8:4,4:.,11.09,.	0/0:10:5,5:.,13.86,.	0/0:15:7,8:.,20.79,.	0/0:7:3,4:.,9.7,.	0/0:13:6,7:.,18.02,.	0/0:3:1,2:.,4.16,.	./.:0:.,.:.,.,.	0/0:13:6,7:.,18.02,.	0/0:4:2,2:.,5.55,.	0/0:18:9,9:.,24.95,.	0/0:14:7,7:.,19.41,.	0/0:6:3,3:.,8.32,.	0/0:12:6,6:.,16.64,.	0/0:10:5,5:.,13.86,.	0/0:11:5,6:.,15.25,.	0/0:6:3,3:.,8.32,.	0/0:3:1,2:.,4.16,.	0/1:12:6,6:.,16.64,.	1/1:4:2,2:.,5.55,.	0/0:7:3,4:.,9.7,.	0/0:9:4,5:.,12.48,.	./.:0:.,.:.,.,.	0/0:12:6,6:.,16.64,.	0/0:3:1,2:.,4.16,.	0/0:13:6,7:.,18.02,.	./.:2:.,.:.,.,.	0/0:24:12,12:.,33.27,.	0/1:9:6,3:.,12.48,.	0/0:15:7,8:.,20.79,.	0/0:11:5,6:.,15.25,.	./.:0:.,.:.,.,.	./.:2:.,.:.,.,.	0/0:10:5,5:.,13.86,.	0/0:6:3,3:.,8.32,.	0/0:13:6,7:.,18.02,.	./.:7:.,.:.,.,.	0/0:4:2,2:.,5.55,.	./.:2:.,.:.,.,.
un	652245	7015	A	G	.	PASS	NS=62;AF=0.984,0.016	GT:DP:AD:GL	0/0:4:2,2:.,16.64,.	./.:2:.,.:.,.,.	0/0:7:3,4:.,9.7,.	0/0:11:5,6:.,15.25,.	./.:0:.,.:.,.,.	0/0:12:6,6:.,16.64,.	0/0:5:2,3:.,6.93,.	0/0:10:5,5:.,13.86,.	0/0:26:13,13:.,36.04,.	0/0:55:18,37:.,77.63,.	./.:0:.,.:.,.,.	0/0:8:5,3:.,11.09,.	./.:0:.,.:.,.,.	./.:0:.,.:.,.,.	0/0:8:4,4:.,11.09,.	0/0:23:11,12:.,31.88,.	0/0:8:4,4:.,11.09,.	./.:0:.,.:.,.,.	./.:0:.,.:.,.,.	0/0:17:8,9:.,23.57,.	0/0:31:16,15:.,42.98,.	./.:0:.,.:.,.,.	0/0:4:2,2:.,13.86,.	0/0:20:10,10:.,27.73,.	./.:0:.,.:.,.,.	0/0:43:21,22:.,59.61,.	0/0:30:15,15:.,41.59,.	0/0:3:1,2:.,4.16,.	0/0:29:14,15:.,40.2,.	0/0:14:7,7:.,19.41,.	0/0:15:7,8:.,20.79,.	./.:0:.,.:.,.,.	0/0:19:9,10:.,26.34,.	./.:2:.,.:.,.,.	0/0:45:22,23:.,62.38,.	0/0:13:6,7:.,18.02,.	0/0:9:4,5:.,12.48,.	0/0:23:11,12:.,31.88,.	0/0:12:6,6:.,16.64,.	0/0:27:13,14:.,37.43,.	0/0:41:20,21:.,56.84,.	./.:0:.,.:.,.,.	0/0:4:2,2:.,5.55,.	0/0:47:23,24:.,65.16,.	0/1:43:15,28:.,59.61,.	./.:0:.,.:.,.,.	./.:0:.,.:.,.,.	./.:0:.,.:.,.,.	0/0:5:2,3:.,6.93,.	0/0:9:4,5:.,12.48,.	0/0:49:24,25:.,67.93,.	0/0:3:1,2:.,4.16,.	0/0:4:2,2:.,5.55,.	0/0:8:4,4:.,11.09,.	0/0:16:8,8:.,22.18,.	./.:0:.,.:.,.,.	./.:0:.,.:.,.,.	0/1:46:28,18:.,63.77,.	0/0:21:10,11:.,29.11,.	0/0:12:6,6:.,16.64,.	./.:0:.,.:.,.,.	0/0:16:8,8:.,22.18,.	0/0:14:7,7:.,33.27,.	0/0:6:3,3:.,8.32,.	./.:2:.,.:.,.,.	0/0:19:9,10:.,26.34,.	0/0:16:8,8:.,22.18,.	./.:0:.,.:.,.,.	0/0:7:3,4:.,9.7,.	./.:0:.,.:.,.,.	0/0:30:15,15:.,41.59,.	./.:0:.,.:.,.,.	0/0:6:3,3:.,8.32,.	0/0:3:1,2:.,4.16,.	0/0:30:13,17:.,41.59,.	0/0:25:12,13:.,34.66,.	0/0:21:10,11:.,29.11,.	./.:0:.,.:.,.,.	0/0:3:1,2:.,4.16,.	0/0:11:5,6:.,15.25,.	0/0:14:7,7:.,19.41,.	0/0:5:2,3:.,6.93,.	0/0:20:9,11:.,27.73,.	0/0:34:17,17:.,47.13,.	./.:0:.,.:.,.,.	0/0:3:1,2:.,4.16,.
un	652249	7015	T	A	.	PASS	NS=61;AF=0.680,0.320	GT:DP:AD:GL	0/0:4:2,2:.,16.64,.	./.:2:.,.:.,.,.	0/0:7:3,4:.,9.7,.	1/1:11:5,6:.,15.25,.	./.:0:.,.:.,.,.	1/1:12:6,6:.,16.64,.	0/0:5:2,3:.,6.93,.	0/0:10:5,5:.,13.86,.	0/0:26:13,13:.,36.04,.	1/0:55:18,37:.,77.63,.	./.:0:.,.:.,.,.	1/0:8:5,3:.,11.09,.	./.:0:.,.:.,.,.	./.:0:.,.:.,.,.	0/0:8:4,4:.,11.09,.	0/0:23:11,12:.,31.88,.	0/0:8:4,4:.,11.09,.	./.:0:.,.:.,.,.	./.:0:.,.:.,.,.	0/0:17:8,9:.,23.57,.	1/0:31:16,15:.,42.98,.	./.:0:.,.:.,.,.	0/0:4:2,2:.,13.86,.	0/0:20:10,10:.,27.73,.	./.:0:.,.:.,.,.	0/0:43:21,22:.,59.61,.	1/1:30:15,15:.,41.59,.	./.:3:.,.:.,.,.	0/0:29:14,15:.,40.2,.	1/1:14:7,7:.,19.41,.	1/1:15:7,8:.,20.79,.	./.:0:.,.:.,.,.	0/0:19:9,10:.,26.34,.	./.:2:.,.:.,.,.	1/1:45:22,23:.,62.38,.	1/1:13:6,7:.,18.02,.	0/0:9:4,5:.,12.48,.	0/0:23:11,12:.,31.88,.	0/0:12:6,6:.,16.64,.	1/1:27:13,14:.,37.43,.	0/0:41:20,21:.,56.84,.	./.:0:.,.:.,.,.	0/0:4:2,2:.,5.55,.	1/1:47:23,24:.,65.16,.	0/0:43:15,28:.,59.61,.	./.:0:.,.:.,.,.	./.:0:.,.:.,.,.	./.:0:.,.:.,.,.	0/0:5:2,3:.,6.93,.	0/0:9:4,5:.,12.48,.	0/0:49:24,25:.,67.93,.	0/0:3:1,2:.,4.16,.	0/0:4:2,2:.,5.55,.	0/0:8:4,4:.,11.09,.	0/0:16:8,8:.,22.18,.	./.:0:.,.:.,.,.	./.:0:.,.:.,.,.	0/0:46:28,18:.,63.77,.	0/0:21:10,11:.,29.11,.	1/1:12:6,6:.,16.64,.	./.:0:.,.:.,.,.	1/1:16:8,8:.,22.18,.	1/1:14:7,7:.,33.27,.	1/1:6:3,3:.,8.32,.	./.:2:.,.:.,.,.	0/0:19:9,10:.,26.34,.	0/0:16:8,8:.,22.18,.	./.:0:.,.:.,.,.	0/0:7:3,4:.,9.7,.	./.:0:.,.:.,.,.	0/0:30:15,15:.,41.59,.	./.:0:.,.:.,.,.	1/1:6:3,3:.,8.32,.	1/1:3:1,2:.,4.16,.	1/0:30:13,17:.,41.59,.	0/0:25:12,13:.,34.66,.	1/1:21:10,11:.,29.11,.	./.:0:.,.:.,.,.	0/0:3:1,2:.,4.16,.	0/0:11:5,6:.,15.25,.	0/0:14:7,7:.,19.41,.	1/1:5:2,3:.,6.93,.	1/0:20:9,11:.,27.73,.	0/0:34:17,17:.,47.13,.	./.:0:.,.:.,.,.	0/0:3:1,2:.,4.16,.
[truncated: 1,882,089 more chars]
